# Supplementary material for: miR-18a-5p Is Involved in the Developmental Origin of Prostate Cancer in Maternally Malnourished Offspring Rats: A DOHaD Approach
Source: Int J Mol Sci. 2022 Nov 28;23(23):14855. doi: 10.3390/ijms232314855 (PMC9739077; doi:10.3390/ijms232314855)
Supplement: Supplementary file 1 [file ijms-23-14855-s001.zip]

Archive with 1 entries (1 files):
- ijms-1935456-supplementary.xlsx
