# Supplementary material for: miR-18a-5p Is Involved in the Developmental Origin of Prostate Cancer in Maternally Malnourished Offspring Rats: A DOHaD Approach
Source: Int J Mol Sci. 2022 Nov 28;23(23):14855. doi: 10.3390/ijms232314855 (PMC9739077; doi:10.3390/ijms232314855)
Supplement: Supplementary file 1 [file ijms-23-14855-s001.zip › ijms-1935456-supplementary.xlsx]

## Sheet: read me
Supplementary Table S1. Composition of the feed or Normoprotein and Low protein diet (AIN-93)
Supplementary Table S2. Differentially expressed miRNAs in prostate tissue between CTR group and GLLP group (Log2FC >= |0.4|; p-value< 0.05).
Supplementary Table S3. Differentially expressedm RNAs in prostate tissue between the CTR GLLP groups of rats on the postnatal day 540 (mRNAs-Log2FC> = |0.66|; p value <0.05.
Supplementary Table S4. Primers sequence design used in the RTq-PCR reactions.
Supplementary Table S5. Target prediction analysis of the differentially expressed miRNAs generated in the mirwalk (http://mirwalk.umm.uni-heidelberg.de/)
Supplementary Table S6. Differentially expressed proteins in prostate tissue between the CTR GLLP groups of rats on the postnatal day 540 ; p < 0.05 for downregulated proteins and p > 0.95 for upregulated proteins.
Supplementary Table S7. Integrative analysis combining the prediction of the miRNAs targets with differentially expressed mRNAs and proteins.
Supplementary Table S8. Functional enrichment analysis from targets resulting from the integrative analysis using the Kobas tool (http://kobas.cbi.pku.edu.cn/kobas3/?t=1) [DOI:10.1093/nar/gkr483]
Supplementary Table S9. miR-18a-5p nucleotide sequence in human and rats.
Acronyms:
CTR: Control Group
GLLP: Gestation and lactation low protein diet
PND : Pos-natal day
KOBAs: KEGG Orthology Based Annotation System.

## Sheet: Supplementary Table S1
Supplementary Table S1. Composition of the feed or Normoprotein and Low protein diet (AIN-93)
Ingredients	Control diet	Low protein diet
	(17% of protein g/kg)	(6 % of proteing/kg)
Casein (84% of protein)	202	71.5
Starch	397	480
Dextrin	130.5	159
Sucrose	100	121
L-cysteine	3	1
Fiber pH 101 or pH 102 (microcellulose)	50	50
Soy oil	70	70
Mixture of salts AIN93G *	35	35
Mixture of vitamins AIN93G *	10	10
Choline Hydrochloride or Choline Bitartrate	2.5	2.5
* To know the detailed composition of the salt and vitamin mix

## Sheet: Supplementary Table S2
Supplementary Table S2. Differentially expressed miRNAs in prostate tissue between CTR group and GLLP group (Log2FC >= |0.4|; p-value< 0.05).
mature	structure	chromosome	start	stop	strand	sequence	log2FoldChange	padj	baseMean	baseMean_control	baseMean_treatment_files_1	lfcSE	stat	pvalue	21_smRNA_CTR_11	22_smRNA_CTR_11	3-smRNA_CTR_11	4-smRNA_CTR_11	5-smRNA_CTR_11	treatment_files_1_23_smRNA_GLLP_11	treatment_files_1_24_smRNA_GLLP_11	treatment_files_1_6-smRNA_GLLP_11	treatment_files_1_7-smRNA_GLLP_11
rno-miR-18a-5p	miRNA	chr15	103641054	103641076	+	UAAGGUGCAUCUAGUGCAGAUAG	-2.68609	0.993346	546.423	935.983	59.4724	0.927281	-2.89674	0.00377068	111.354	4433.62	16.0513	56.3198	62.5662	136.84	78.926	3.16979	18.9533
rno-miR-133a-5p	miRNA	chr18	2085508	2085529	-	AGCUGGUAAAAUGGAACCAAAU	-2.26149	0.993346	2.29987	4.13977	0	1.00885	-2.24166	0.0249835	4.63974	10.8988	0	1.75999	3.40034	0	0	0	0
rno-miR-345-3p	miRNA	chr6	141919097	141919118	+	CCCUGAACUAGGGGUCUGGAGA	-1.6258	0.993346	665.331	992.945	255.813	0.753216	-2.15848	0.0308906	542.85	3470.17	266.23	329.119	356.355	323.657	326.979	187.414	185.201
rno-miR-3064-5p	miRNA	chr10	94727794	94727813	-	UGGCUGUUGUGGUGUGCAAA	1.70266	0.993346	3.66827	1.23598	6.70865	0.933815	1.82334	0.048252	0	2.17976	0	2.63999	1.36013	2.37983	3.75838	11.4905	9.20589
rno-miR-466b-5p	miRNA	chr17	73751828	73751849	-	UAUGUGUGUGUGUAUGUCCAUG	1.61174	0.993346	9.17181	3.616	16.1166	0.886127	1.81886	0.048933	6.95962	0	0	7.03998	4.0804	2.37983	18.7919	28.1319	15.1626
rno-miR-6324	miRNA	chr11	39913835	39913857	-	UCAGUAGGCCAGACAGCAAGCAC	4.06893	0.00450071	19.3893	1.14393	42.196	0.851094	4.78082	1.74582e-06	0	4.35951	0	0	1.36013	59.4958	24.4295	55.0751	29.7838
rno-miR-331-5p	miRNA	chr7	34938821	34938839	-	GGUCUUGUUUGGGUUUGUU	-1.48762	0.993346	20.4435	29.9489	8.56181	0.785449	-1.89397	0.0582293	9.27949	80.651	12.7304	9.67997	37.4037	13.0891	13.1543	4.75468	3.24914
rno-miR-374-5p	miRNA	chrX	75245649	75245670	-	AUAUAAUACAACCUGCUAAGUG	-1.35095	0.993346	856.006	1224.62	395.237	0.759413	-1.77894	0.0752502	992.905	3420.04	167.155	613.358	929.652	763.927	424.697	92.3201	300.004
rno-miR-137-3p	miRNA	chr2	239707821	239707843	+	UUAUUGCUUAAGAAUACGCGUAG	-1.72821	0.993346	9.93235	16.0745	2.25467	0.975914	-1.77087	0.0765831	11.5994	63.2129	0	3.51999	2.0402	7.1395	1.87919	0	0
rno-miR-342-5p	miRNA	chr6	141731263	141731284	+	AGGGGUGCUAUCUGUGAUUGAG	-1.42995	0.993346	22.3344	32.9038	9.12263	0.822613	-1.73831	0.0821569	11.5994	54.4939	86.345	5.27998	6.80067	3.56975	3.75838	19.415	9.74741
rno-miR-219a-5p	miRNA	chr3	13751033	13751053	-	UGAUUGUCCAAACGCAAUUCU	-1.66419	0.993346	158.789	252.229	41.9885	0.958833	-1.73564	0.082628	250.546	917.677	0	67.7598	25.1625	66.6353	88.322	0	12.9966
rno-miR-204-3p	miRNA	chr1	247690261	247690282	+	GCUGGGAAGGCAAAGGGACGUU	-1.54226	0.993346	8.28888	12.6602	2.82471	0.889886	-1.7331	0.0830772	9.27949	30.5166	14.9443	1.75999	6.80067	2.37983	1.87919	0	7.0398
rno-miR-19a-3p	miRNA	chr15	103641233	103641255	+	UGUGCAAAUCUAUGCAAAACUGA	-1.48883	0.993346	85.6793	128.458	32.2056	0.875308	-1.70093	0.0889569	204.149	294.267	0.553494	124.96	18.3618	39.2673	63.8925	2.37734	23.2855
rno-miR-490-5p	miRNA	chr4	63056511	63056530	+	CCAUGGAUCUCCAGGUGGGU	-1.43083	0.993346	9.79521	14.6035	3.7849	0.858722	-1.66624	0.0956663	18.559	4.35951	39.2981	2.63999	8.16081	3.56975	0	8.3207	3.24914
rno-miR-3065-3p	miRNA	chr10	108793452	108793475	+	UCAGCACCAGGAUAUUGUUGGGGA	-1.48412	0.993346	11.3545	16.893	4.43134	0.891221	-1.66527	0.0958595	6.95962	17.4381	18.2653	19.3599	22.4422	8.32942	9.39595	0	0
rno-miR-9a-3p	miRNA	chr2	11746874	11746895	+	AUAAAGCUAGAUAACCGAAAGU	-1.21571	0.993346	62.3399	86.8469	31.7063	0.749597	-1.62182	0.104843	102.074	215.796	20.4793	44.8799	51.005	52.3563	48.859	9.90559	15.7042
rno-miR-130b-3p	miRNA	chr11	91182370	91182391	+	CAGUGCAAUGAUGAAAGGGCAU	1.15072	0.993346	20.3697	11.9833	30.8526	0.709865	1.62104	0.105009	16.2391	2.17976	8.8559	14.96	17.6817	35.6975	33.8254	21.3961	32.4914
rno-miR-193a-5p	miRNA	chr10	64584017	64584038	-	UGGGUCUUUGCGGGCAAGAUGA	-1.19954	0.993346	12.7427	17.7989	6.42233	0.756827	-1.58496	0.112974	16.2391	19.6178	35.9771	9.67997	7.48074	5.94958	3.75838	5.15091	10.8305
rno-let-7i-5p	miRNA	chr7	67000241	67000262	+	UGAGGUAGUAGUUUGUGCUGUU	-1.13991	0.993346	71269.2	97502.2	38477.9	0.719883	-1.58347	0.113315	81536.6	239472	22765.2	46931.1	96805.5	49236.4	66938.6	13990.3	23746.3
rno-miR-652-5p	miRNA	chrX	112450460	112450482	+	ACAACCCUAGGAGGGGGUGCCAU	-1.446	0.993346	7.98238	11.9507	3.02195	0.921355	-1.56942	0.116549	13.9192	8.71903	27.6747	2.63999	6.80067	8.32942	3.75838	0	0
rno-miR-26b-3p	miRNA	chr9	81439874	81439895	+	CCUGUUCUCCAUUACUUGGCUC	-1.13906	0.993346	69.0818	94.5579	37.2367	0.730294	-1.55972	0.118825	62.6366	189.639	62.5448	60.7198	97.2496	83.2942	31.9462	5.54713	28.1592
rno-miR-154-5p	miRNA	chr6	143050957	143050978	+	UAGGUUAUCCGUGUUGCCUUCG	-1.47762	0.993346	6.24578	9.50132	2.17636	0.949209	-1.55668	0.119546	2.31987	30.5166	11.0699	0.879997	2.72027	0	7.51676	1.18867	0
rno-miR-540-3p	miRNA	chr6	142868430	142868451	+	AGGUCAGAGGUCGAUCCUGGGC	-1.47351	0.993346	4.33209	6.76709	1.28835	0.962743	-1.53053	0.125885	2.31987	15.2583	12.1769	0	4.0804	2.37983	0	2.77357	0
rno-miR-23a-5p	miRNA	chr19	36294779	36294800	+	GGGGUUCCUGGGGAUGGGAUUU	-1.51592	0.993346	1.52608	2.74694	0	0.992929	-1.52671	0.126833	0	6.53927	7.19542	0	0	0	0	0	0
rno-miR-218a-2-3p	miRNA	chr10	20303224	20303245	+	CAUGGUUCUGUCAAGCACCGCG	1.49416	0.993346	2.94037	0.936039	5.44579	0.983162	1.51975	0.128574	0	0	0	2.63999	2.0402	3.56975	0	7.92447	10.2889
rno-miR-331-3p	miRNA	chr7	34938765	34938785	-	GCCCCUGGGCCUAUCCUAGAA	1.08449	0.993346	275.427	169.007	408.453	0.719427	1.50743	0.1317	53.3571	213.616	329.329	110	138.734	223.704	99.5971	885.956	424.554
rno-miR-16-3p	miRNA	chr2	184967248	184967268	+	ACCAAUAUUAUUGUGCUGCUU	-1.39159	0.993346	9.38604	14.2393	3.31943	0.954168	-1.45843	0.144721	18.559	30.5166	0	10.56	11.5611	9.51933	3.75838	0	0
rno-miR-3099	miRNA	chr1	71529891	71529912	-	UAGGCUAGAAAGAGGUUGGGGA	-1.43505	0.993346	1.40308	2.52554	0	0.988817	-1.45128	0.146703	0	6.53927	6.08843	0	0	0	0	0	0
rno-miR-329-5p	miRNA	chr6	143024361	143024384	+	AGAGGUUUUCUGGGUCUCUGUUUC	1.43223	0.993346	3.82163	1.41596	6.82873	0.987348	1.45059	0.146895	0	4.35951	0	0	2.72027	1.18992	0	5.54713	20.5779
rno-miR-184	miRNA	chr8	96677921	96677942	-	UGGACGGAGAACUGAUAAGGGU	-1.44878	0.993346	138.672	232.287	21.6536	1.00938	-1.43532	0.151195	4.63974	1116.04	0	23.7599	17.0017	11.8992	46.9798	27.7357	0
rno-miR-6319	miRNA	chr17	38655243	38655263	-	UCAUUCUCGCUGCUCUGGAGU	1.34244	0.993346	5.60207	2.30579	9.72243	0.942603	1.42418	0.154393	0	0	6.08843	0	5.44054	2.37983	1.87919	11.8867	22.744
rno-miR-9a-5p	miRNA	chr2	11746837	11746859	+	UCUUUGGUUAUCUAGCUGUAUGA	-1.04208	0.993346	7851.79	10581.7	4439.4	0.754131	-1.38182	0.167026	11427.7	23260.2	1468.42	8486.69	8265.54	7096.66	7898.24	865.749	1896.96
rno-miR-19b-3p	miRNA	chrX	140167238	140167260	-	UGUGCAAAUCCAUGCAAAACUGA	-1.04307	0.993346	845.806	1140.27	477.73	0.75568	-1.38031	0.167492	2421.95	588.534	208.667	2104.07	378.117	598.528	855.032	117.282	340.076
rno-miR-376a-3p	miRNA	chr6	143036012	143036032	+	AUCGUAGAGGAAAAUCCACGU	-1.33735	0.993346	1.69537	3.05166	0	0.973285	-1.37406	0.169423	0	15.2583	0	0	0	0	0	0	0
rno-miR-223-5p	miRNA	chrX	66205983	66206005	+	CGUGUAUUUGACAAGCUGAGUUG	-1.15911	0.993346	27.245	38.4461	13.2436	0.853974	-1.35732	0.17468	51.0372	58.8534	15.4978	45.7599	21.0821	20.2286	1.87919	0	30.8668
rno-miR-871-3p	miRNA	chrX	151282700	151282721	-	UGACUGGCACCAUACUGGAUAA	1.09906	0.993346	69.2651	40.2505	105.533	0.812285	1.35304	0.176041	2.31987	6.53927	92.9869	33.4399	65.9665	157.069	28.1879	201.678	35.199
rno-miR-7a-2-3p	miRNA	chr1	141551398	141551419	+	CAACAAGUCCCAGUCUGCCACA	-1.3206	0.993346	1.16324	2.09384	0	0.980593	-1.34673	0.178066	0	0	7.74891	0	2.72027	0	0	0	0
rno-miR-135b-5p	miRNA	chr13	54046545	54046567	+	UAUGGCUUUUCAUUCCUAUGUGA	1.31058	0.993346	1.15525	0	2.59931	0.976847	1.34164	0.179711	0	0	0	0	0	4.75967	5.63757	0	0
rno-miR-196b-5p	miRNA	chr4	146951730	146951751	-	UAGGUAGUUUCCUGUUGUUGGG	-0.917	0.993346	18321	23822	11444.9	0.684711	-1.33925	0.180489	22015.6	62877.3	8315.69	14390.6	11510.8	11544.6	15031.6	10444.1	8759.13
rno-miR-7a-5p	miRNA	chr1	141551360	141551382	+	UGGAAGACUAGUGAUUUUGUUGU	-1.09494	0.993346	1189.47	1641.61	624.309	0.827135	-1.32377	0.18558	2505.46	4287.58	168.816	668.798	577.377	993.58	1328.59	58.6411	116.427
rno-miR-142-3p	miRNA	chr10	75051476	75051498	-	UGUAGUGUUUCCUACUUUAUGGA	-1.1719	0.993346	778.452	1107.56	367.065	0.88692	-1.32131	0.186398	1484.72	3592.24	51.4749	239.359	170.017	596.148	823.085	15.4527	33.5744
rno-let-7g-3p	miRNA	chr8	114237902	114237922	+	CUGUACAGGCCACUGCCUUGC	-1.00132	0.993346	163.541	218.607	94.7092	0.758889	-1.31945	0.187018	255.186	588.534	65.8657	110	73.4473	153.499	161.61	28.5281	35.199
rno-miR-509-5p	miRNA	chr1	151036423	151036445	+	UACUCCAGAAUAUGGCAAUCAUG	1.32363	0.993346	1.85157	0.463974	3.58606	1.00548	1.31642	0.188035	2.31987	0	0	0	0	1.18992	13.1543	0	0
rno-miR-449c-5p	miRNA	chr2	63933638	63933658	+	AGGCAGUGCAUUGCUAGCUGG	-1.28732	0.993346	1.30875	2.35576	0	0.978278	-1.3159	0.188207	0	10.8988	0	0.879997	0	0	0	0	0
rno-miR-346	miRNA	chr16	9574948	9574970	+	UGUCUGCCUGAGUGCCUGCCUCU	1.21934	0.993346	6.06661	2.78419	10.1696	0.945546	1.28956	0.197204	0	0	0	4.39999	9.52094	1.18992	5.63757	21.3961	12.455
rno-miR-337-3p	miRNA	chr6	142868156	142868178	+	UUCAGCUCCUAUAUGAUGCCUUU	-1.25349	0.993346	4.42059	6.59156	1.70687	0.979774	-1.27936	0.200769	9.27949	17.4381	0	3.51999	2.72027	1.18992	5.63757	0	0
rno-let-7i-3p	miRNA	chr7	67000297	67000318	+	CUGCGCAAGCUACUGCCUUGCU	-0.960191	0.993346	706.156	936.435	418.308	0.762364	-1.25949	0.207853	194.869	3195.52	502.019	351.119	438.643	336.746	204.832	329.658	801.996
rno-miR-451-3p	miRNA	chr10	66340896	66340918	+	AUGGUAAUGGUUCUCUUGCUGCU	-1.26589	0.993346	1.66209	2.75378	0.297479	1.00535	-1.25916	0.207974	0	4.35951	9.40939	0	0	1.18992	0	0	0
rno-miR-1306-5p	miRNA	chr11	89951579	89951600	+	CCACCUCCCCUGCAAACGUCCA	0.952269	0.993346	58.3644	37.6439	84.265	0.767572	1.24062	0.214745	13.9192	17.4381	114.02	14.96	27.8828	29.7479	31.9462	167.603	107.763
rno-miR-19a-5p	miRNA	chr15	103641197	103641216	+	UCGUUUUGCAUAGUUGCACU	-1.17757	0.993346	5.42502	7.92357	2.30183	0.967063	-1.21768	0.223346	13.9192	15.2583	0	7.03998	3.40034	3.56975	5.63757	0	0
rno-miR-370-3p	miRNA	chr6	142902133	142902154	+	GCCUGCUGGGGUGGAACCUGGU	-1.20441	0.993346	2.46258	3.71051	0.902658	0.99095	-1.21541	0.224211	11.5994	4.35951	0.553494	0	2.0402	1.18992	1.87919	0	0.541523
rno-miR-539-3p	miRNA	chr6	143040237	143040258	+	CAUACAAGGGUAAUUUCUUUUC	-1.18572	0.993346	0.937771	1.68799	0	0.983196	-1.20599	0.227822	4.63974	0	0	1.75999	2.0402	0	0	0	0
rno-miR-144-3p	miRNA	chr10	66340730	66340749	+	UACAGUAUAGAUGAUGUACU	-1.11809	0.993346	120.575	172.354	55.8504	0.931655	-1.20011	0.230098	74.2359	745.477	5.53494	14.08	22.4422	145.17	75.1676	1.98112	1.08305
rno-miR-3553	miRNA	chr4	57225431	57225453	+	CAGUGAAUUCUACCAGUGCCAUA	0.800967	0.993346	1512.79	1085.83	2046.5	0.667479	1.19999	0.230144	1974.21	882.801	570.652	945.997	1055.46	3168.75	3205.9	990.955	820.407
rno-miR-3583-3p	miRNA	chr5	154400911	154400932	+	CCUGACUUCUCUCUUCAUGCAG	-1.17428	0.993346	3.94597	6.01971	1.35381	0.988031	-1.1885	0.234635	11.5994	10.8988	0	3.51999	4.0804	0	0	0	5.41523
rno-miR-138-5p	miRNA	chr8	130886790	130886812	+	AGCUGGUGUUGUGAAUCAGGCCG	-0.852603	0.993346	66.8601	85.9318	43.0204	0.720275	-1.18372	0.236525	88.1552	193.998	42.619	39.5999	65.2865	57.116	77.0468	26.547	11.372
rno-miR-218a-5p	miRNA	chr14	66955559	66955579	-	UUGUGCUUGAUCUAACCAUGU	1.07583	0.993346	55.7534	30.7586	86.9969	0.914262	1.17672	0.239306	64.9564	50.1344	1.66048	19.3599	17.6817	73.7748	272.483	1.18867	0.541523
rno-miR-19b-1-5p	miRNA	chr15	103641502	103641523	+	AGUUUUGCAGGUUUGCAUCCAG	-1.17542	0.993346	3.13744	4.79558	1.06476	1.00444	-1.17023	0.241909	6.95962	15.2583	0	1.75999	0	2.37983	1.87919	0	0
rno-miR-138-1-3p	miRNA	chr8	130886828	130886849	+	CGGCUACUUCACAACACCAGGG	-1.16928	0.993346	1.26432	2.03779	0.297479	1.00732	-1.16078	0.24573	0	0	7.74891	1.75999	0.680067	1.18992	0	0	0
rno-miR-326-3p	miRNA	chr1	170722130	170722150	+	CCUCUGGGCCCUUCCUCCAGU	-0.904149	0.993346	541.055	711.496	328.004	0.789534	-1.14517	0.25214	194.869	2779.19	255.161	118.8	209.461	289.15	227.382	357.394	438.092
rno-miR-344a-3p	miRNA	chr1	123441071	123441093	-	UGAUCUAGCCAAAGCCUGACUGU	-1.13638	0.993346	1.33439	2.16392	0.297479	1.00743	-1.128	0.259318	0	6.53927	0	0.879997	3.40034	1.18992	0	0	0
rno-let-7b-3p	miRNA	chr7	126301396	126301417	+	CUAUACAACCUACUGCCUUCCC	0.837564	0.993346	5511.94	3818.92	7628.21	0.744024	1.12572	0.260284	1872.14	2532.88	9374.52	3321.11	1993.96	2039.52	1856.64	9014.49	17602.2
rno-miR-145-3p	miRNA	chr18	56198834	56198854	-	GGAUUCCUGGAAAUACUGUUC	-0.862686	0.993346	3288.49	4272.65	2058.28	0.776819	-1.11054	0.266767	3579.56	8525.03	457.739	5272.06	3528.87	3430.53	3788.45	242.489	771.67
rno-miR-341	miRNA	chr6	142895466	142895486	+	UCGGUCGAUCGGUCGGUCGGU	-0.865543	0.993346	67.95	88.2964	42.5169	0.781781	-1.10714	0.268232	83.5154	207.077	30.4422	42.2399	78.2077	79.7244	75.1676	10.3018	4.87371
rno-miR-28-3p	miRNA	chr11	81345228	81345249	+	CACUAGAUUGUGAGCUCCUGGA	-0.658372	0.993346	7840.64	9517.61	5744.43	0.595244	-1.10605	0.268703	7787.81	10687.3	9781.34	11302.7	8028.87	3177.08	5981.46	5389.83	8429.35
rno-miR-877	miRNA	chr20	5416400	5416419	+	GUAGAGGAGAUGGCGCAGGG	0.866549	0.993346	15.9765	10.8118	22.4325	0.787648	1.10017	0.271256	9.27949	13.0785	25.4607	3.51999	2.72027	7.1395	15.0335	43.1884	24.3685
rno-miR-653-3p	miRNA	chr4	28563539	28563560	-	UUCACUGGGGUUUGUUUCACUA	1.10535	0.993346	2.1172	0.843992	3.70872	1.01062	1.09373	0.274075	0	2.17976	0	0	2.0402	2.37983	0	0	12.455
rno-miR-296-5p	miRNA	chr3	178408833	178408853	-	AGGGCCCCCCCUCAAUCCUGU	-0.996806	0.993346	5.37025	7.4598	2.75831	0.917585	-1.08634	0.27733	4.63974	4.35951	22.1397	6.15998	0	1.18992	1.87919	6.33958	1.62457
rno-miR-3102	miRNA	chr1	172118721	172118741	-	CUCUACUCCCUGCCCCAGCCA	0.875379	0.993346	29.0694	19.3433	41.2271	0.809674	1.08115	0.27963	2.31987	28.3368	39.2981	7.03998	19.722	8.32942	7.51676	64.5845	84.4776
rno-miR-3550	miRNA	chr19	37017068	37017088	-	CCGAGCCCAUCCCUGCCCUAG	-0.997577	0.993346	0.983989	1.77118	0	0.93397	-1.0681	0.285473	0	0	8.8559	0	0	0	0	0	0
rno-miR-98-3p	miRNA	chrX	21867895	21867915	-	CUAUACAACUUACUACUUUCC	-0.915068	0.993346	18.4713	24.6486	10.7496	0.857725	-1.06685	0.286038	51.0372	26.1571	6.08843	35.1999	4.76047	13.0891	16.9127	0	12.9966
rno-miR-34b-3p	miRNA	chr8	54088911	54088932	-	AAUCACUAACUCCACUGCCAUC	0.856628	0.993346	40.6947	27.0579	57.7406	0.813255	1.05333	0.292188	16.2391	0	40.405	22.8799	55.7655	129.701	26.3087	61.4147	13.5381
rno-miR-208a-3p	miRNA	chr15	37500066	37500083	-	AUAAGACGAGCAAAAAGC	-1.05823	0.993346	1.26548	2.03987	0.297479	1.00526	-1.05268	0.292486	2.31987	4.35951	0	3.51999	0	1.18992	0	0	0
rno-miR-147	miRNA	chr3	121313498	121313519	+	GUGUGCGGAAAUGCUUCUGCUA	-0.904749	0.993346	26.3001	35.0426	15.3721	0.861437	-1.05028	0.29359	44.0776	80.651	6.64192	19.3599	24.4824	38.0773	16.9127	0	6.49828
rno-miR-6333	miRNA	chr5	157610419	157610441	+	UAGGCUGGACUUGAACAGCCCGC	-1.05954	0.993346	2.41217	3.62796	0.892438	1.00905	-1.05004	0.293699	0	6.53927	0	6.15998	5.44054	3.56975	0	0	0
rno-miR-1956-5p	miRNA	chr2	262354525	262354546	+	AGUCCAGGGCUGAGUCAGCGGA	1.05551	0.993346	1.40139	0.611951	2.38819	1.01074	1.04429	0.296349	0	2.17976	0	0.879997	0	0	1.87919	7.13203	0.541523
rno-miR-3577	miRNA	chr10	103945230	103945250	-	UCUGUCCCUCUUGGCCCUUAG	0.890572	0.993346	40.4419	25.9517	58.5547	0.855341	1.04119	0.297788	0	10.8988	80.2566	5.27998	33.3233	13.0891	16.9127	100.245	103.972
rno-miR-582-3p	miRNA	chr2	59928654	59928675	+	AACCUGUUGAACAACUGAACCC	-0.860615	0.993346	214.043	280.139	131.423	0.82662	-1.04113	0.297817	83.5154	89.37	17.1583	293.919	916.731	339.126	84.5636	73.3014	28.7007
rno-let-7f-5p	miRNA	chrX	21868563	21868584	-	UGAGGUAGUAGAUUGUAUAGUU	-0.782431	0.993346	119644	152068	79113.5	0.757592	-1.03279	0.301704	131075	255073	19595.3	141796	212798	150937	126843	20445.1	18228.2
rno-miR-29c-5p	miRNA	chr13	118329993	118330014	+	UGACCGAUUUCUCCUGGUGUUC	-0.697308	0.993346	325.186	401.182	230.191	0.678207	-1.02816	0.303873	415.257	876.262	155.532	340.559	218.302	329.607	319.462	114.112	157.583
rno-miR-5132-3p	miRNA	chr1	152464674	152464696	+	CCUGAUGUUCCCCGUCCCGCAGC	0.902617	0.993346	6.27578	3.99638	9.12504	0.881693	1.02373	0.305962	4.63974	2.17976	6.64192	1.75999	4.76047	0	3.75838	17.0376	15.7042
rno-miR-6314	miRNA	chr2	231156847	231156868	+	AGGCACUGACAGAUCUGAUGGU	1.02941	0.993346	1.8463	0.760039	3.20413	1.00926	1.01996	0.307748	0	0	0	1.75999	2.0402	1.18992	1.87919	0	9.74741
rno-miR-99b-3p	miRNA	chr1	60623918	60623939	+	CAAGCUCGUGUCUGUGGGUCCG	0.6243	0.993346	139.441	109.183	177.263	0.613783	1.01713	0.309089	57.9968	111.168	154.978	102.08	119.692	116.612	193.557	225.055	173.829
rno-miR-375-5p	miRNA	chr9	81930339	81930361	-	GCGACGAGCCCCUCGCACAAACC	1.01423	0.993346	3.14219	1.44011	5.2698	1.00418	1.01001	0.312492	0	0	0	1.75999	5.44054	0	0	17.8301	3.24914
rno-miR-301a-5p	miRNA	chr10	75682874	75682894	-	GCUCUGACUUUAUUGCACUAC	-1.00688	0.993346	1.7321	2.50396	0.767277	1.00618	-1.00069	0.316975	2.31987	4.35951	0	1.75999	4.0804	1.18992	1.87919	0	0
rno-miR-1193-3p	miRNA	chr6	143026935	143026956	+	UAGGUCACCCGUUUUACUAUCC	0.967598	0.993346	3.92148	2.20391	6.06845	0.967465	1.00014	0.317244	0	6.53927	0	1.75999	2.72027	13.0891	5.63757	5.54713	0
rno-miR-33-5p	miRNA	chr7	123415308	123415328	+	GUGCAUUGUAGUUGCAUUGCA	-0.957542	0.993346	68.9272	96.2795	34.7369	0.958944	-0.998538	0.318019	64.9564	370.559	0	19.3599	26.5226	97.5732	37.5838	0	3.79066
rno-miR-134-5p	miRNA	chr6	143046911	143046932	+	UGUGACUGGUUGACCAGAGGGG	-0.743226	0.993346	25.7161	32.571	17.1473	0.750074	-0.990871	0.321749	30.1583	82.8307	11.6234	9.67997	28.5628	15.4689	13.1543	31.3017	8.66437
rno-miR-5132-5p	miRNA	chr1	152464639	152464660	+	CGUGGGGCGGUGGACCCAGGCU	-0.992198	0.993346	1.17662	1.87993	0.297479	1.00356	-0.988683	0.322818	2.31987	4.35951	0	0	2.72027	1.18992	0	0	0
rno-miR-10a-5p	miRNA	chr10	83968703	83968725	+	UACCCUGUAGAUCCGAAUUUGUG	-0.680449	0.993346	6.18569e+06	7.61105e+06	4.404e+06	0.695797	-0.977941	0.328104	1.07252e+07	1.00442e+07	1.81295e+06	1.01652e+07	5.30774e+06	4.73921e+06	8.70135e+06	1.6275e+06	2.54795e+06
rno-miR-122-5p	miRNA	chr18	59956825	59956846	+	UGGAGUGUGACAAUGGUGUUUG	0.965185	0.993346	0.878198	0.136013	1.80593	0.990849	0.974099	0.330007	0	0	0	0	0.680067	1.18992	5.63757	0.396224	0
rno-miR-20a-5p	miRNA	chr15	103641372	103641394	+	UAAAGUGCUUAUAGUGCAGGUAG	-0.774172	0.993346	699.385	891.719	458.967	0.794849	-0.973986	0.330063	1190.09	2014.09	121.215	791.117	342.074	706.811	924.562	40.4148	164.081
rno-miR-34b-5p	miRNA	chr8	54088947	54088969	-	AGGCAGUGUAAUUAGCUGAUUGU	0.886425	0.993346	25.5705	15.9997	37.5339	0.911949	0.972012	0.331045	16.2391	26.1571	0	15.8399	21.7622	98.7631	24.4295	26.9432	0
rno-miR-196a-3p	miRNA	chr7	142375652	142375673	+	UCGGCAACAAGAAACUGCCUGA	-0.929087	0.993346	0.680008	1.22401	0	0.957567	-0.970258	0.331918	2.31987	0	0	1.75999	2.0402	0	0	0	0
rno-miR-1249	miRNA	chr7	125575345	125575366	-	ACGCCCUUCCCCCCCUUCUUCA	0.722916	0.993346	1166.31	853.516	1557.3	0.75469	0.957899	0.338114	371.18	976.531	2199.03	314.159	406.68	423.61	451.006	2006.87	3347.7
rno-miR-652-3p	miRNA	chrX	112450501	112450521	+	AAUGGCGCCACUAGGGUUGUG	-0.662894	0.993346	2778.53	3403.1	1997.82	0.694211	-0.954888	0.339635	1930.13	9689.02	1995.9	1048.08	2352.35	2058.56	2307.65	1595.99	2029.09
rno-miR-758-3p	miRNA	chr6	143023715	143023736	+	UUUGUGACCUGGUCCACUAACC	-0.940816	0.993346	1.16878	1.72797	0.469798	1.00288	-0.938113	0.348186	0	4.35951	0	0.879997	3.40034	0	1.87919	0	0
rno-miR-190b-3p	miRNA	chr2	208854221	208854240	+	AACUAAAUGUCAAACAUUCU	-0.852991	0.993346	0.799491	1.43908	0	0.911283	-0.936033	0.349256	0	0	7.19542	0	0	0	0	0	0
rno-miR-196a-5p	miRNA	chr7	142375616	142375637	+	UAGGUAGUUUCAUGUUGUUGGG	-0.662561	0.993346	173.682	212.96	124.585	0.709293	-0.934113	0.350245	334.062	407.614	61.9913	134.64	126.493	124.941	249.932	64.9807	58.4845
rno-miR-155-5p	miRNA	chr11	27810361	27810383	+	UUAAUGCUAAUUGUGAUAGGGGU	-0.619315	0.993346	501.598	605.732	371.43	0.663259	-0.933746	0.350435	575.328	1174.89	597.773	352.879	327.792	516.424	582.549	196.131	190.616
rno-miR-362-5p	miRNA	chrX	16902298	16902321	+	AAUCCUUGGAACCUAGGUGUGAAU	-0.825434	0.993346	21.3404	28.0223	12.9881	0.886336	-0.931288	0.351705	30.1583	76.2915	1.66048	21.1199	10.8811	20.2286	26.3087	0	5.41523
rno-miR-1843a-5p	miRNA	chr6	111742629	111742649	-	UAUGGAGGUCUCUGUCUGACU	-0.59728	0.993346	479.637	574.962	360.48	0.641589	-0.930939	0.351885	610.126	732.398	214.756	767.358	550.174	531.893	437.851	174.338	297.838
rno-miR-196b-3p	miRNA	chr4	146951694	146951716	-	UCGACAGCACGACACUGCCUUCA	-0.830829	0.993346	82.3575	108.769	49.3435	0.896741	-0.926498	0.354187	113.674	337.862	11.6234	37.8399	42.8442	98.7631	88.322	0	10.2889
rno-miR-199a-5p	miRNA	chr13	85019427	85019449	+	CCCAGUGUUCAGACUACCUGUUC	-0.682799	0.993346	2663.09	3292.72	1876.06	0.737457	-0.925884	0.354506	4192.01	6920.73	748.877	2535.27	2066.72	2528.57	3784.69	458.827	732.139
rno-miR-338-3p	miRNA	chr10	108793413	108793435	-	UCCAGCAUCAGUGAUUUUGUUGA	-0.66845	0.993346	534.792	657.621	381.257	0.723332	-0.924126	0.355421	1076.42	636.489	168.816	790.237	616.141	561.641	727.247	79.641	156.5
rno-miR-504	miRNA	Multiple	Multiple	Multiple	Multiple	AGACCCUGGUCUGCACUCUGUC	0.721904	0.993346	2754.96	2003.27	3694.58	0.781853	0.923326	0.355838	255.186	1286.06	5509.48	981.197	1984.44	1483.83	633.287	7772.32	4888.87
rno-miR-873-5p	miRNA	chr5	57039027	57039047	-	GCAGGAACUUGUGAGUCUCCU	-0.92267	0.993346	1.90878	2.95985	0.594958	1.00347	-0.919477	0.357846	13.9192	0	0	0.879997	0	2.37983	0	0	0
rno-miR-376a-5p	miRNA	chr6	143035974	143035994	+	GGUAGAUUCUCCUUCUAUGAG	-0.850141	0.993346	0.968781	1.74381	0	0.926314	-0.917767	0.358741	0	8.71903	0	0	0	0	0	0	0
rno-miR-3085	miRNA	chr1	268976720	268976740	-	UCUGGCUGCUAUGGCCCCCUC	0.828242	0.993346	0.660373	0	1.48584	0.905736	0.914441	0.360485	0	0	0	0	0	0	0	5.94336	0
rno-miR-379-5p	miRNA	chr6	143019886	143019906	+	UGGUAGACUAUGGAACGUAGG	-0.860227	0.993346	146.611	198.291	82.0118	0.94358	-0.911663	0.361946	700.601	207.077	12.7304	19.3599	51.6851	54.7362	270.603	0	2.70761
rno-miR-1199-3p	miRNA	chr19	36110307	36110327	-	UGCGGCCGGUGCUCAGCCGGC	-0.812932	0.993346	0.737992	1.32838	0	0.905415	-0.897856	0.369263	0	0	6.64192	0	0	0	0	0	0
rno-miR-3072	miRNA	chr6	143061215	143061237	+	UGCCCCCUCCAGGAAGCCUUCUU	0.892549	0.993346	1.2394	0.40804	2.2786	0.995163	0.896887	0.369779	0	0	0	0	2.0402	1.18992	0	7.92447	0
rno-miR-125a-5p	miRNA	chr1	60624499	60624522	+	UCCCUGAGACCCUUUAACCUGUGA	-0.605106	0.993346	26760.8	32233.9	19919.5	0.675658	-0.89558	0.370477	17582.3	68841.1	43972.3	14032.4	16741.2	11195.9	16260.6	20089.7	32131.8
rno-miR-200b-5p	miRNA	chr5	176964219	176964240	-	CAUCUUACUGGGCAGCAUUGGA	0.508131	0.993346	1303.46	1078.05	1585.22	0.56796	0.894661	0.370969	888.511	1046.28	1207.17	1170.4	1077.91	1595.68	1448.86	1504.46	1791.9
rno-miR-1224	miRNA	chr11	87065014	87065034	-	GUGAGGACUGGGGAGGUGGAG	0.799442	0.993346	7.14566	4.86835	9.9923	0.894986	0.893246	0.371726	6.95962	6.53927	9.96289	0.879997	0	1.18992	7.51676	16.6414	14.6211
rno-miR-10b-5p	miRNA	chr3	68113689	68113710	+	CCCUGUAGAACCGAAUUUGUGU	-0.69071	0.993346	528242	657333	366878	0.773314	-0.893181	0.37176	1.47197e+06	1.07084e+06	135417	430634	177806	333511	896740	78970.2	158292
rno-miR-466c-3p	miRNA	chr17	73745328	73745348	-	UAUACAUGCACACAUACACAC	0.807344	0.993346	0.616348	0	1.38678	0.905154	0.891941	0.372425	0	0	0	0	0	0	0	5.54713	0
rno-miR-410-3p	miRNA	chr6	143056399	143056419	+	AAUAUAACACAGAUGGCCUGU	-0.64761	0.993346	155.986	190.693	112.601	0.728266	-0.889249	0.373869	178.63	272.47	73.0612	165.439	263.866	176.108	214.228	17.8301	42.2388
rno-miR-187-5p	miRNA	chr18	16149662	16149679	-	AGGCUACAACACAGGACC	-0.819069	0.993346	0.62605	1.12689	0	0.921154	-0.889177	0.373908	0	0	3.87446	1.75999	0	0	0	0	0
rno-miR-130b-5p	miRNA	chr11	91182332	91182353	+	ACUCUUUCCCUGUUGCACUACU	-0.872926	0.993346	4.21054	5.89029	2.11086	0.990548	-0.881255	0.37818	0	8.71903	19.3723	0	1.36013	3.56975	0	0	4.87371
rno-miR-34c-5p	miRNA	chr8	54088423	54088445	-	AGGCAGUGUAGUUAGCUGAUUGC	0.710906	0.993346	793.672	575.963	1065.81	0.808194	0.879623	0.379064	368.86	514.422	169.369	535.038	1292.13	3341.29	475.435	399.393	47.1125
rno-miR-200a-5p	miRNA	chr5	176963441	176963461	-	CAUCUUACCGGACAGUGCUGG	0.717615	0.993346	52.5821	38.0558	70.7401	0.817722	0.877579	0.380172	60.3167	78.4712	6.08843	20.2399	25.1625	164.209	101.476	7.52825	9.74741
rno-miR-143-3p	miRNA	chr18	56200210	56200231	-	UGAGAUGAAGCACUGUAGCUCA	-0.639934	0.993346	3.05878e+06	3.73769e+06	2.21014e+06	0.731777	-0.874492	0.38185	2.38287e+06	4.93752e+06	710107	3.90265e+06	6.75528e+06	4.23711e+06	3.16475e+06	647430	791297
rno-miR-344b-5p	miRNA	chr1	122331020	122331041	-	AGUCAGGCUGCUGGUUAUAUUC	-0.789466	0.993346	0.676492	1.21769	0	0.904932	-0.872403	0.382988	0	0	6.08843	0	0	0	0	0	0
rno-miR-6328	miRNA	chr20	5491972	5491992	+	AGGCCUGCUCUGAGCCCCCGC	0.649099	0.993346	91.1205	69.0219	118.744	0.755311	0.85938	0.390131	25.5186	32.6963	162.727	46.6398	77.5277	30.9378	31.9462	259.923	152.168
rno-miR-15a-3p	miRNA	Multiple	Multiple	Multiple	Multiple	AGGCCAUAUUGUGCUGCCUCA	-0.839104	0.993346	5.97362	8.15937	3.24143	0.980774	-0.855552	0.392245	13.9192	21.7976	0	4.39999	0.680067	3.56975	9.39595	0	0
rno-miR-383-3p	miRNA	chr16	57201695	57201715	+	CCACAGCACUGCCUGGUCAGA	0.763905	0.993346	0.553398	0	1.24514	0.903876	0.845144	0.39803	0	0	0	0	0	1.18992	0	0	3.79066
rno-miR-1839-3p	miRNA	chr1	144303991	144304012	+	AGACCUACUUAUCUACCAACAG	0.588079	0.993346	207.718	163.622	262.837	0.696598	0.844215	0.398549	180.95	143.864	68.6332	183.919	240.744	522.373	338.254	66.1694	124.55
rno-miR-339-3p	miRNA	chr12	19355915	19355937	+	UGAGCGCCUCGACGACAGAGCCA	-0.565897	0.993346	330.328	393.828	250.954	0.676529	-0.836471	0.40289	394.378	874.082	213.649	168.079	318.952	408.141	298.791	135.509	161.374
rno-miR-101a-5p	miRNA	chr5	124050170	124050191	-	UCAGUUAUCACAGUGCUGAUGC	-0.676968	0.993346	162.244	202.278	112.201	0.813339	-0.832332	0.405221	236.627	571.096	25.4607	95.9197	82.2881	208.235	202.953	17.0376	20.5779
rno-miR-145-5p	miRNA	chr18	56198870	56198892	-	GUCCAGUUUUCCCAGGAAUCCCU	-0.529901	0.993346	10120.5	11915.2	7876.99	0.638032	-0.830523	0.406243	21605	11844.8	7485.45	13713.9	4927.09	6286.33	10713.3	5456.79	9051.56
rno-miR-200c-5p	miRNA	chr4	224254426	224254446	-	CGUCUUACCCAGCAGUGUUUG	-0.677355	0.993346	95.7925	119.485	66.1773	0.815697	-0.830401	0.406312	74.2359	390.176	19.9258	60.7198	52.3652	136.84	103.355	15.8489	8.66437
rno-miR-100-3p	miRNA	chr8	44222197	44222215	+	CAAGCUUGUGUCUAUAGGU	0.78702	0.993346	7.97656	4.9881	11.7121	0.948312	0.829917	0.406586	4.63974	2.17976	0	7.91997	10.201	9.51933	35.7046	0	1.62457
rno-miR-488-3p	miRNA	chr13	81113002	81113022	+	UUGAAAGGCUGUUUCUUGGUC	-0.602333	0.993346	93.8795	113.51	69.3408	0.725899	-0.829775	0.406666	118.313	276.829	37.0841	74.7998	60.526	111.852	103.355	20.9999	41.1557
rno-miR-1843b-3p	miRNA	chr13	81975868	81975888	+	UCUGAUCGUUCCCCUCCAUAC	0.690124	0.993346	8.34975	6.12723	11.1279	0.832416	0.829062	0.407069	11.5994	2.17976	12.1769	2.63999	2.0402	2.37983	13.1543	21.3961	7.58132
rno-miR-139-5p	miRNA	chr1	172779853	172779874	+	UCUACAGUGCACGUGUCUCCAG	0.551904	0.993346	627.785	504.925	781.36	0.667221	0.827168	0.408142	480.214	446.85	1043.89	242.879	310.791	405.762	482.952	839.598	1397.13
rno-miR-146b-3p	miRNA	chr1	273520483	273520503	+	CCUAGGGACUCAGUUCUGGUG	-0.776394	0.993346	6.68532	8.74643	4.10894	0.940457	-0.82555	0.40906	11.5994	4.35951	22.6932	4.39999	0.680067	0	9.39595	0	7.0398
rno-miR-99a-3p	miRNA	chr11	19707472	19707493	+	CAAGCUCGUUUCUAUGGGUCUG	-0.52209	0.993346	334.416	392.875	261.343	0.638434	-0.817767	0.41349	494.133	599.433	188.741	403.919	278.148	356.975	360.805	141.848	185.742
rno-miR-27a-5p	miRNA	chr19	36294937	36294958	+	AGGGCUUAGCUGCUUGUGAGCA	-0.599479	0.993346	167.224	202.24	123.454	0.735238	-0.815354	0.414869	292.304	464.288	50.9214	145.2	58.4858	79.7244	257.449	64.5845	92.0589
rno-miR-93-3p	miRNA	chr12	21365185	21365207	-	ACUGCUGAGCUAGCACUUCCCGA	-0.736543	0.993346	7.74033	9.95602	4.97072	0.9036	-0.81512	0.415003	0	21.7976	4.98144	11.44	11.5611	10.7093	3.75838	0	5.41523
rno-miR-29b-5p	miRNA	chr13	118329460	118329481	+	CUGGUUUCACAUGGUGGCUUAG	-0.585041	0.993346	44.3364	53.1304	33.3438	0.72635	-0.805453	0.420558	23.1987	100.269	49.2609	52.7998	40.124	41.6471	67.6509	17.0376	7.0398
rno-miR-30b-3p	miRNA	Multiple	Multiple	Multiple	Multiple	CUGGGAUGUGGAUGUUUACGUC	-0.562226	0.993346	728.908	869.693	552.927	0.698629	-0.804756	0.420961	983.626	2057.69	328.775	403.039	575.337	886.488	702.817	219.508	402.893
rno-miR-668	miRNA	chr6	143047540	143047563	+	UGUCACUCGGCUCGGCCCACUACC	-0.805803	0.993346	1.7101	2.44422	0.792447	1.0063	-0.800758	0.423272	0	2.17976	3.32096	2.63999	4.0804	0	0	3.16979	0
rno-miR-98-5p	miRNA	chrX	21867952	21867973	-	UGAGGUAGUAAGUUGUAUUGUU	-0.627306	0.993346	4554.98	5581.73	3271.53	0.785382	-0.798727	0.424449	3175.91	11768.5	721.202	3980.23	8262.82	6575.48	5289.92	616.92	603.798
rno-miR-153-3p	miRNA	chr6	154028784	154028805	+	UUGCAUAGUCACAAAAGUGAUC	0.801322	0.993346	1.30199	0.639974	2.12951	1.00494	0.797387	0.425226	2.31987	0	0	0.879997	0	4.75967	3.75838	0	0
rno-miR-3542	miRNA	chr17	11745287	11745307	+	AAGGCUCUUCUUUCCUUGCAG	-0.783738	0.993346	3.4396	4.5878	2.00435	0.98399	-0.79649	0.425747	4.63974	10.8988	0	2.63999	4.76047	2.37983	5.63757	0	0
rno-miR-429	miRNA	chr5	176962364	176962385	-	UAAUACUGUCUGGUAAUGCCGU	-0.57724	0.993346	25568.1	30730.2	19115.4	0.734723	-0.785657	0.432069	14478.3	51396.5	5112.62	30033.4	52630.4	37038.5	24702	6809.1	7912.19
rno-miR-3552	miRNA	chrX	118262810	118262830	+	AGGCUGCAGGCCCACUUCCCU	0.768671	0.993346	0.932348	0.435951	1.55284	0.979717	0.784585	0.432697	0	2.17976	0	0	0	0	1.87919	0	4.33218
rno-miR-320-5p	miRNA	chr15	55857808	55857829	+	GCCUUCUCUUCCCGGUUCUUCC	0.73107	0.993346	0.735936	0.136013	1.48584	0.934638	0.782195	0.4341	0	0	0	0	0.680067	0	0	5.94336	0
rno-let-7f-2-3p	miRNA	chrX	21868514	21868534	-	CUAUACAGUCUACUGUCUUUC	-0.6298	0.993346	123.782	152.129	88.3482	0.80591	-0.781477	0.434522	155.431	318.244	10.5164	160.159	116.291	172.538	148.456	9.11315	23.2855
rno-miR-196c-3p	miRNA	chr10	83916670	83916691	+	ACAACAACACCAAACCACCUGA	-0.764942	0.993346	1.071	1.55197	0.469798	0.985696	-0.776042	0.437724	0	4.35951	0	0	3.40034	0	1.87919	0	0
rno-miR-23b-5p	miRNA	chr17	816055	816075	+	GGGUUCCUGGCAUGCUGAUUU	-0.705382	0.993346	8.68957	11.1299	5.63917	0.911166	-0.774153	0.43884	0	13.0785	36.5306	2.63999	3.40034	0	5.63757	5.54713	11.372
rno-miR-135a-5p	miRNA	chr7	32974131	32974153	-	UAUGGCUUUUUAUUCCUAUGUGA	-0.720315	0.993346	56.3177	73.0053	35.4583	0.935707	-0.769809	0.441413	106.714	113.347	0	93.2797	51.6851	16.6588	116.51	0	8.66437
rno-miR-497-5p	miRNA	chr10	56589142	56589163	+	CAGCAGCACACUGUGGUUUGUA	0.520605	0.993346	527.577	429.515	650.154	0.6767	0.769329	0.441698	686.682	135.145	250.179	561.438	514.131	910.286	984.696	274.583	431.052
rno-miR-29a-5p	miRNA	chr4	58099725	58099746	-	ACUGAUUUCUUUUGGUGUUCAG	-0.636893	0.993346	150.517	186.28	105.813	0.836521	-0.761359	0.446443	271.425	473.007	9.96289	105.6	71.4071	153.499	240.536	11.8867	17.3287
rno-miR-3120	miRNA	chr13	85024844	85024864	-	CACAGCAAGUGUAGACAGGCA	-0.462195	0.993346	184.984	213.375	149.496	0.607961	-0.760238	0.447112	206.469	329.143	193.723	141.68	195.859	166.588	197.315	97.0748	137.005
rno-miR-29a-3p	miRNA	chr4	58099687	58099708	-	UAGCACCAUCUGAAAUCGGUUA	-0.545556	0.993346	26866.9	31977.5	20478.7	0.723657	-0.753888	0.450917	25671.7	75042.5	6595.98	25287.6	27289.7	38500.9	26124.5	6505.99	10783.3
rno-let-7d-3p	miRNA	chr17	18476160	18476181	+	CUAUACGACCUGCUGCCUUUCU	0.613015	0.993346	8656.16	6593.94	11233.9	0.81352	0.753534	0.451129	1396.56	5384	20303.3	2202.63	3683.24	1742.04	1371.81	16685	25137
rno-miR-28-5p	miRNA	chr11	81345188	81345209	+	AAGGAGCUCACAGUCUAUUGAG	-0.545878	0.993346	2406.36	2864.68	1833.47	0.725023	-0.75291	0.451504	3737.31	6151.27	733.379	1489.84	2211.58	2709.44	3205.9	513.11	905.426
rno-miR-3593-5p	miRNA	chr6	86193895	86193916	-	UGGCCUCCGCAGGGUUGAAGCU	-0.678931	0.993346	0.453378	0.816081	0	0.902334	-0.752416	0.451801	0	0	0	0	4.0804	0	0	0	0
rno-miR-6215	miRNA	chr5	161800087	161800106	-	UUUAGGGUUGCAGAGCCAGG	-0.745251	0.993346	1.87438	2.56556	1.0104	0.992727	-0.750711	0.452827	0	2.17976	2.76747	1.75999	6.12061	0	0	0.792447	3.24914
rno-miR-105	miRNA	chr1	148316303	148316324	-	CAAGUGCUCAGAUGUCUGUGGU	-0.725429	0.993346	1.13129	1.66048	0.469798	0.969055	-0.748594	0.454102	0	0	8.30241	0	0	0	1.87919	0	0
rno-miR-3594-5p	miRNA	chr10	108842833	108842853	-	CCCAGGGCAGAGCAGUGUGAA	-0.724756	0.993346	0.960854	1.3537	0.469798	0.979307	-0.74007	0.459258	0	0	6.08843	0	0.680067	0	1.87919	0	0
rno-miR-34c-3p	miRNA	chr8	54088391	54088412	-	AAUCACUAACCACACAGCCAGG	0.573997	0.993346	24.5785	18.9992	31.5526	0.779097	0.736746	0.461277	6.95962	2.17976	19.3723	20.2399	46.2446	48.7866	20.6711	47.5468	9.20589
rno-miR-183-3p	miRNA	chr4	57225393	57225413	-	UGAAUUACCGAAGGGCCAUAA	0.47511	0.993346	73.0444	60.6805	88.4993	0.64501	0.736593	0.46137	25.5186	50.1344	66.4192	54.5598	106.771	108.282	60.1341	103.811	81.77
rno-miR-15b-3p	miRNA	chr2	184967098	184967119	+	CGAAUCAUUAUUUGCUGCUCUA	-0.496024	0.993346	77.8148	90.7537	61.6412	0.675588	-0.734211	0.46282	76.5558	50.1344	35.4236	137.28	154.375	78.5345	88.322	33.679	46.0295
rno-miR-665	miRNA	chr6	142868688	142868709	+	ACCAGGAGGCUGAGGUCCCUUA	0.660064	0.993346	0.396224	0	0.891503	0.901598	0.732105	0.464105	0	0	0	0	0	0	0	3.56601	0
rno-miR-186-5p	miRNA	chr2	282781967	282781988	-	CAAAGAAUUCUCCUUUUGGGCU	-0.523714	0.993346	8828.82	10438.9	6816.25	0.717687	-0.729725	0.465558	15123.2	1451.72	4255.81	20538.3	10825.3	8073.58	10346.8	3421.79	5422.81
rno-miR-204-5p	miRNA	chr1	247690222	247690243	+	UUCCCUUUGUCAUCCUAUGCCU	-0.452324	0.993346	12132.7	13968	9838.46	0.620401	-0.729083	0.465951	17308.6	16208.7	7406.85	12354.3	16561.7	8976.73	16362.1	5247.19	8767.8
rno-miR-3559-3p	miRNA	chrX	76261633	76261654	-	AUGUAGUACUGAGUCUGUCGUG	-0.556012	0.993346	90.8422	108.809	68.3834	0.76292	-0.728794	0.466127	76.5558	309.525	34.3166	41.3599	82.2881	83.2942	139.06	37.6413	13.5381
rno-miR-664-2-5p	miRNA	chr13	107866605	107866625	+	CUGGCUGGGGAAAAUGAUUGG	0.489798	0.993346	156.483	129.377	190.366	0.676886	0.723606	0.469308	115.994	198.358	183.206	61.5998	87.7287	72.5849	103.355	243.281	342.243
rno-miR-1949	miRNA	chr18	28066323	28066345	+	UAUACCAGGAUGUCAGCAUAGUU	0.717214	0.993346	1.28717	0.58404	2.16609	0.994654	0.721069	0.470867	0	0	0	0.879997	2.0402	0	0	0	8.66437
rno-miR-702-5p	miRNA	chr12	24733716	24733736	-	GUGAGUGGGGUGGUUGGCAUG	0.720386	0.993346	1.13199	0.571965	1.83203	1.0011	0.719591	0.471777	0	2.17976	0	0	0.680067	3.56975	3.75838	0	0
rno-miR-92a-1-5p	miRNA	chr15	103641619	103641641	+	AGGUUGGGAUUUGUCGCAAUGCU	0.513892	0.993346	142.243	115.698	175.425	0.71571	0.718017	0.472747	64.9564	108.988	135.052	120.56	148.935	51.1664	39.463	201.678	409.391
rno-miR-181c-5p	miRNA	chr19	36267372	36267393	-	AACAUUCAACCUGUCGGUGAGU	0.549575	0.993346	5155.43	4090.85	6486.16	0.766136	0.717334	0.473168	4936.69	1362.35	1344.99	7066.38	5743.85	6582.62	16724.8	1227.1	1410.13
rno-miR-455-5p	miRNA	chr5	83211466	83211487	+	UAUGUGCCUUUGGACUACAUCG	-0.622686	0.993346	41.3249	51.2271	28.9471	0.86842	-0.717033	0.473354	71.916	122.066	14.3908	24.6399	23.1223	60.6858	46.9798	0	8.12284
rno-miR-380-3p	miRNA	chr6	143022707	143022727	+	UAUGUAGUAUGGUCCACAUCU	-0.704903	0.993346	3.76197	4.96781	2.25467	0.9864	-0.714621	0.474843	2.31987	13.0785	0	2.63999	6.80067	7.1395	1.87919	0	0
rno-miR-3589	miRNA	chrX	143545603	143545624	+	GAGGAAACCAGCAAGUGUUGAC	-0.512547	0.993346	129.205	152.428	100.177	0.717501	-0.71435	0.475011	95.1148	359.66	214.202	44.8799	48.2848	78.5345	107.114	159.282	55.7769
rno-miR-632	miRNA	chr10	67418683	67418701	+	GUGUCUGUUUCCUGCCGGA	0.712768	0.993346	1.26109	0.624026	2.05743	1.00572	0.708712	0.478503	0	0	0	1.75999	1.36013	1.18992	0	0	7.0398
rno-miR-130a-3p	miRNA	chr3	78661709	78661730	-	CAGUGCAAUGUUAAAAGGGCAU	0.624823	0.993346	104.628	77.6109	138.4	0.882761	0.707806	0.479066	257.506	76.2915	5.53494	22.8799	25.8426	234.414	306.308	4.75468	8.12284
rno-miR-146b-5p	miRNA	chr1	273520443	273520466	+	UGAGAACUGAAUUCCAUAGGCUGU	-0.479842	0.993346	17290.6	20137.5	13732	0.682005	-0.703575	0.481698	23767.1	2521.98	19173	25945	29280.3	15670	17420.1	10495.2	11342.7
rno-miR-206-3p	miRNA	chr9	25648264	25648285	+	UGGAAUGUAAGGAAGUGUGUGG	0.656153	0.993346	12.5892	8.96362	17.1211	0.932825	0.703404	0.481804	16.2391	10.8988	0	14.96	2.72027	3.56975	39.463	0	25.4516
rno-miR-30c-2-3p	miRNA	chr9	28397617	28397638	+	CUGGGAGAAGGCUGUUUACUCU	-0.475259	0.993346	1015.84	1181.49	808.783	0.6776	-0.701387	0.483062	593.887	3051.66	929.316	645.038	687.548	480.726	668.992	989.371	1096.04
rno-miR-92b-5p	miRNA	chr2	207955729	207955752	-	AGGGACGGGACGCGGUGCAGUGUU	-0.63079	0.993346	0.368996	0.664192	0	0.901019	-0.700085	0.483874	0	0	3.32096	0	0	0	0	0	0
rno-miR-191a-3p	miRNA	chr8	116698923	116698944	+	GCUGCACUUGGAUUUCGUUCCC	0.640313	0.993346	13.5652	9.70406	18.3917	0.917809	0.697653	0.485394	11.5994	4.35951	0	17.5999	14.9615	32.1278	30.067	0	11.372
rno-miR-21-5p	miRNA	chr10	76197098	76197119	+	UAGCUUAUCAGACUGAUGUUGA	-0.572882	0.993346	1.06891e+06	1.29653e+06	784398	0.821486	-0.697373	0.48557	1.65684e+06	3.02021e+06	74850.6	895080	835661	1.49031e+06	1.4402e+06	80069.3	127004
rno-miR-146a-5p	miRNA	chr10	28806796	28806817	-	UGAGAACUGAAUUCCAUGGGUU	-0.439215	0.993346	20030	22993.4	16325.8	0.63463	-0.69208	0.488887	28119.2	6408.48	26564.9	30894.1	22980.2	17338.3	20229.5	11366.5	16369.2
rno-miR-31a-3p	miRNA	chr5	111183144	111183166	+	UGCUAUGCCAACAUAUUGCCAUC	0.637448	0.993346	8.49685	6.1637	11.4133	0.921902	0.691448	0.489284	4.63974	15.2583	0	6.15998	4.76047	19.0387	20.6711	5.94336	0
rno-miR-128-1-5p	miRNA	chr13	50001720	50001740	+	CGGGGCCGUAGCACUGUCUGA	0.497659	0.993346	150.922	123.319	185.427	0.721297	0.68995	0.490226	32.4782	54.4939	281.728	115.28	132.613	123.751	73.2884	382.752	161.915
rno-miR-493-3p	miRNA	chr6	142861739	142861759	+	UGAAGGUCUACUGUGUGCCAG	-0.618976	0.993346	0.368895	0.664012	0	0.900678	-0.687233	0.491936	0	0	0	2.63999	0.680067	0	0	0	0
rno-miR-1843a-3p	miRNA	chr6	111742590	111742611	-	UCUGAUCGUUCACCUCCAUACA	0.508236	0.993346	367.662	298.479	454.142	0.742501	0.684492	0.493665	109.034	268.11	776.552	140.8	197.9	139.22	139.06	688.637	849.65
rno-miR-192-3p	miRNA	chr1	228620138	228620159	+	CUGCCAGUUCCAUAGGUCACAG	-0.686502	0.993346	1.57159	2.17904	0.812284	1.01073	-0.679215	0.497002	0	0	5.53494	2.63999	2.72027	0	0	0	3.24914
rno-miR-328a-5p	miRNA	chr19	48128979	48128997	-	GGGGGGCAGGAGGGGCUCA	-0.680183	0.993346	1.66132	2.35642	0.792447	1.00719	-0.67533	0.499466	0	0	4.98144	0	6.80067	0	0	3.16979	0
rno-miR-3558-5p	miRNA	chr6	20980729	20980752	+	CCAUAGAAGUCAUCCCACAGUGCC	0.605961	0.993346	5.41144	4.07112	7.08684	0.899059	0.673994	0.500315	4.63974	2.17976	8.8559	2.63999	2.0402	0	1.87919	13.4716	12.9966
rno-miR-33-3p	miRNA	chr7	123415348	123415368	+	CAAUGUUUCCACAGUGCAUCA	0.561497	0.993346	141.015	109.471	180.445	0.835777	0.671826	0.501695	160.071	17.4381	21.5863	161.919	186.338	493.815	195.436	14.6603	17.8703
rno-miR-187-3p	miRNA	chr18	16149621	16149642	-	UCGUGUCUUGUGUUGCAGCCGG	-0.501279	0.993346	38.8946	45.7359	30.343	0.747165	-0.670908	0.502279	48.7173	104.628	16.0513	33.4399	25.8426	30.9378	67.6509	14.6603	8.12284
rno-miR-329-3p	miRNA	chr6	143024399	143024420	+	AACACACCCAGCUAACCUUUUU	-0.671192	0.993346	2.59711	3.44069	1.54262	1.00052	-0.67084	0.502322	0	2.17976	11.6234	0	3.40034	2.37983	0	0	3.79066
rno-miR-743a-5p	miRNA	chrX	151248112	151248133	-	UAUUCAGAUUGGUGCCUGUCAU	0.586607	0.993346	54.3938	40.8295	71.3492	0.886707	0.661557	0.508255	9.27949	4.35951	5.53494	44.8799	140.094	239.173	31.9462	8.3207	5.95675
rno-miR-883-3p	miRNA	chrX	151255953	151255974	-	UAACUGCAACAUCUCUCAGUAU	0.630561	0.993346	128.953	91.0516	176.329	0.956034	0.65956	0.509537	27.8385	0	11.0699	114.4	301.95	599.718	62.0133	43.5846	0
rno-miR-6318	miRNA	chr19	48128372	48128393	-	CUGCCUGGCGCAGGGCCUGUAG	-0.484969	0.993346	10.4739	12.3218	8.16398	0.736148	-0.658793	0.510029	6.95962	17.4381	12.7304	14.96	9.52094	4.75967	7.51676	7.92447	12.455
rno-miR-1247-5p	miRNA	chr6	143765287	143765308	-	ACCCGUCCCGUUCGUCCCCGGA	0.499743	0.993346	2416.54	1964.77	2981.25	0.758713	0.658673	0.510106	547.49	1355.81	4290.13	1141.36	2489.05	527.133	744.159	4848.59	5805.13
rno-miR-151-3p	miRNA	chr7	114421133	114421153	-	CUAGACUGAGGCUCCUUGAGG	0.530001	0.993346	115255	91632.3	144784	0.804958	0.65842	0.510268	25261.1	45955.8	301952	35475.3	49517.1	23229.6	25256.3	239675	290975
rno-miR-3583-5p	miRNA	chr5	154400870	154400893	+	AGCAUGAAGAGUUCAGAUCACGUU	0.587912	0.993346	0.396639	0	0.892438	0.900358	0.652976	0.513772	0	0	0	0	0	3.56975	0	0	0
rno-miR-219a-1-3p	miRNA	chr20	5895516	5895537	-	AGAGUUGCGUCUGGACGUCCCG	-0.446809	0.993346	24.344	28.0631	19.6952	0.686826	-0.650542	0.515342	16.2391	43.5951	40.9585	12.32	27.2027	14.279	24.4295	16.2452	23.827
rno-miR-1b	miRNA	chr3	181345861	181345882	-	UGGAAUGUAAAGAAGUAUGUAU	-0.572759	0.993346	1348.88	1653.46	968.166	0.882973	-0.648671	0.516551	3294.22	3618.4	100.736	667.038	586.898	963.833	2830.06	17.0376	61.7336
rno-miR-30e-5p	miRNA	chr5	143497806	143497827	-	UGUAAACAUCCUUGACUGGAAG	-0.478037	0.993346	34588.6	40444.6	27268.6	0.739089	-0.646792	0.517766	55329	70959.8	7426.22	40838.9	27669.2	45298.9	46855.7	5402.51	11517.1
rno-miR-101a-3p	miRNA	chr5	124050134	124050154	-	UACAGUACUGUGAUAACUGAA	-0.510607	0.993346	62477.6	74123.5	47920.3	0.789541	-0.646713	0.517817	100028	125495	5770.17	82747	56576.8	92097.2	80292.2	5393.79	13898.2
rno-miR-874-3p	miRNA	chr17	9222232	9222253	+	CUGCCCUGGCCCGAGGGACCGA	0.424065	0.993346	189.421	161.224	224.669	0.657267	0.645193	0.518802	143.832	209.257	256.821	100.32	95.8895	107.093	124.027	335.601	331.954
rno-miR-339-5p	miRNA	chr12	19355880	19355902	+	UCCCUGUCCUCCAGGAGCUCACG	-0.445663	0.993346	502.436	580.076	405.387	0.691379	-0.644599	0.519187	466.294	1514.93	489.288	176.879	252.985	425.99	407.784	270.621	517.154
rno-miR-483-5p	miRNA	chr1	222726951	222726972	-	AAGACGGGAGAAGAGAAGGGAG	0.642947	0.993346	1.72538	1.0479	2.57223	1.0029	0.641089	0.521465	0	4.35951	0	0.879997	0	0	0	0	10.2889
rno-miR-676	miRNA	chrX	71080182	71080203	+	CCGUCCUGAGCUUGUCGAGCUA	0.372299	0.993346	1938.51	1691.7	2247.02	0.58087	0.640932	0.521567	1343.21	1630.46	1719.7	1303.28	2461.84	2328.67	1933.69	2385.27	2340.46
rno-miR-743a-3p	miRNA	chrX	151248078	151248099	-	GAAAGACGCCAAACUGGGUAGA	0.544021	0.993346	776.329	605.631	989.702	0.853664	0.637278	0.523944	67.2763	409.794	111.252	492.798	1947.03	2886.74	362.684	676.354	33.0329
rno-miR-3586-3p	miRNA	chr7	114421166	114421188	+	AUACUAGACUGUGAGCUCCUCGA	-0.406494	0.993346	2203.73	2506.99	1824.66	0.638895	-0.636246	0.524616	3544.76	4424.91	1309.01	1748.55	1507.71	2215.62	2418.52	1186.69	1477.82
rno-miR-369-3p	miRNA	chr6	143056098	143056118	+	AAUAAUACAUGGUUGAUCUUU	0.633858	0.993346	3.88589	2.56	5.54326	0.996856	0.635857	0.52487	6.95962	0	0	1.75999	4.0804	7.1395	15.0335	0	0
rno-miR-500-5p	miRNA	chrX	16906466	16906489	+	AAUCCUUGCUAUCUGGGUGCUUAG	-0.637127	0.993346	1.76419	2.42387	0.939595	1.00398	-0.634602	0.525688	0	8.71903	0	0	3.40034	0	3.75838	0	0
rno-miR-671	miRNA	chr4	7121275	7121295	-	UCCGGUUCUCAGGGCUCCACC	0.465445	0.993346	154.386	127.872	187.529	0.735723	0.632636	0.526972	60.3167	95.9093	322.687	83.5997	76.8476	57.116	56.3757	300.338	336.286
rno-miR-875	miRNA	chr7	74588231	74588252	-	UAUACCUCAGUUUUAUCAGGUG	0.565487	0.993346	0.300846	0	0.676904	0.89998	0.628333	0.529786	0	0	0	0	0	0	0	0	2.70761
rno-miR-134-3p	miRNA	chr6	143046950	143046971	+	CUGUGGGCCACCUAGUCACCAA	-0.563413	0.993346	0.43775	0.78795	0	0.898969	-0.626733	0.530834	0	2.17976	0	1.75999	0	0	0	0	0
rno-miR-3551-5p	miRNA	chrX	151267770	151267793	-	UCUUCACCAUGGUGUUUUUGACAU	-0.563413	0.993346	0.453319	0.815973	0	0.898969	-0.626733	0.530834	2.31987	0	0	1.75999	0	0	0	0	0
rno-miR-212-5p	miRNA	chr10	61729123	61729146	+	ACCUUGGCUCUAGACUGCUUACUG	-0.542133	0.993346	7.23552	8.59922	5.53089	0.867386	-0.62502	0.531958	6.95962	6.53927	8.8559	7.03998	13.6013	11.8992	7.51676	0	2.70761
rno-miR-99b-5p	miRNA	chr1	60623880	60623901	+	CACCCGUAGAACCGACCUUGCG	0.427028	0.993346	128611	108875	153282	0.690784	0.618179	0.536457	186884	106298	108106	82404.7	60680.4	69555.4	383210	61411.9	98948.7
rno-miR-742-5p	miRNA	chrX	151255599	151255619	-	UACUCACAUGGUUGCUAAUCA	0.594532	0.993346	73.9713	53.1034	100.056	0.962195	0.617891	0.536647	11.5994	10.8988	0	51.9198	191.099	351.025	20.6711	28.5281	0
rno-miR-463-5p	miRNA	chrX	151270979	151270999	-	UACCUAAUUUGUUGUCCAUCA	-0.580768	0.993346	17.4152	21.7726	11.9684	0.952914	-0.609466	0.542216	4.63974	2.17976	0	65.9998	36.0436	30.9378	1.87919	15.0565	0
rno-miR-27b-5p	miRNA	chr17	816292	816315	+	AGAGCUUAGCUGAUUGGUGAACAG	-0.403843	0.993346	240.688	273.853	199.231	0.664942	-0.607336	0.543628	197.189	455.569	140.034	238.479	337.993	305.809	281.879	67.358	141.879
rno-miR-434-5p	miRNA	chr6	142878436	142878458	+	AGCUCGACUCAUGGUUUGAACCA	-0.507065	0.993346	23.4526	27.8444	17.9628	0.836975	-0.60583	0.544628	53.3571	13.0785	14.9443	36.0799	21.7622	22.6084	35.7046	0	13.5381
rno-miR-30e-3p	miRNA	chr5	143497764	143497785	-	CUUUCAGUCGGAUGUUUACAGC	-0.409239	0.993346	2667.74	3043.62	2197.9	0.676972	-0.604515	0.545502	4171.13	3391.7	876.734	3910.71	2867.84	2671.36	3921.87	777.391	1420.96
rno-miR-126a-3p	miRNA	chr3	9402781	9402802	+	UCGUACCGUGAGUAAUAAUGCG	-0.463886	0.993346	8174.95	9546.54	6460.47	0.76974	-0.602653	0.54674	11049.6	21052.1	1472.85	7279.34	6878.88	12929.6	9848.84	902.201	2161.22
rno-miR-190b-5p	miRNA	chr2	208854185	208854205	+	UGAUAUGUUUGAUAUUAGGUU	-0.510939	0.993346	202.377	241.994	152.856	0.850321	-0.600878	0.547921	273.745	540.58	7.74891	222.639	165.256	254.642	330.738	8.71692	17.3287
rno-miR-29b-3p	miRNA	chr13	118329501	118329523	+	UAGCACCAUUUGAAAUCAGUGUU	-0.514612	0.993346	1591.48	1908.7	1194.96	0.85972	-0.598581	0.549452	3526.21	4287.58	115.68	976.797	637.223	2082.35	2531.27	44.3771	121.843
rno-miR-324-5p	miRNA	chr10	56366260	56366282	+	CGCAUCCCCUAGGGCAUUGGUGU	-0.407779	0.993346	201.333	229.835	165.705	0.682195	-0.597746	0.55001	336.381	490.445	104.057	89.7597	128.533	173.728	240.536	129.961	118.594
rno-miR-124-3p	miRNA	chr2	122049089	122049108	+	UAAGGCACGCGGUGAAUGCC	-0.578905	0.993346	3.98952	4.96384	2.77163	0.977309	-0.592347	0.553619	6.95962	6.53927	0	7.91997	3.40034	3.56975	7.51676	0	0
rno-miR-181d-3p	miRNA	chr19	36267162	36267181	-	CCACCGGGGGAUGAAUGUCA	0.531213	0.993346	0.264149	0	0.594336	0.899568	0.59052	0.554842	0	0	0	0	0	0	0	2.37734	0
rno-miR-493-5p	miRNA	chr6	142861699	142861720	+	UUGUACAUGGUAGGCUUUCAUU	-0.565308	0.993346	0.759955	0.99208	0.469798	0.961362	-0.588029	0.556513	0	0	0	0.879997	4.0804	0	1.87919	0	0
rno-miR-673-3p	miRNA	chr6	142853515	142853536	+	UCCGGGACUGAGUUCUGUGCAC	0.492476	0.993346	13.0817	10.5039	16.3041	0.83797	0.587701	0.556733	16.2391	4.35951	0	23.7599	8.16081	14.279	24.4295	11.8867	14.6211
rno-miR-3084a-5p	miRNA	chr19	54235959	54235980	+	UUGAAGGUUCAUUAGCAGAGUA	0.591919	0.993346	1.80821	1.30797	2.4335	1.00772	0.587387	0.556944	2.31987	2.17976	0	0	2.0402	0	0	5.94336	3.79066
rno-miR-3541	miRNA	chr2	207903393	207903410	+	UCCCUCCCCCUCACUGCA	0.497733	0.993346	8.90054	7.02124	11.2497	0.851764	0.584356	0.558981	0	4.35951	21.5863	4.39999	4.76047	5.94958	3.75838	23.3772	11.9135
rno-miR-485-3p	miRNA	chr6	143047706	143047727	+	CAUACACGGCUCUCCUCUCUUC	0.443071	0.993346	10.2424	8.57138	12.3312	0.761304	0.58199	0.560574	9.27949	4.35951	12.1769	6.15998	10.8811	9.51933	5.63757	24.9621	9.20589
rno-miR-182	miRNA	chr4	57221577	57221601	-	UUUGGCAAUGGUAGAACUCACACCG	-0.431508	0.993346	198017	228465	159958	0.742017	-0.581534	0.560881	144721	26405.6	74050.8	445449	451698	211136	228910	101010	98773.8
rno-miR-216a-5p	miRNA	chr14	112802280	112802301	+	UAAUCUCAGCUGGCAACUGUGA	-0.539027	0.993346	11.2229	13.6494	8.18972	0.929919	-0.579649	0.562151	27.8385	15.2583	7.74891	1.75999	15.6415	8.32942	24.4295	0	0
rno-miR-154-3p	miRNA	chr6	143050993	143051014	+	AAUCAUACACGGUUGACCUAUU	-0.507811	0.993346	0.226689	0.40804	0	0.897308	-0.565928	0.571443	0	0	0	0	2.0402	0	0	0	0
rno-miR-3593-3p	miRNA	chr6	86193863	86193884	-	CUUCAACCUUAAGGGGGCCUCA	-0.507811	0.993346	0.226689	0.40804	0	0.897308	-0.565928	0.571443	0	0	0	0	2.0402	0	0	0	0
rno-miR-106b-3p	miRNA	chr12	21365391	21365412	-	CCGCACUGUGGGUACUUGCUGC	-0.364302	0.993346	802.739	902.506	678.031	0.644945	-0.564857	0.572171	535.891	1959.6	866.771	453.199	697.069	456.928	650.2	836.032	768.963
rno-miR-878	miRNA	chrX	151278373	151278394	-	GCAUGACACCAUACUGGGUAGA	0.56827	0.993346	2.70211	1.63216	4.03955	1.0093	0.563036	0.57341	0	0	0	0	8.16081	14.279	1.87919	0	0
rno-miR-547-3p	miRNA	chr1	151058357	151058378	+	AUUGGUACUUCUUUAAGUGAGA	-0.501987	0.993346	30.3328	36.4259	22.7165	0.892373	-0.56253	0.573755	46.3974	91.5498	1.66048	25.5199	17.0017	39.2673	45.1006	0	6.49828
rno-let-7c-1-3p	miRNA	chr11	19708203	19708224	+	CUGUACAACCUUCUAGCUUUCC	-0.52649	0.993346	19.3082	23.6267	13.91	0.942515	-0.558602	0.576433	32.4782	50.1344	0	24.6399	10.8811	21.4185	33.8254	0.396224	0
rno-miR-330-5p	miRNA	chr1	81358780	81358801	+	UCUCUGGGCCUGUGUCUUAGGC	-0.35326	0.993346	67.2618	75.2502	57.2763	0.641348	-0.550809	0.581765	57.9968	102.449	51.4749	52.7998	111.531	77.3446	69.53	51.9053	30.3253
rno-miR-409b	miRNA	chr6	143055820	143055842	-	AGGGGUUCACCGAGCAACAUUCG	-0.346787	0.993346	37.5614	41.967	32.0543	0.632411	-0.548357	0.583447	37.118	41.4154	63.0983	30.7999	37.4037	26.1782	31.9462	39.2261	30.8668
rno-miR-3585-3p	miRNA	chr1	151063710	151063728	+	UGAACGGCCCUUGUUGUGA	-0.389979	0.993346	21.3983	24.0615	18.0693	0.714619	-0.545716	0.585261	11.5994	26.1571	24.9072	20.2399	37.4037	16.6588	33.8254	5.54713	16.2457
rno-miR-192-5p	miRNA	chr1	228620095	228620115	+	CUGACCUAUGAAUUGACAGCC	-0.395292	0.993346	6668.19	7601.25	5501.88	0.726053	-0.544439	0.586139	6027.03	4189.49	1916.75	11233.2	14639.8	11655.2	6342.27	1735.06	2274.94
rno-miR-382-5p	miRNA	chr6	143046547	143046568	+	GAAGUUGUUCGUGGUGGAUUCG	-0.519407	0.993346	11.0886	13.7389	7.77563	0.964553	-0.538495	0.590235	23.1987	41.4154	0	0	4.0804	15.4689	11.2751	4.35846	0
rno-let-7e-3p	miRNA	chr1	60624098	60624119	+	CUAUACGGCCUCCUAGCUUUCC	-0.34718	0.993346	78.3705	87.8841	66.4784	0.645863	-0.537545	0.590891	76.5558	183.1	68.0797	54.5598	57.1256	65.4454	54.4965	58.2449	87.7267
rno-miR-743b-3p	miRNA	chrX	151248568	151248589	-	GAAAGACACCAUACUGAAUAGA	0.492447	0.993346	2390.8	1869.79	3042.06	0.926129	0.531726	0.594916	85.8353	34.8761	154.978	1744.15	7329.08	10378.5	870.065	829.296	90.4343
rno-miR-101b-5p	miRNA	chr1	254503416	254503437	+	UCGGUUAUCAUGGUACCGAUGC	-0.533037	0.993346	1.44644	1.85191	0.939595	1.01026	-0.527624	0.59776	4.63974	2.17976	0	1.75999	0.680067	0	3.75838	0	0
rno-miR-336-5p	miRNA	chr10	35121545	35121565	+	UCACCCUUCCAUAUCUAGUCU	-0.512474	0.993346	0.966521	1.3639	0.469798	0.972439	-0.526999	0.598194	4.63974	2.17976	0	0	0	0	1.87919	0	0
rno-miR-3572	miRNA	chr1	63128266	63128289	-	UUACACUUGCCCUUUUUUCCCCAG	0.496825	0.993346	0.647588	0.175999	1.23707	0.944277	0.526143	0.598789	0	0	0	0.879997	0	1.18992	3.75838	0	0
rno-miR-196c-5p	miRNA	chr10	83916633	83916654	+	UAGGUAGUUUCGUGUUGUUGGG	-0.357263	0.993346	44.5138	50.0775	37.5592	0.688605	-0.518822	0.603885	53.3571	100.269	20.4793	48.3998	27.8828	30.9378	63.8925	20.2074	35.199
rno-miR-743b-5p	miRNA	chrX	151248603	151248624	-	UGUUCAGACUGGUGUCCAUCAU	0.462295	0.993346	599.504	481.781	746.658	0.895668	0.516146	0.605753	39.4378	74.1117	42.619	435.599	1817.14	2367.93	289.395	311.432	17.8703
rno-miR-203a-3p	miRNA	chr6	145714684	145714705	+	GUGAAAUGUUUAGGACCACUAG	-0.378124	0.993346	2442.06	2770.7	2031.26	0.733468	-0.51553	0.606183	3449.65	1124.75	638.732	4230.15	4410.24	3513.82	3211.54	498.053	901.636
rno-miR-770-5p	miRNA	chr6	142845059	142845080	+	AGCACCACGUGUCUGGGCCACG	0.474508	0.993346	0.679424	0.272027	1.18867	0.924621	0.513192	0.607817	0	0	0	0	1.36013	0	0	4.75468	0
rno-miR-221-3p	miRNA	chrX	4475359	4475381	+	AGCUACAUUGUCUGCUGGGUUUC	-0.318064	0.993346	9154.06	10139.7	7921.94	0.624244	-0.509518	0.610389	5224.35	12054.1	10352.5	7919.97	15147.8	13377	5757.84	7134.4	5418.48
rno-miR-34a-5p	miRNA	chr5	170733261	170733282	+	UGGCAGUGUCUUAGCUGGUUGU	-0.314685	0.993346	1494.28	1653.15	1295.69	0.61933	-0.508106	0.611379	1586.79	2393.37	1006.25	1631.51	1647.8	2097.82	1446.98	703.297	934.669
rno-miR-30a-5p	miRNA	chr9	28377828	28377849	+	UGUAAACAUCCUCGACUGGAAG	-0.379189	0.993346	793273	901407	658105	0.748697	-0.506465	0.61253	1.40071e+06	1.42026e+06	144664	831930	709477	889472	1.37203e+06	122926	247994
rno-miR-455-3p	miRNA	chr5	83211503	83211524	+	GCAGUCCACGGGCAUAUACACU	0.409924	0.993346	141.715	119.012	170.094	0.809603	0.506328	0.612627	44.0776	30.5166	437.26	36.9599	46.2446	30.9378	69.53	267.451	312.459
rno-miR-351-3p	miRNA	chrX	153212285	153212305	+	GGUCAAGAGGCGCCUGGGAAC	0.496829	0.993346	2.82127	2.06431	3.76747	0.990545	0.501572	0.615969	0	0	3.32096	0.879997	6.12061	0	0	9.11315	5.95675
rno-miR-6315	miRNA	chr1	228369487	228369509	-	UCUGGACAGGACAGGCCCUGAGC	0.336533	0.993346	38.0132	33.4524	43.7142	0.673391	0.499759	0.617245	44.0776	10.8988	27.1212	39.5999	45.5645	23.7983	41.3422	46.3582	63.3582
rno-miR-30c-1-3p	miRNA	chr5	143494769	143494790	-	CUGGGAGAGGGUUGUUUACUCC	-0.324723	0.993346	189.794	211.175	163.067	0.657169	-0.494124	0.621219	95.1148	429.412	209.774	152.24	169.337	126.131	97.7179	159.282	269.137
rno-miR-29c-3p	miRNA	chr13	118330031	118330052	+	UAGCACCAUUUGAAAUCGGUUA	-0.393032	0.993346	1829.84	2097.92	1494.74	0.802136	-0.489982	0.624147	2215.48	4730.07	199.258	1892.87	1451.94	3548.33	1926.17	145.414	359.03
rno-miR-146a-3p	miRNA	chr10	28806762	28806782	-	ACCUGUGAAGUUCAGUUCUUU	0.480745	0.993346	4.71692	3.57989	6.13821	0.981234	0.489939	0.624177	9.27949	2.17976	0	4.39999	2.0402	9.51933	15.0335	0	0
rno-miR-223-3p	miRNA	chrX	66206025	66206045	+	UGUCAGUUUGUCAAAUACCCC	-0.334611	0.993346	377.382	421.236	322.564	0.690357	-0.484693	0.627894	528.931	91.5498	297.78	750.638	437.283	326.037	482.952	114.112	367.153
rno-miR-466b-3p	miRNA	chr17	73754827	73754848	-	AUACAUACACACACACAUACAC	0.410012	0.993346	13.4539	11.3832	16.0422	0.853969	0.480126	0.631138	6.95962	26.1571	20.4793	2.63999	0.680067	7.1395	5.63757	7.52825	43.8634
rno-miR-96-5p	miRNA	chr4	57225227	57225249	-	UUUGGCACUAGCACAUUUUUGCU	-0.350753	0.993346	1893.04	2129.76	1597.14	0.732737	-0.478689	0.63216	3366.13	1161.81	535.782	3767.27	1817.82	2213.25	3113.82	346.696	714.81
rno-miR-702-3p	miRNA	chr12	24733634	24733656	-	UGCCCACCCUUUACCCCACUCCA	-0.354176	0.993346	39.9565	45.1882	33.4169	0.749834	-0.472339	0.636685	13.9192	76.2915	94.6474	13.2	27.8828	15.4689	15.0335	53.8864	49.2786
rno-miR-3569	miRNA	chr1	90197455	90197475	+	GGAGGACAGCAGACUCAGGUC	0.470421	0.993346	1.42494	0.980005	1.98112	0.999168	0.470813	0.637774	0	2.17976	0	0	2.72027	0	0	7.92447	0
rno-miR-7b	miRNA	chr9	9803964	9803986	-	UGGAAGACUUGUGAUUUUGUUGU	-0.462865	0.993346	1.13549	1.56792	0.594958	0.983671	-0.470549	0.637963	6.95962	0	0	0.879997	0	2.37983	0	0	0
rno-miR-150-5p	miRNA	chr1	102181499	102181520	+	UCUCCCAACCCUUGUACCAGUG	0.301733	0.993346	2775.25	2481.52	3142.4	0.642643	0.469518	0.638699	2988	987.43	4079.8	2289.75	2062.64	1435.04	3649.39	3084.21	4400.96
rno-miR-150-3p	miRNA	chr1	102181535	102181553	+	CUGGUACAGGCCUGGGGGA	-0.329634	0.993346	35.2628	39.4057	30.0842	0.703299	-0.468697	0.639286	37.118	50.1344	73.6147	18.4799	17.6817	14.279	33.8254	51.1129	21.1194
rno-miR-103-1-5p	miRNA	chr10	20480365	20480388	+	GGCUUCUUUACAGUGCUGCCUUGU	-0.471039	0.993346	1.71534	2.2358	1.06476	1.00828	-0.467172	0.640377	4.63974	6.53927	0	0	0	2.37983	1.87919	0	0
rno-miR-144-5p	miRNA	chr10	66340693	66340715	+	GGAUAUCAUCAUAUACUGUAAGU	-0.358635	0.993346	29.6026	33.396	24.8609	0.773176	-0.463846	0.642758	34.7981	54.4939	16.6048	26.3999	34.6834	60.6858	30.067	4.35846	4.33218
rno-miR-17-1-3p	miRNA	chr15	103640952	103640973	+	ACUGCAGUGAAGGCACUUGUGG	-0.349451	0.993346	47.8316	54.0105	40.108	0.754704	-0.463031	0.643342	85.8353	124.246	6.08843	24.6399	29.2429	42.837	63.8925	23.3772	30.3253
rno-miR-421-3p	miRNA	chrX	75245469	75245488	-	AUCAACAGACAUUAAUUGGG	-0.272306	0.993346	354.288	386.396	314.154	0.589191	-0.462169	0.64396	336.381	252.852	410.692	390.719	541.334	311.758	372.08	260.319	312.459
rno-miR-452-3p	miRNA	Multiple	Multiple	Multiple	Multiple	UCAGUCUCAUCUGCAAAGAAG	0.466026	0.993346	1.57419	0.99208	2.30183	1.00882	0.461949	0.644118	0	0	0	0.879997	4.0804	3.56975	5.63757	0	0
rno-miR-496-3p	miRNA	chr6	143051688	143051708	+	AGUAUUACAUGGCCAAUCUCC	-0.398213	0.993346	7.26373	8.18577	6.11118	0.864243	-0.460765	0.644968	6.95962	6.53927	7.74891	8.79997	10.8811	3.56975	16.9127	3.96224	0
rno-miR-673-5p	miRNA	chr6	142853475	142853496	+	CUCACAGCUCCGGUCCUUGGAG	0.461861	0.993346	1.20279	0.843992	1.65129	1.00398	0.460031	0.645494	0	2.17976	0	0	2.0402	1.18992	0	0	5.41523
rno-miR-666-5p	miRNA	chr6	143028712	143028731	+	AGCGGGCACGGCUGUGAGAG	-0.411148	0.993346	0.17334	0.312013	0	0.895416	-0.45917	0.646112	0	0	0	0.879997	0.680067	0	0	0	0
rno-miR-138-2-3p	miRNA	chr19	11127485	11127505	-	GCUAUUUCACGACACCAGGGU	-0.411148	0.993346	0.151126	0.272027	0	0.895416	-0.45917	0.646112	0	0	0	0	1.36013	0	0	0	0
rno-miR-764-5p	miRNA	chrX	118264694	118264715	+	GGUGCUCACAUGUCCUCCUCCA	-0.411148	0.993346	0.195555	0.351999	0	0.895416	-0.45917	0.646112	0	0	0	1.75999	0	0	0	0	0
rno-miR-1297	miRNA	chr15	67500792	67500809	+	AUUCAUGUAAUUCAGGUG	-0.411148	0.993346	0.333327	0.599988	0	0.895416	-0.45917	0.646112	2.31987	0	0	0	0.680067	0	0	0	0
rno-miR-155-3p	miRNA	chr11	27810400	27810420	+	CUCCUACCUGUUAGCAUUAAC	-0.411148	0.993346	0.333327	0.599988	0	0.895416	-0.45917	0.646112	2.31987	0	0	0	0.680067	0	0	0	0
rno-miR-206-5p	miRNA	chr9	25648226	25648247	+	ACAUGCUUCUUUAUAUCCUCAU	-0.411148	0.993346	0.48439	0.871903	0	0.895416	-0.45917	0.646112	0	4.35951	0	0	0	0	0	0	0
rno-miR-298-3p	miRNA	chr3	178409250	178409271	-	AGGAACUAGCCUUCUCUCUGCU	-0.411148	0.993346	0.48439	0.871903	0	0.895416	-0.45917	0.646112	0	4.35951	0	0	0	0	0	0	0
rno-miR-551b-3p	miRNA	chr2	136556566	136556588	+	GGCGACCCAUACUUGGUUUCAGU	-0.411148	0.993346	0.515527	0.927949	0	0.895416	-0.45917	0.646112	4.63974	0	0	0	0	0	0	0	0
rno-miR-883-5p	miRNA	chrX	151255988	151256010	-	UGCUGAGAGAAGUAGCAGUUACU	0.450895	0.993346	11.2118	8.62014	14.4513	0.982759	0.458805	0.646374	2.31987	10.8988	0	8.79997	21.0821	55.9261	1.87919	0	0
rno-miR-26a-3p	miRNA	chr8	126931646	126931666	+	CCUAUUCUUGGUUACUUGCAC	0.425302	0.993346	8.2358	6.60399	10.2756	0.927229	0.458681	0.646463	9.27949	2.17976	0	14.08	7.48074	19.0387	16.9127	5.15091	0
rno-miR-674-5p	miRNA	chr3	115421250	115421271	+	GCACUGAGAUGGGAGUGGUGUA	0.282708	0.993346	121.001	109.141	135.826	0.617948	0.457495	0.647315	90.475	130.785	180.439	65.1198	78.8878	116.612	129.664	135.112	161.915
rno-miR-222-3p	miRNA	chrX	4474795	4474815	+	AGCUACAUCUGGCUACUGGGU	-0.26342	0.993346	1999.44	2175.02	1779.97	0.576885	-0.456625	0.647941	1883.74	2059.87	2930.2	1594.55	2406.76	1976.45	1728.86	1741.8	1672.76
rno-miR-132-5p	miRNA	chr10	61729407	61729428	+	ACCGUGGCUUUCGAUUGUUACU	0.460051	0.993346	2.16411	1.44011	3.06911	1.01066	0.4552	0.648965	0	0	0	1.75999	5.44054	4.75967	7.51676	0	0
rno-miR-3561-3p	miRNA	chr7	26557109	26557129	-	UAUCCAGGGUAGACACUCAGA	0.435308	0.993346	1.30881	0.927949	1.78488	0.974778	0.446572	0.655184	4.63974	0	0	0	0	7.1395	0	0	0
rno-miR-1-3p	miRNA	chr18	2087924	2087945	-	UGGAAUGUAAAGAAGUGUGUAU	-0.428675	0.993346	17.8871	21.3691	13.5346	0.96256	-0.445349	0.656067	62.6366	41.4154	0.553494	0.879997	1.36013	14.279	39.463	0.396224	0
rno-miR-3551-3p	miRNA	chrX	151267738	151267760	-	UGAAAUUCACCAUGGUGGGUAAA	0.43999	0.993346	1.14504	0.871903	1.48646	0.991214	0.44389	0.657122	0	4.35951	0	0	0	2.37983	0	3.56601	0
rno-miR-191b	miRNA	chr8	116698922	116698942	-	GAACGAAAUCCAAGUGCAGCU	-0.393608	0.993346	0.159277	0.286698	0	0.89522	-0.439677	0.660171	0	0	0.553494	0.879997	0	0	0	0	0
rno-miR-152-5p	miRNA	chr10	84512246	84512268	+	AGGUUCUGUGAUACACUCCGACU	-0.324232	0.993346	1099.27	1227.93	938.453	0.750376	-0.432092	0.665674	450.055	1035.38	191.509	1928.07	2534.61	2094.25	847.515	507.166	304.877
rno-miR-22-5p	miRNA	chr10	62013660	62013681	+	AGUUCUUCAGUGGCAAGCUUUA	0.314851	0.993346	147.152	130.114	168.449	0.731703	0.430299	0.666978	155.431	209.257	28.2282	107.36	150.295	327.227	242.416	62.9996	41.1557
rno-miR-328a-3p	miRNA	chr19	48128936	48128957	-	CUGGCCCUCUCUGCCCUUCCGU	0.33247	0.993346	2242.15	1960.4	2594.34	0.773211	0.429986	0.667206	640.285	2225.53	5329.04	689.038	918.091	630.656	591.945	3822.37	5332.38
rno-miR-376b-3p	miRNA	chr6	143035504	143035524	+	AUCAUAGAGGAACAUCCACUU	0.425072	0.993346	4.93673	3.79996	6.35769	0.994436	0.42745	0.669052	11.5994	0	0	2.63999	4.76047	4.75967	20.6711	0	0
rno-miR-25-5p	miRNA	chr12	21365019	21365040	-	AGGCGGAGACACGGGCAAUUGC	0.302133	0.993346	68.4151	61.116	77.539	0.707924	0.426787	0.669534	44.0776	98.089	107.931	31.6799	23.8024	34.5076	35.7046	122.433	117.51
rno-miR-24-1-5p	miRNA	chr17	816786	816807	+	GUGCCUACUGAGCUGAUAUCAG	-0.398265	0.993346	52.3849	61.401	41.1149	0.936882	-0.425096	0.670767	113.674	93.7295	0	79.1997	20.402	80.9143	77.0468	0	6.49828
rno-miR-24-3p	miRNA	chr19	36295111	36295132	+	UGGCUCAGUUCAGCAGGAACAG	-0.27491	0.993346	30351.5	33221.4	26764	0.652704	-0.421185	0.67362	42119.6	51372.5	14083.6	31574.3	26957.2	32430	45106.2	11738.5	17781.4
rno-miR-484	miRNA	chr10	27855	27876	-	UCAGGCUCAGUCCCCUCCCGAU	0.293856	0.993346	149.593	133.732	169.418	0.700466	0.419515	0.67484	64.9564	124.246	298.887	70.3998	110.171	83.2942	63.8925	251.602	278.884
rno-miR-423-3p	miRNA	chr10	62796798	62796820	+	AGCUCGGUCUGAGGCCCCUCAGU	0.284836	0.993346	981.814	881.981	1106.61	0.680355	0.418658	0.675466	614.766	706.241	1815.46	465.518	807.92	566.4	419.059	1433.54	2007.43
rno-miR-450a-3p	miRNA	chrX	152778735	152778755	+	UAUUGGGAACAUUUUGCAUAA	0.398091	0.993346	7.70868	6.2481	9.5344	0.952156	0.418094	0.675878	13.9192	0	0	4.39999	12.9213	20.2286	13.1543	4.75468	0
rno-miR-3068-5p	miRNA	chr6	120749489	120749513	-	UUGGAGUUCAUGCAAGUUCUAACCA	-0.306357	0.993346	108.089	120.119	93.0519	0.763685	-0.401156	0.688305	241.267	132.965	13.8373	130.24	82.2881	122.561	191.677	20.6036	37.3651
rno-miR-379-3p	miRNA	chr6	143019922	143019943	+	CUAUGUAACAUGGUCCACUAAC	-0.338537	0.993346	7.89778	8.71569	6.87539	0.853282	-0.396747	0.691554	2.31987	0	15.4978	17.5999	8.16081	10.7093	9.39595	1.98112	5.41523
rno-miR-423-5p	miRNA	chr10	62796762	62796785	+	UGAGGGGCAGAGAGCGAGACUUUU	0.29696	0.993346	2527.05	2248.12	2875.71	0.749439	0.396243	0.691926	1060.18	2997.16	5574.23	894.957	714.071	899.577	937.716	4244.35	5421.19
rno-let-7f-1-3p	miRNA	chr17	18474397	18474417	+	CUAUACAAUCUAUUGCCUUCC	-0.319418	0.993346	123.761	138.628	105.176	0.807322	-0.395651	0.692363	227.347	287.728	11.6234	124.96	41.4841	133.271	238.657	14.6603	34.1159
rno-miR-433-3p	miRNA	chr6	142874574	142874595	+	AUCAUGAUGGGCUCCUCGGUGU	0.349757	0.993346	5.30795	4.48728	6.3338	0.887615	0.394041	0.693551	6.95962	0	10.5164	0.879997	4.0804	1.18992	7.51676	6.33958	10.2889
rno-miR-133b-3p	miRNA	chr9	25652146	25652167	+	UUUGGUCCCCUUCAACCAGCUA	-0.369631	0.993346	0.648003	1.00792	0.198112	0.942908	-0.392012	0.69505	0	4.35951	0	0	0.680067	0	0	0.792447	0
rno-miR-92a-3p	miRNA	chrX	140167113	140167133	-	UAUUGCACUUGUCCCGGCCUG	0.280393	0.993346	84221.8	75621.6	94972	0.716245	0.391477	0.695445	64156.1	97973.5	137002	41184.7	37791.3	28153.4	34314	81773	235648
rno-miR-760-5p	miRNA	chr2	243908800	243908821	-	CCCCUCAGGCCACCAGAGCCCG	-0.388793	0.993346	2.20328	2.55913	1.75846	0.996549	-0.39014	0.696433	0	2.17976	8.8559	1.75999	0	3.56975	1.87919	1.58489	0
rno-miR-6325	miRNA	chr11	40257579	40257601	+	AAAGUCAGACAGAGACUCUGCAG	-0.343745	0.993346	13.361	15.3121	10.9221	0.889638	-0.386388	0.69921	11.5994	54.4939	1.10699	5.27998	4.0804	30.9378	9.39595	1.18867	2.16609
rno-miR-291b	miRNA	chr1	63524216	63524237	-	AAAGUGCAUCCAUUUUGUUAGU	-0.388316	0.993346	3.60295	4.44358	2.55215	1.01001	-0.384466	0.700633	6.95962	15.2583	0	0	0	8.32942	1.87919	0	0
rno-miR-486	miRNA	Multiple	Multiple	Multiple	Multiple	UCCUGUACUGAGCUGCCCCGAG	-0.32283	0.993346	235459	264903	198654	0.839842	-0.384393	0.700687	47492.4	392003	808220	33248.9	43548.1	36656.6	43933.6	206788	507240
rno-miR-323-3p	miRNA	chr6	143023420	143023440	+	CACAUUACACGGUCGACCUCU	-0.314787	0.993346	9.04841	9.91842	7.9609	0.819185	-0.384269	0.700779	9.27949	6.53927	19.3723	3.51999	10.8811	9.51933	15.0335	0.792447	6.49828
rno-miR-742-3p	miRNA	chrX	151255563	151255584	-	GAAAGCCACCAUGUUGGGUAAA	0.3583	0.993346	31.9891	26.694	38.6079	0.932553	0.384215	0.700819	0	4.35951	8.30241	37.8399	82.9682	114.232	11.2751	28.9243	0
rno-miR-99a-5p	miRNA	chr11	19707435	19707456	+	AACCCGUAGAUCCGAUCUUGUG	-0.294723	0.993346	34490.3	38232.5	29812.6	0.773915	-0.380821	0.703336	55505.3	85627.4	8810.51	20763.5	20455.7	29143.4	76043.3	4751.51	9312.03
rno-miR-29b-1-5p	miRNA	chr4	58100098	58100119	-	UUUCAUAUGGUGGUUUAGAUUU	0.255941	0.993346	42.3077	38.5105	47.0542	0.67453	0.379437	0.704364	46.3974	26.1571	30.9956	62.4798	26.5226	26.1782	43.2214	28.9243	89.8928
rno-miR-135b-3p	miRNA	chr13	54046584	54046605	+	AUGUAGGGCUAAAAGCCAUGGG	0.339662	0.993346	0.264426	0	0.594958	0.897097	0.378624	0.704967	0	0	0	0	0	2.37983	0	0	0
rno-miR-17-2-3p	miRNA	chrX	140167747	140167769	-	ACUGCACUGCAAGCACUUCUUAC	0.339662	0.993346	0.264426	0	0.594958	0.897097	0.378624	0.704967	0	0	0	0	0	2.37983	0	0	0
rno-miR-336-3p	miRNA	chr10	35121581	35121604	+	ACUGGAUUCCAUGAAGGGAUGUGA	0.339662	0.993346	0.264426	0	0.594958	0.897097	0.378624	0.704967	0	0	0	0	0	2.37983	0	0	0
rno-miR-421-5p	miRNA	chrX	75245505	75245525	-	GGCCUCAUUAAAUGUUUGUUG	0.339662	0.993346	0.264426	0	0.594958	0.897097	0.378624	0.704967	0	0	0	0	0	2.37983	0	0	0
rno-miR-6334	miRNA	chr3	157279723	157279744	-	CCAGGCUCUCCCAGCUGCCGGC	0.339662	0.993346	0.264426	0	0.594958	0.897097	0.378624	0.704967	0	0	0	0	0	2.37983	0	0	0
rno-miR-615	miRNA	chr7	142420392	142420413	+	GGGGGUCCCCGGUGCUCGGAUC	0.342651	0.993346	4.61144	3.93097	5.46204	0.90936	0.376804	0.706319	2.31987	6.53927	7.19542	0.879997	2.72027	15.4689	0	4.75468	1.62457
rno-miR-3074	miRNA	chr17	816784	816805	-	GAUAUCAGCUCAGUAGGCACCG	0.377497	0.993346	2.48636	1.92003	3.19427	1.00602	0.375237	0.707484	4.63974	0	0	0.879997	4.0804	7.1395	5.63757	0	0
rno-miR-760-3p	miRNA	chr2	243908765	243908784	-	CGGCUCUGGGUCUGUGGGGA	0.304766	0.993346	17.537	15.5469	20.0245	0.814027	0.374393	0.708112	13.9192	17.4381	32.6561	3.51999	10.201	1.18992	9.39595	24.5659	44.9464
rno-miR-342-3p	miRNA	chr6	141731305	141731327	+	UCUCACACAGAAAUCGCACCCGU	-0.231062	0.993346	440.252	474.667	397.232	0.617263	-0.374334	0.708156	716.841	348.761	461.614	413.599	432.523	343.886	653.958	210.395	380.691
rno-miR-148a-5p	miRNA	chr4	145681008	145681030	-	AAAGUUCUGAGACACUCUGACUC	-0.289576	0.993346	17527.7	19397.9	15190	0.774712	-0.373785	0.708564	7309.92	7552.86	5276.46	29797.6	47052.5	42119.5	7706.56	6392.28	4541.75
rno-miR-7a-1-3p	miRNA	chr17	8879448	8879469	+	ACAACAAAUCACAGUCUGCCAU	-0.268811	0.993346	197.313	216.079	173.855	0.72082	-0.372923	0.709206	361.9	85.0105	66.4192	286.879	280.188	320.088	240.536	50.3204	84.4776
rno-miR-149-5p	miRNA	chr9	99682360	99682382	+	UCUGGCUCCGUGUCUUCACUCCC	0.234871	0.993346	664.857	610.437	732.881	0.634547	0.37014	0.711278	403.658	871.903	991.861	314.159	470.607	896.007	390.872	798.787	845.859
rno-miR-762	miRNA	chr1	206182501	206182518	+	GCGGGGCUAGGGCCGGGA	-0.361154	0.993346	0.726321	0.910905	0.495591	0.98125	-0.368055	0.712832	0	0	3.87446	0	0.680067	1.18992	0	0.792447	0
rno-miR-193b-3p	miRNA	chr14	30144291	30144309	-	AACUGGCCCACAAAGUCCC	0.266239	0.993346	4140.11	3735.95	4645.3	0.728043	0.365691	0.714595	1830.38	3226.04	8716.97	2396.23	2510.13	1179.21	1627.38	5113.66	10661
rno-miR-1839-5p	miRNA	chr1	144303952	144303973	+	AAGGUAGAUAGAACAGGUCUUG	-0.24056	0.993346	683.518	740.232	612.625	0.661335	-0.363749	0.716045	816.595	466.468	326.008	776.157	1315.93	1012.62	777.985	306.281	353.615
rno-miR-881-3p	miRNA	chrX	151278823	151278844	-	UAACUGUGGCAUUUCUGAAUAG	-0.320322	0.993346	110.9	125.157	93.0792	0.886434	-0.36136	0.717831	4.63974	2.17976	39.8515	211.199	367.916	264.162	52.6173	41.9997	13.5381
rno-miR-181a-5p	miRNA	chr13	59986089	59986111	+	AACAUUCAACGCUGUCGGUGAGU	0.243038	0.993346	98554.4	90021.4	109221	0.677031	0.358977	0.719612	91593.2	28025.1	184587	66683.5	79218.3	47857.3	80921.7	122593	185511
rno-miR-107-3p	miRNA	chr1	260347524	260347546	-	AGCAGCAUUGUACAGGGCUAUCA	0.234676	0.993346	83.8037	76.7805	92.5827	0.654141	0.358754	0.719779	95.1148	69.7522	52.0284	91.5197	75.4875	120.182	131.543	26.547	92.0589
rno-miR-212-3p	miRNA	chr10	61729163	61729184	+	UAACAGUCUCCAGUCACGGCCA	-0.256434	0.993346	15.6083	17.0353	13.8245	0.732228	-0.350211	0.726181	16.2391	26.1571	18.8188	9.67997	14.2814	30.9378	9.39595	7.92447	7.0398
rno-miR-509-3p	miRNA	chr1	151036458	151036479	+	UGAUUGACAUGUCUGCAGUGGA	-0.34339	0.993346	3.53729	4.01196	2.94395	0.985828	-0.348327	0.727595	2.31987	6.53927	0	4.39999	6.80067	2.37983	9.39595	0	0
rno-miR-471-3p	miRNA	chrX	151267019	151267038	-	UGAAAGGUGCCAUACUAUGU	0.332859	0.993346	7.3534	6.08407	8.94006	0.955992	0.348182	0.727704	0	6.53927	0	12.32	11.5611	20.2286	13.1543	2.37734	0
rno-miR-450b-5p	miRNA	chrX	153216287	153216307	+	UUUUGCGAUGUGUUCCUAAUA	-0.336734	0.993346	6.20209	7.21818	4.93199	0.967793	-0.34794	0.727885	9.27949	19.6178	0.553494	5.27998	1.36013	17.8488	1.87919	0	0
rno-miR-412-5p	miRNA	chr6	143055936	143055955	+	UGGUCGACCAGCUGGAAAGU	0.32807	0.993346	0.919729	0.527998	1.40939	0.947586	0.346216	0.72918	0	0	0	2.63999	0	0	5.63757	0	0
rno-miR-101b-3p	miRNA	chr1	254503453	254503473	+	UACAGUACUGUGAUAGCUGAA	-0.259614	0.993346	5548.6	6082.28	4881.5	0.779182	-0.333188	0.738992	8732	9505.92	624.341	6254.14	5295	9469.36	8168.84	662.882	1224.93
rno-miR-452-5p	miRNA	Multiple	Multiple	Multiple	Multiple	AACUGUUUGCAGAGGAAACUGAG	-0.323688	0.993346	6.18683	7.03981	5.12062	0.973132	-0.332625	0.739417	9.27949	13.0785	0	2.63999	10.201	3.56975	16.9127	0	0
rno-miR-23b-3p	miRNA	chr17	816092	816112	+	AUCACAUUGCCAGGGAUUACC	0.212738	0.993346	15366.4	14221.2	16798	0.643578	0.330555	0.740981	19793.2	3864.71	13218.5	17288.4	16941.2	19966.8	22813.4	11537.6	12874.2
rno-miR-190a-5p	miRNA	chr8	80550819	80550840	+	UGAUAUGUUUGAUAUAUUAGGU	-0.285786	0.993346	218.033	242.855	187.006	0.866159	-0.329946	0.74144	306.223	442.491	1.10699	329.119	135.333	416.471	281.879	16.6414	33.0329
rno-miR-1306-3p	miRNA	chr11	89951618	89951639	+	GACGUUGGCUCUGGUGGUGAUG	0.296394	0.993346	6.648	5.85795	7.63556	0.903615	0.32801	0.742904	0	10.8988	14.3908	2.63999	1.36013	5.94958	0	12.6792	11.9135
rno-miR-27b-3p	miRNA	chr17	816334	816354	+	UUCACAGUGGCUAAGUUCUGC	-0.224928	0.993346	228632	246720	206021	0.690859	-0.325577	0.744745	305374	101169	98659.7	339437	388962	310776	324025	70145.5	119136
rno-miR-188-3p	miRNA	chrX	16895443	16895462	+	CUCCCACAUGCAGGGUUUGC	0.328814	0.993346	1.84633	1.34408	2.47415	1.01058	0.325371	0.7449	0	0	0	2.63999	4.0804	2.37983	7.51676	0	0
rno-miR-210-5p	miRNA	chr1	221125955	221125976	-	AGCCACUGCCCACAGCACACUG	0.287304	0.993346	8.62568	7.58527	9.92618	0.8851	0.324601	0.745483	2.31987	4.35951	23.2467	5.27998	2.72027	2.37983	0	17.8301	19.4948
rno-miR-344g	miRNA	chr1	123541539	123541560	-	AGUCAGGCUCCUGGCAGGAGUC	-0.292939	0.993346	0.434465	0.544054	0.297479	0.902689	-0.324518	0.745546	0	0	0	0	2.72027	1.18992	0	0	0
rno-miR-148b-5p	miRNA	chr7	142692749	142692770	+	GAAGUUCUGUUAUACACUCAGG	0.257261	0.993346	89.5556	80.5537	100.808	0.79544	0.323419	0.746378	106.714	28.3368	21.5863	128.48	117.652	234.414	125.906	5.54713	37.3651
rno-miR-598-3p	miRNA	chr15	50816235	50816256	+	UACGUCAUCGUCGUCAUCGUUA	0.205866	0.993346	275.399	255.653	300.081	0.639591	0.321872	0.74755	118.313	396.716	359.217	221.759	182.258	172.538	264.966	467.148	295.672
rno-miR-384-5p	miRNA	chrX	77108551	77108573	-	UGUAAACAAUUCCUAGGCAAUGU	-0.280552	0.993346	109.824	122.203	94.3501	0.883144	-0.317674	0.750732	67.2763	10.8988	26.5677	198.879	307.39	279.63	43.2214	0.396224	54.1523
rno-miR-592	miRNA	chr4	54925409	54925431	-	AUUGUGUCAAUAUGCGAUGAUGU	0.306924	0.993346	7.83113	6.66778	9.28532	0.967105	0.317364	0.750967	13.9192	6.53927	0	8.79997	4.0804	20.2286	16.9127	0	0
rno-miR-672-5p	miRNA	chrX	75784701	75784723	-	UGAGGUUGGUGUACUGUGUGUGA	-0.202809	0.993346	617.851	660.932	564	0.639166	-0.317302	0.751014	322.462	1017.95	917.139	304.479	742.633	418.851	526.173	824.145	486.829
rno-miR-431	miRNA	chr6	142873621	142873641	+	UGUCUUGCAGGCCGUCAUGCA	0.222305	0.993346	19.0138	17.3905	21.0429	0.700894	0.317173	0.751112	4.63974	23.9773	22.6932	13.2	22.4422	16.6588	24.4295	25.7545	17.3287
rno-miR-107-5p	miRNA	chr1	260347560	260347583	-	AGCUUCUUUACAGUGUUGCCUUGU	-0.317222	0.993346	3.46279	4.01573	2.77163	1.00084	-0.316957	0.751276	6.95962	8.71903	0	4.39999	0	3.56975	7.51676	0	0
rno-miR-350	miRNA	chr13	99302886	99302909	-	UUCACAAAGCCCAUACACUUUCAC	-0.270613	0.993346	52.916	58.5656	45.8539	0.870184	-0.310983	0.755813	125.273	34.8761	21.0328	48.3998	63.2463	88.0538	88.322	0	7.0398
rno-miR-708-3p	miRNA	chr1	167436299	167436320	+	CAACUAGACUGUGAGCUUCUAG	-0.237412	0.993346	86.0402	93.4736	76.7485	0.764109	-0.310705	0.756025	127.593	150.403	26.5677	117.92	44.8844	118.992	142.818	6.7358	38.4481
rno-miR-3558-3p	miRNA	chr6	20980771	20980790	+	ACUGUGGAGGGUUUCUAUGU	-0.269668	0.993346	7.93467	8.93354	6.68608	0.868945	-0.310339	0.756303	9.27949	15.2583	9.40939	5.27998	5.44054	4.75967	3.75838	18.2263	0
rno-miR-224-3p	miRNA	chr1	147949936	147949957	-	AAAUGGUGCCCUAGUGACUACA	-0.278935	0.993346	0.502131	0.527998	0.469798	0.902318	-0.309132	0.757221	0	0	0	2.63999	0	0	1.87919	0	0
rno-miR-301b-3p	miRNA	chr11	91182017	91182039	+	CAGUGCAAUGGUAUUGUCAAAGC	-0.296174	0.993346	3.67924	4.03121	3.23928	0.958916	-0.308863	0.757426	0	0	7.19542	6.15998	6.80067	5.94958	3.75838	0	3.24914
rno-miR-3585-5p	miRNA	chr1	151063675	151063696	+	UUCACAAGAAGGUGUCUUUCAU	-0.236588	0.993346	281.209	305.488	250.861	0.770419	-0.30709	0.758775	306.223	37.0559	86.345	515.678	582.138	458.118	379.596	69.3391	96.3911
rno-miR-30a-3p	miRNA	chr9	28377869	28377890	+	CUUUCAGUCGGAUGUUUGCAGC	-0.195573	0.993346	3702.46	3950.9	3391.92	0.636944	-0.307049	0.758806	5365.86	3579.16	2170.25	4775.74	3863.46	3432.91	5806.7	1300.41	3027.66
rno-miR-194-3p	miRNA	chr1	228619937	228619957	+	CCAGUGGGGCUGCUGUUAUCU	0.30186	0.993346	2.4363	2.04683	2.92315	0.986454	0.306005	0.759601	0	2.17976	2.21397	1.75999	4.0804	3.56975	0	0	8.12284
rno-miR-129-5p	miRNA	chr4	56049100	56049120	+	CUUUUUGCGGUCUGGGCUUGC	0.280183	0.993346	5.01476	4.30162	5.90618	0.928659	0.301707	0.762875	6.95962	4.35951	7.74891	1.75999	0.680067	2.37983	16.9127	0	4.33218
rno-miR-540-5p	miRNA	chr6	142868393	142868415	+	CAAGGGUCACCCUCUGACUCUGU	-0.302564	0.993346	1.33549	1.55208	1.06476	1.00445	-0.301224	0.763244	2.31987	0	0	0	5.44054	2.37983	1.87919	0	0
rno-miR-126a-5p	miRNA	chr3	9402744	9402764	+	CAUUAUUACUUUUGGUACGCG	0.250627	0.993346	36290.2	32682.4	40799.9	0.833685	0.300625	0.7637	46423	1626.1	4817.06	56039.1	54506.7	89355.6	59044.2	4072.78	10727
rno-miR-501-3p	miRNA	chrX	16903048	16903070	+	AAUGCACCCGGGCAAGGAUUUGG	0.270667	0.993346	0.419436	0.221397	0.666985	0.903101	0.299708	0.7644	0	0	1.10699	0	0	0	0	1.58489	1.08305
rno-let-7e-5p	miRNA	chr1	60624053	60624074	+	UGAGGUAGGAGGUUGUAUAGUU	-0.240233	0.993346	166.387	181.699	147.248	0.814417	-0.294975	0.768013	255.186	536.22	43.726	32.5599	40.804	234.414	283.758	37.245	33.5744
rno-miR-137-5p	miRNA	chr2	239707785	239707806	+	ACGGGUAUUCUUGGGUGGAUAA	-0.262169	0.993346	0.075563	0.136013	0	0.894025	-0.293246	0.769334	0	0	0	0	0.680067	0	0	0	0
rno-miR-153-5p	miRNA	chr6	154028745	154028767	+	GUCAUUUUUGUGAUGUUGCAGCU	-0.262169	0.993346	0.0977775	0.175999	0	0.894025	-0.293246	0.769334	0	0	0	0.879997	0	0	0	0	0
rno-miR-300-5p	miRNA	chr6	143036514	143036535	+	UUGAAGAGAGGUUAUCCUUUGU	-0.262169	0.993346	0.0977775	0.175999	0	0.894025	-0.293246	0.769334	0	0	0	0.879997	0	0	0	0	0
rno-miR-347	miRNA	Multiple	Multiple	Multiple	Multiple	UGUCCCUCUGGGUCGCCCA	-0.262169	0.993346	0.0614993	0.110699	0	0.894025	-0.293246	0.769334	0	0	0.553494	0	0	0	0	0	0
rno-miR-3584-5p	miRNA	chr1	278703855	278703872	-	GGGAGGAGUCCAGGAGGC	-0.262169	0.993346	0.075563	0.136013	0	0.894025	-0.293246	0.769334	0	0	0	0	0.680067	0	0	0	0
rno-miR-377-3p	miRNA	chr6	143053089	143053111	+	UGAAUCACACAAAGGCAACUUUU	-0.262169	0.993346	0.075563	0.136013	0	0.894025	-0.293246	0.769334	0	0	0	0	0.680067	0	0	0	0
rno-miR-488-5p	miRNA	chr13	81112964	81112984	+	CCCAGAUAAUGGCACUCUCAA	-0.262169	0.993346	0.0977775	0.175999	0	0.894025	-0.293246	0.769334	0	0	0	0.879997	0	0	0	0	0
rno-miR-489-5p	miRNA	chr4	28564221	28564244	-	UGUCGUAUGCGUGAUGACACGUUC	-0.262169	0.993346	0.075563	0.136013	0	0.894025	-0.293246	0.769334	0	0	0	0	0.680067	0	0	0	0
rno-miR-6330	miRNA	chr8	113104329	113104350	-	UAUAAUGACCAGAUCUGGGUCA	-0.262169	0.993346	0.075563	0.136013	0	0.894025	-0.293246	0.769334	0	0	0	0	0.680067	0	0	0	0
rno-miR-873-3p	miRNA	chr5	57038991	57039011	-	GAGACUGACAAGUUCCCGGGA	-0.262169	0.993346	0.0977775	0.175999	0	0.894025	-0.293246	0.769334	0	0	0	0.879997	0	0	0	0	0
rno-miR-876	miRNA	chr5	57019600	57019621	-	UGGAUUUCUCUGUGAAUCACCA	-0.262169	0.993346	0.0614993	0.110699	0	0.894025	-0.293246	0.769334	0	0	0.553494	0	0	0	0	0	0
rno-miR-128-2-5p	miRNA	chr8	119718234	119718254	-	GGGGGCCGAUGCACUGUAAGA	-0.262169	0.993346	0.242195	0.435951	0	0.894025	-0.293246	0.769334	0	2.17976	0	0	0	0	0	0	0
rno-miR-133a-3p	miRNA	chr18	2085471	2085492	-	UUUGGUCCCCUUCAACCAGCUG	-0.262169	0.993346	0.242195	0.435951	0	0.894025	-0.293246	0.769334	0	2.17976	0	0	0	0	0	0	0
rno-miR-186-3p	miRNA	chr2	282781929	282781949	-	GCCCAAAGGUGAAUUUUUUGG	-0.262169	0.993346	0.242195	0.435951	0	0.894025	-0.293246	0.769334	0	2.17976	0	0	0	0	0	0	0
rno-miR-1896	miRNA	chr17	58263792	58263809	+	UGGUGGGUGAGGAGGAGG	-0.262169	0.993346	0.242195	0.435951	0	0.894025	-0.293246	0.769334	0	2.17976	0	0	0	0	0	0	0
rno-miR-3084c-3p	miRNA	chr5	90854305	90854325	+	CUGCCAGUUCCCUUCAGACAA	-0.262169	0.993346	0.242195	0.435951	0	0.894025	-0.293246	0.769334	0	2.17976	0	0	0	0	0	0	0
rno-miR-377-5p	miRNA	chr6	143053054	143053075	+	AGAGGUUGCCCUUGGUGAAUUC	-0.262169	0.993346	0.242195	0.435951	0	0.894025	-0.293246	0.769334	0	2.17976	0	0	0	0	0	0	0
rno-miR-449a-3p	miRNA	chr2	63935209	63935230	+	CAGCUAACAUGCAACUGCUCUC	-0.262169	0.993346	0.242195	0.435951	0	0.894025	-0.293246	0.769334	0	2.17976	0	0	0	0	0	0	0
rno-miR-667-5p	miRNA	chr6	143031922	143031945	+	CGGUGCUGGUGGAGCAGUGAGCAC	-0.262169	0.993346	0.242195	0.435951	0	0.894025	-0.293246	0.769334	0	2.17976	0	0	0	0	0	0	0
rno-miR-711	miRNA	chr8	117063354	117063375	+	GGGACCCUGGGAGAGAUGUAAG	-0.262169	0.993346	0.242195	0.435951	0	0.894025	-0.293246	0.769334	0	2.17976	0	0	0	0	0	0	0
rno-miR-433-5p	miRNA	chr6	142874522	142874543	+	UACGGUGAGCCUGUCAUUAUUC	-0.262169	0.993346	0.257764	0.463974	0	0.894025	-0.293246	0.769334	2.31987	0	0	0	0	0	0	0	0
rno-miR-6331	miRNA	chr6	143040965	143040988	+	CUUUGGUGGCUUAGUUCUUUGUGC	-0.292178	0.993346	1.25214	1.5399	0.892438	1.00099	-0.29189	0.77037	4.63974	2.17976	0	0.879997	0	3.56975	0	0	0
rno-miR-125b-2-3p	miRNA	chr11	19752335	19752356	+	ACAAGUCAGGCUCUUGGGACCU	0.178709	0.993346	12058	11313.7	12988.2	0.612936	0.291563	0.770621	11388.3	4263.6	15506.1	11964.4	13446.3	10009.6	13229.5	14726.8	13987
rno-miR-190a-3p	miRNA	chr8	80550855	80550876	+	ACUAUAUAUCAAGCAUAUUCCU	-0.283439	0.993346	4.83847	5.43989	4.08671	0.973616	-0.29112	0.770959	9.27949	4.35951	0	8.79997	4.76047	10.7093	5.63757	0	0
rno-let-7c-5p	miRNA	chr7	126300934	126300955	+	UGAGGUAGUAGGUUGUAUGGUU	-0.18637	0.993346	240375	255790	221105	0.640915	-0.290787	0.771214	126869	453287	313447	127615	257732	180031	141526	321751	241115
rno-miR-770-3p	miRNA	chr6	142845094	142845110	+	GUGGGCCUGACGUGGAG	-0.275905	0.993346	0.991011	1.30785	0.594958	0.952335	-0.289714	0.772035	0	6.53927	0	0	0	2.37983	0	0	0
rno-miR-100-5p	miRNA	chr8	44222162	44222183	+	AACCCGUAGAUCCGAACUUGUG	-0.229057	0.993346	33747.1	36642.1	30128.4	0.79066	-0.289704	0.772043	45133.1	94326.8	7140.07	19243.8	17366.9	27842.9	80057.3	4552.21	8061.11
rno-miR-335	miRNA	Multiple	Multiple	Multiple	Multiple	UCAAGAGCAAUAACGAAAAAUGU	0.266734	0.993346	29.6954	26.0121	34.2996	0.92572	0.288137	0.773242	23.1987	2.17976	0	83.5997	21.0821	33.3177	88.322	0.396224	15.1626
rno-miR-411-5p	miRNA	chr6	143021030	143021050	+	UAGUAGACCGUAUAGCGUACG	-0.223123	0.993346	494.019	534.734	443.126	0.776402	-0.287381	0.773821	607.807	743.297	104.057	490.158	728.352	800.814	845.636	53.4902	72.5641
rno-miR-466c-5p	miRNA	chr17	73745367	73745387	-	UGUGAUGUGUGUAUGUACAUG	-0.194269	0.993346	26.4615	28.382	24.0609	0.680135	-0.285633	0.77516	55.6769	21.7976	24.3537	23.7599	16.3216	36.8874	20.6711	22.981	15.7042
rno-miR-181a-2-3p	miRNA	chr3	28374852	28374870	+	ACCACCAACCGUUGACUGU	-0.195951	0.993346	193.604	206.757	177.164	0.695109	-0.2819	0.77802	129.913	45.7749	223.611	179.519	454.965	277.251	155.973	186.621	88.8098
rno-miR-34a-3p	miRNA	chr5	170733305	170733326	+	AAUCAGCAAGUAUACUGCCCUA	0.261752	0.993346	5.79238	5.09985	6.65804	0.931056	0.281135	0.778607	2.31987	10.8988	0	6.15998	6.12061	5.94958	13.1543	7.52825	0
rno-miR-511-3p	miRNA	chr17	83129888	83129908	+	AAUGUGUAGCAAAAGACAGGA	0.258089	0.993346	25.9929	23.0552	29.6651	0.918498	0.28099	0.778718	32.4782	39.2356	0	21.1199	22.4422	63.0656	48.859	6.7358	0
rno-miR-338-5p	miRNA	chr10	108793449	108793470	-	AACAAUAUCCUGGUGCUGAGUG	-0.251052	0.993346	14.6752	16.0626	12.941	0.894588	-0.280634	0.778991	30.1583	0	21.0328	11.44	17.6817	23.7983	22.5503	0	5.41523
rno-let-7g-5p	miRNA	chr8	114237845	114237866	+	UGAGGUAGUAGUUUGUACAGUU	-0.206056	0.993346	25189.5	27065.1	22845.1	0.736061	-0.279944	0.77952	32392.4	6789.94	8766.79	34699.2	52677.3	37233.7	38478.3	7869.8	7798.47
rno-miR-141-5p	miRNA	chr4	224254001	224254022	-	UCCAUCUUCCAGUGCAGUGUUG	0.194895	0.993346	1658.87	1542.3	1804.59	0.697505	0.279417	0.779925	1445.28	313.885	1155.69	2434.07	2362.55	3553.09	1753.28	1054.75	857.231
rno-miR-532-5p	miRNA	chrX	16895004	16895025	+	CAUGCCUUGAGUGUAGGACUGU	-0.197706	0.993346	740.398	792.242	675.593	0.707837	-0.279311	0.780006	433.816	706.241	306.082	970.637	1544.43	1540.94	616.374	275.375	269.678
rno-miR-378b	miRNA	chr5	10415501	10415521	-	AGUGGACUUGGAGUCAGAAGG	-0.257839	0.993346	22.4062	24.9486	19.2282	0.931418	-0.276824	0.781915	39.4378	80.651	2.21397	1.75999	0.680067	26.1782	48.859	0.792447	1.08305
rno-miR-362-3p	miRNA	chrX	16902335	16902356	+	AACACACCUGUUCAAGGAUUCA	0.245162	0.993346	50.0312	44.8763	56.4749	0.887952	0.276098	0.782473	85.8353	54.4939	6.08843	37.8399	40.124	127.321	92.0803	0	6.49828
rno-miR-3473	miRNA	chr13	49803983	49804004	+	UCUAGGGCUGGAGAGAUGGCUA	0.188914	0.993346	140.132	130.798	151.801	0.685362	0.275641	0.782824	55.6769	191.819	210.881	67.7598	127.853	91.6236	56.3757	243.678	215.526
rno-miR-337-5p	miRNA	chr6	142868125	142868145	+	CGGCGUCAUGCAGGAGUUGAU	-0.242358	0.993346	6.61296	7.09364	6.01212	0.883016	-0.274466	0.783727	11.5994	2.17976	6.08843	8.79997	6.80067	3.56975	16.9127	3.56601	0
rno-miR-18a-3p	miRNA	chr15	103641095	103641115	+	ACUGCCCUAAGUGCUCCUUCU	0.235038	0.993346	24.3199	21.9579	27.2725	0.87006	0.27014	0.787052	16.2391	28.3368	43.1725	13.2	8.84087	5.94958	33.8254	0	69.3149
rno-miR-217-3p	miRNA	chr14	112809731	112809752	+	AUCAGUUCCUAAUGCAUUGCCU	0.260836	0.993346	0.852063	0.544054	1.23707	0.966778	0.269799	0.787315	0	0	0	0	2.72027	1.18992	3.75838	0	0
rno-miR-880-3p	miRNA	chrX	151276900	151276921	-	UACUCCAUUCAUUCUGAGUAGA	0.260836	0.993346	0.852063	0.544054	1.23707	0.966778	0.269799	0.787315	0	0	0	0	2.72027	1.18992	3.75838	0	0
rno-miR-471-5p	miRNA	chrX	151267052	151267073	-	UACGUAGUAUAGUGCUUUUCAC	-0.2589	0.993346	8.22734	9.16001	7.0615	0.968201	-0.267403	0.789159	11.5994	4.35951	0	17.5999	12.2412	22.6084	5.63757	0	0
rno-miR-216a-3p	miRNA	chr14	112802320	112802341	+	CACAGUGGUCUCUGGGAUUAUG	0.263584	0.993346	2.26915	1.98394	2.62567	1.00418	0.262487	0.792946	0	4.35951	0	3.51999	2.0402	2.37983	0	0	8.12284
rno-miR-653-5p	miRNA	chr4	28563577	28563597	-	UUGAAACAUUCUCUACUGAAC	-0.237591	0.993346	18.7985	20.6555	16.4774	0.906973	-0.26196	0.793352	16.2391	34.8761	0	29.0399	23.1223	27.3681	20.6711	0	17.8703
rno-miR-463-3p	miRNA	chrX	151270941	151270962	-	UGAUAGACGCCAAUUUGGGUAG	-0.262351	0.993346	2.78076	3.1015	2.37983	1.00207	-0.26181	0.793468	2.31987	0	1.10699	5.27998	6.80067	9.51933	0	0	0
rno-miR-340-5p	miRNA	chr10	35339321	35339342	+	UUAUAAAGCAAUGAGACUGAUU	-0.205303	0.993346	1238.07	1332.9	1119.54	0.785674	-0.261309	0.793855	1561.27	1789.58	202.025	1525.04	1586.6	1700.39	2484.29	131.546	161.915
rno-miR-340-3p	miRNA	chr10	35339363	35339385	+	UCCGUCUCAGUUACUUUAUAGCC	-0.222722	0.993346	42.4554	46.0105	38.0114	0.861	-0.258678	0.795884	34.7981	23.9773	34.8701	61.5998	74.8074	85.674	62.0133	4.35846	0
rno-miR-3557-5p	miRNA	chr18	55956664	55956685	+	GCCUUCUGACUCCAAGUCCAGU	-0.193437	0.993346	3655.77	3913.59	3333.5	0.748036	-0.258593	0.795949	5377.46	9970.21	984.112	1612.15	1624	5030.97	5725.89	1387.97	1189.18
rno-miR-320-3p	miRNA	chr15	55857840	55857861	+	AAAAGCUGGGUUGAGAGGGCGA	0.190783	0.993346	4746.58	4412.92	5163.66	0.73912	0.258121	0.796313	2503.14	7938.67	8466.79	1750.31	1405.7	1350.56	2144.16	7485.06	9674.85
rno-miR-322-3p	miRNA	chrX	153211245	153211264	+	AAACAUGAAGCGCUGCAACA	0.172819	0.993346	127.134	119.072	137.212	0.681711	0.253508	0.799876	127.593	43.5951	51.4749	185.679	187.018	203.476	184.161	71.3203	89.8928
rno-miR-487b-3p	miRNA	chr6	143039530	143039551	+	AAUCGUACAGGGUCAUCCACUU	-0.236734	0.993346	4.40964	4.73063	4.00839	0.935282	-0.253115	0.800179	6.95962	2.17976	0.553494	10.56	3.40034	3.56975	11.2751	1.18867	0
rno-miR-495	miRNA	chr6	143030674	143030695	+	AAACAAACAUGGUGCACUUCUU	-0.234215	0.993346	5.33056	5.72359	4.83928	0.928389	-0.252281	0.800824	4.63974	0	15.4978	4.39999	4.0804	2.37983	9.39595	0	7.58132
rno-miR-1247-3p	miRNA	chr6	143765251	143765271	-	CGGGAACGUCGAGACUGGAGC	0.187195	0.993346	401.129	373.698	435.418	0.745166	0.251213	0.80165	299.264	1076.8	230.253	130.24	131.933	127.321	351.409	320.149	942.792
rno-miR-148a-3p	miRNA	chr4	145680972	145680992	-	UCAGUGCACUACAGAACUUUG	-0.179825	0.993346	297636	316822	273655	0.71958	-0.249903	0.802663	250416	73871.9	132798	587652	539371	588226	220686	143312	142394
rno-miR-136-5p	miRNA	chr6	142878952	142878974	+	ACUCCAUUUGUUUUGAUGAUGGA	0.198776	0.993346	39.2984	36.3616	42.9693	0.79554	0.249863	0.802693	81.1955	47.9546	5.53494	15.8399	31.2831	76.1547	77.0468	11.0943	7.58132
rno-miR-376c-3p	miRNA	chr6	143034847	143034867	+	AACAUAGAGGAAAUUUCACGU	0.249317	0.993346	1.52532	1.27995	1.83203	1.00777	0.247395	0.804603	4.63974	0	0	1.75999	0	3.56975	3.75838	0	0
rno-miR-450b-3p	miRNA	chrX	153216322	153216342	+	AUUGGGGACGCUUCGCAUUCA	0.176665	0.993346	22.7369	21.4767	24.3123	0.720569	0.245174	0.806322	25.5186	50.1344	9.40939	11.44	10.8811	22.6084	35.7046	23.7734	15.1626
rno-miR-31a-5p	miRNA	chr5	111183108	111183129	+	AGGCAAGAUGCUGGCAUAGCUG	0.147057	0.993346	116.934	111.01	124.34	0.600446	0.244913	0.806524	155.431	98.089	112.359	93.2797	95.8895	120.182	171.006	114.112	92.0589
rno-miR-199a-3p	miRNA	chr13	85019466	85019487	+	ACAGUAGUCUGCACAUUGGUUA	-0.169842	0.993346	8197.94	8690.75	7581.93	0.696674	-0.24379	0.807394	11160.9	7347.96	3099.01	9330.61	12515.3	11493.4	13708.7	2267.98	2857.62
rno-miR-299a-3p	miRNA	chr6	143021533	143021553	+	UAUGUGGGACGGUAAACCGCU	0.237328	0.993346	2.85503	2.58393	3.19391	0.986657	0.240538	0.809913	2.31987	4.35951	0	3.51999	2.72027	3.56975	0	0	9.20589
rno-miR-881-5p	miRNA	chrX	151278860	151278878	-	UAUUCAGAGUGGUAGCAGU	0.233672	0.993346	0.645404	0.448026	0.892126	0.973525	0.240027	0.810309	0	0	0	0.879997	1.36013	2.37983	0	1.18867	0
rno-miR-129-2-3p	miRNA	chr3	89838007	89838028	-	AAGCCCUUACCCCAAAAAGCAU	-0.239824	0.993346	1.0909	1.21194	0.939595	1.00444	-0.238765	0.811288	2.31987	2.17976	0	0.879997	0.680067	0	3.75838	0	0
rno-miR-20b-3p	miRNA	chrX	140167370	140167391	-	ACUGCAGUGUGAGCACUUCUGG	0.240501	0.993346	1.6919	1.30409	2.17667	1.00942	0.238256	0.811683	0	0	0	1.75999	4.76047	1.18992	7.51676	0	0
rno-miR-127-5p	miRNA	chr6	142875629	142875651	+	CUGAAGCUCAGAGGGCUCUGAUU	-0.229345	0.993346	8.59891	9.51541	7.45329	0.965987	-0.23742	0.812331	11.5994	23.9773	0	7.91997	4.0804	16.6588	13.1543	0	0
rno-miR-532-3p	miRNA	chrX	16895041	16895062	+	CCUCCCACACCCAAGGCUUGCA	0.15253	0.993346	141.138	133.662	150.482	0.648763	0.235109	0.814124	139.192	132.965	252.947	61.5998	81.6081	103.523	114.631	168.791	214.985
rno-miR-879-3p	miRNA	chr4	21605827	21605847	-	CUUAUGGCUUCAAGCUUUCGG	-0.199599	0.993346	16.4783	17.7398	14.9013	0.857944	-0.232648	0.816035	13.9192	28.3368	0	15.8399	30.603	34.5076	15.0335	3.56601	6.49828
rno-miR-30d-3p	miRNA	chr7	109228650	109228671	-	CUUUCAGUCAGAUGUUUGCUGC	-0.182062	0.993346	906.322	967.871	829.386	0.784789	-0.231989	0.816547	1197.05	431.592	144.462	1355.2	1711.05	1859.84	1084.29	74.4901	298.921
rno-miR-93-5p	miRNA	chr12	21365223	21365245	-	CAAAGUGCUGUUCGUGCAGGUAG	0.158471	0.993346	2219.3	2093.64	2376.38	0.683303	0.231919	0.816601	2521.7	340.042	1398.13	3220.79	2987.54	3185.41	2942.81	1483.07	1894.25
rno-miR-490-3p	miRNA	chr4	63056548	63056569	+	CAACCUGGAGGACUCCAUGCUG	-0.147392	0.993346	69.5745	72.9529	65.3514	0.635746	-0.231841	0.816662	37.118	71.932	59.2238	83.5997	112.891	39.2673	86.4428	68.5467	67.1489
rno-miR-106b-5p	miRNA	chr12	21365432	21365452	-	UAAAGUGCUGACAGUGCAGAU	0.165481	0.993346	472.539	443.986	508.229	0.716176	0.231062	0.817267	712.201	294.267	199.258	536.798	477.407	815.093	896.374	78.8485	242.602
rno-miR-181c-3p	miRNA	chr19	36267333	36267354	-	ACCAUCGACCGUUGAGUGGACC	0.179081	0.993346	242.413	225.838	263.13	0.777097	0.230449	0.817743	248.226	329.143	27.6747	244.639	279.508	223.704	715.972	67.358	45.4879
rno-miR-450a-5p	miRNA	chrX	152778701	152778722	+	UUUUGCGAUGUGUUCCUAAUGU	-0.173697	0.993346	228.66	243.199	210.487	0.763827	-0.227403	0.82011	264.465	296.447	26.0142	335.279	293.789	418.851	295.033	27.3394	100.723
rno-miR-92b-3p	miRNA	chr2	207955690	207955711	-	UAUUGCACUCGUCCCGGCCUCC	0.167878	0.993346	154.806	145.275	166.72	0.740532	0.2267	0.820657	67.2763	167.841	346.487	32.5599	112.211	55.9261	69.53	269.036	272.386
rno-miR-218a-1-3p	miRNA	chr14	66955520	66955540	-	AAACAUGGUUCCGUCAAGCAC	0.162723	0.993346	61.2347	57.5887	65.7923	0.725966	0.224147	0.822643	18.559	119.887	100.736	29.0399	19.722	41.6471	95.8387	89.9428	35.7405
rno-miR-487b-5p	miRNA	chr6	143039493	143039515	+	AGUGGUUAUCCCUGUCCUCUUCG	0.199458	0.993346	0.506621	0.435951	0.594958	0.900107	0.221594	0.82463	0	2.17976	0	0	0	2.37983	0	0	0
rno-miR-449a-5p	miRNA	chr2	63935169	63935190	+	UGGCAGUGUAUUGUUAGCUGGU	-0.19432	0.993346	19.2853	20.8271	17.3581	0.879484	-0.220948	0.825133	32.4782	43.5951	1.66048	11.44	14.9615	35.6975	28.1879	5.54713	0
rno-miR-185-5p	miRNA	chr11	89906653	89906674	+	UGGAGAGAAAGGCAGUUCCUGA	-0.138294	0.993346	296.093	310.096	278.591	0.628809	-0.219931	0.825925	466.294	305.166	336.524	298.319	144.174	236.793	462.281	234.961	180.327
rno-miR-200b-3p	miRNA	chr5	176964182	176964204	-	UAAUACUGCCUGGUAAUGAUGAC	-0.138927	0.993346	106845	111958	100453	0.637234	-0.218015	0.827417	68540.6	132906	56366.1	151095	150883	167607	101053	52832.5	80319.8
rno-miR-499-3p	miRNA	chr3	157506710	157506731	+	AACAUCACAGCAAGUCUGUGCU	-0.216304	0.993346	2.73785	3.00791	2.40027	0.992388	-0.217963	0.827458	0	8.71903	0	0.879997	5.44054	4.75967	3.75838	0	1.08305
rno-miR-208b-3p	miRNA	chr15	37526142	37526159	-	AUAAGACGAACAAAAGGU	-0.198102	0.993346	0.64774	0.927949	0.297479	0.911333	-0.217376	0.827915	4.63974	0	0	0	0	1.18992	0	0	0
rno-miR-322-5p	miRNA	chrX	153211207	153211228	+	CAGCAGCAAUUCAUGUUUUGGA	-0.181271	0.993346	882.942	945.201	805.119	0.834788	-0.217147	0.828094	1725.99	17.4381	147.783	1988.79	846.004	1145.89	1522.14	137.093	415.348
rno-miR-124-5p	miRNA	chr2	122049052	122049073	+	CGUGUUCACAGCGGACCUUGAU	-0.188685	0.993346	0.327768	0.351999	0.297479	0.899691	-0.209722	0.833885	0	0	0	1.75999	0	1.18992	0	0	0
rno-miR-499-5p	miRNA	chr3	157506673	157506693	+	UUAAGACUUGCAGUGAUGUUU	-0.171184	0.993346	127.15	135.417	116.817	0.822697	-0.208077	0.835169	257.506	74.1117	9.40939	168.079	167.977	193.956	244.295	19.8112	9.20589
rno-miR-26a-5p	miRNA	chr8	126931607	126931628	+	UUCAAGUAAUCCAGGAUAGGCU	-0.147197	0.993346	279561	294298	261139	0.714537	-0.206004	0.836788	344882	52301.1	121725	439947	512635	414853	350990	105950	172765
rno-miR-365-3p	miRNA	chr10	64570082	64570103	-	UAAUGCCCCUAAAAAUCCUUAU	-0.12266	0.993346	473.704	493.427	449.05	0.595668	-0.20592	0.836853	366.54	719.32	334.31	585.198	461.766	555.691	432.214	456.846	351.448
rno-miR-201-5p	miRNA	chr1	151058619	151058638	+	CACUCAGUAAGGCAUUGUUC	0.16851	0.993346	103.604	96.44	112.56	0.820786	0.205303	0.837335	60.3167	10.8988	20.4793	129.36	261.146	146.36	253.691	12.2829	37.9066
rno-miR-325-5p	miRNA	chrX	77141069	77141091	-	CCUAGUAGGUGCUCAGUAAGUGU	-0.17857	0.993346	51.1708	54.7533	46.6927	0.871019	-0.205012	0.837562	13.9192	37.0559	22.1397	80.9597	119.692	154.689	0	5.54713	26.5346
rno-miR-140-3p	miRNA	chr19	50471313	50471333	+	UACCACAGGGUAGAACCACGG	-0.117559	0.993346	9025.96	9383.25	8579.34	0.578714	-0.203138	0.839027	8154.35	12442	7254.09	8450.61	10615.2	10382	7522.4	7271.5	9141.45
rno-miR-874-5p	miRNA	chr17	9222197	9222217	+	CGGCCCCACGCACCAGGGUAA	0.197654	0.993346	3.2909	2.9521	3.71441	0.975058	0.20271	0.839361	4.63974	0	0	2.63999	7.48074	4.75967	3.75838	6.33958	0
rno-let-7b-5p	miRNA	chr7	126301342	126301363	+	UGAGGUAGUAGGUUGUGUGGUU	0.140986	0.993346	83055.5	78820.2	88349.7	0.709539	0.1987	0.842497	37853.4	116443	164031	28511	47263.3	38815.1	36678	153466	124440
rno-miR-143-5p	miRNA	chr18	56200245	56200265	-	GGUGCAGUGCUGCAUCUCUGG	-0.144909	0.993346	421.539	443.708	393.828	0.731545	-0.198086	0.842978	535.891	1072.44	181.546	201.519	227.142	703.241	593.824	122.829	155.417
rno-miR-130a-5p	miRNA	chr3	78661749	78661770	-	GCUCUUUUCACAUUGUGCUACU	-0.195959	0.993346	3.35275	3.67979	2.94395	0.995389	-0.196866	0.843932	11.5994	4.35951	0	1.75999	0.680067	2.37983	9.39595	0	0
rno-miR-200a-3p	miRNA	chr5	176963402	176963423	-	UAACACUGUCUGGUAACGAUGU	-0.151794	0.993346	53206.6	56212.3	49449.6	0.77493	-0.19588	0.844704	51213.5	110932	7285.64	45060.3	66569.7	108606	68631.8	6958.48	13602
rno-miR-132-3p	miRNA	chr10	61729443	61729464	+	UAACAGUCUACAGCCAUGGUCG	0.133804	0.993346	218.349	207.802	231.533	0.683902	0.195647	0.844886	329.422	37.0559	290.031	139.04	243.464	216.565	321.342	261.508	126.716
rno-miR-425-3p	miRNA	chr8	116699375	116699395	+	AUCGGGAAUAUCGUGUCCGCC	-0.130883	0.993346	226.587	236.878	213.724	0.684569	-0.191191	0.848376	354.94	178.74	159.96	187.439	303.31	323.657	347.65	42.7922	140.796
rno-miR-142-5p	miRNA	chr10	75051514	75051534	-	CAUAAAGUAGAAAGCACUACU	-0.142559	0.993346	2867.55	3016.71	2681.11	0.747121	-0.190811	0.848674	4604.95	475.187	1498.31	4251.27	4253.82	4510.97	4491.27	540.053	1182.14
rno-miR-181b-5p	miRNA	chr3	28375886	28375908	+	AACAUUCAUUGCUGUCGGUGGGU	0.112626	0.993346	2783.99	2676.3	2918.61	0.603385	0.186656	0.85193	4180.41	1508.39	2717.1	2243.11	2732.51	2633.29	3914.35	2145.16	2981.63
rno-miR-489-3p	miRNA	chr4	28564185	28564206	-	AUGACAUCACAUAUAUGGCAGC	0.177728	0.993346	8.13635	7.45186	8.99197	0.952444	0.186602	0.851973	16.2391	2.17976	0	14.08	4.76047	27.3681	7.51676	0	1.08305
rno-miR-299a-5p	miRNA	chr6	143021501	143021522	+	UGGUUUACCGUCCCACAUACAU	-0.165411	0.993346	0.382139	0.312013	0.469798	0.899117	-0.183971	0.854036	0	0	0	0.879997	0.680067	0	1.87919	0	0
rno-miR-485-5p	miRNA	chr6	143047667	143047688	+	AGAGGCUGGCCGUGAUGAAUUC	-0.184487	0.993346	2.08545	2.34585	1.75995	1.00732	-0.183147	0.854683	2.31987	0	9.40939	0	0	0	0	0	7.0398
rno-miR-425-5p	miRNA	chr8	116699334	116699356	+	AAUGACACGAUCACUCCCGUUGA	-0.115576	0.993346	1204.92	1252.61	1145.3	0.631244	-0.183093	0.854725	1111.22	963.452	756.626	1188.88	2242.86	1775.36	1337.98	651.788	816.075
rno-miR-503-3p	miRNA	chrX	153211545	153211567	+	GGAGUAUUGUUUCCGCUGCCUGG	0.116539	0.993346	44.6569	42.8417	46.926	0.637306	0.182862	0.854906	27.8385	47.9546	63.6518	38.7199	36.0436	29.7479	43.2214	62.2071	52.5277
rno-miR-500-3p	miRNA	chrX	16906504	16906525	+	AAUGCACCUGGGCAAGGGUUCA	-0.112192	0.993346	106.826	110.978	101.637	0.633579	-0.177077	0.859448	111.354	191.819	99.6289	67.7598	84.3283	74.9648	163.49	93.905	74.1887
rno-let-7d-5p	miRNA	chr17	18476106	18476127	+	AGAGGUAGUAGGUUGCAUAGUU	0.105562	0.993346	7229.86	6968.11	7557.04	0.599638	0.176044	0.86026	7476.95	3448.37	6884.35	7366.46	9664.44	8437.7	9115.95	7072.99	5601.51
rno-miR-582-5p	miRNA	chr2	59928617	59928638	+	UACAGUUGUUCAACCAGUUACU	0.148003	0.993346	119.848	112.692	128.792	0.845188	0.175112	0.860991	118.313	143.864	11.6234	98.5597	191.099	395.052	103.355	11.8867	4.87371
rno-miR-370-5p	miRNA	chr6	142902098	142902121	+	CAGGUCACGUCUCUGCAGUUACAC	0.165198	0.993346	0.981676	0.816081	1.18867	0.958724	0.17231	0.863194	0	0	0	0	4.0804	0	0	4.75468	0
rno-miR-195-3p	miRNA	chr10	56589517	56589539	+	CCAAUAUUGGCUGUGCUGCUCCA	0.107532	0.993346	136.43	131.329	142.806	0.626766	0.171566	0.863779	85.8353	102.449	201.472	153.999	112.891	91.6236	95.8387	190.98	192.782
rno-miR-10b-3p	miRNA	chr3	68113726	68113746	+	ACAGAUUCGAUUCUAGGGGAA	0.122657	0.993346	90.8709	86.653	96.1432	0.716329	0.17123	0.864043	127.593	54.4939	23.2467	108.24	119.692	127.321	184.161	38.4337	34.6575
rno-miR-211-5p	miRNA	chr1	126151194	126151215	+	UUCCCUUUGUCAUCCUUUGCCU	-0.111571	0.993346	358.577	372.223	341.52	0.652776	-0.170918	0.864289	153.112	233.234	352.022	403.919	718.831	564.021	272.483	239.319	290.256
rno-miR-181b-2-3p	miRNA	chr3	28375924	28375945	+	CUCACUGGUCAAUGAAUGCAAA	-0.133794	0.993346	17.7233	18.2895	17.0156	0.786637	-0.170083	0.864945	4.63974	6.53927	14.9443	21.1199	44.2044	29.7479	26.3087	7.13203	4.87371
rno-miR-149-3p	miRNA	chr9	99682406	99682423	+	GGGACGGGGGCGGUGCUG	0.163566	0.993346	1.16984	0.996289	1.38678	0.972565	0.16818	0.866442	0	0	4.98144	0	0	0	0	5.54713	0
rno-miR-125a-3p	miRNA	chr1	60624537	60624558	+	ACAGGUGAGGUUCUUGGGAGCC	-0.115611	0.993346	61.2393	63.6541	58.2208	0.699386	-0.165303	0.868705	27.8385	91.5498	132.838	27.2799	38.7638	40.4572	75.1676	31.6979	85.5606
rno-miR-140-5p	miRNA	chr19	50471274	50471295	+	CAGUGGUUUUACCCUAUGGUAG	-0.145074	0.993346	97.6582	103.541	90.3042	0.892165	-0.162609	0.870826	315.503	21.7976	0	105.6	74.8074	154.689	167.248	15.4527	23.827
rno-miR-181d-5p	miRNA	chr19	36267201	36267223	-	AACAUUCAUUGUUGUCGGUGGGU	0.118108	0.993346	813.758	778.342	858.029	0.73037	0.16171	0.871534	911.71	878.442	425.083	898.477	777.997	705.621	2337.71	158.093	230.689
rno-miR-6329	miRNA	chr8	55210082	55210104	-	AAUGUGACUCAGCUAUCUGAACA	-0.124581	0.993346	70.8386	74.0188	66.8632	0.774775	-0.160796	0.872254	60.3167	76.2915	14.3908	63.3598	155.735	188.007	41.3422	24.5659	13.5381
rno-miR-501-5p	miRNA	chrX	16903011	16903030	+	AAUCCUUUGUCCCUGGGUGA	-0.160527	0.993346	1.1688	1.25203	1.06476	1.00054	-0.160441	0.872534	0	2.17976	0	0	4.0804	2.37983	1.87919	0	0
rno-miR-451-5p	miRNA	chr10	66340869	66340890	+	AAACCGUUACCAUUACUGAGUU	-0.115809	0.993346	608.947	634.287	577.272	0.722902	-0.160201	0.872723	635.645	1011.41	372.501	690.798	461.086	1262.5	747.918	80.4334	218.234
rno-miR-30b-5p	miRNA	Multiple	Multiple	Multiple	Multiple	UGUAAACAUCCUACACUCAGCU	0.123961	0.993346	23707.2	22600	25091.3	0.773941	0.160169	0.872748	43667	6811.74	5059.49	30131.1	27330.5	53844.9	35785.4	3809.29	6925.54
rno-miR-216b-3p	miRNA	chr14	112790844	112790863	+	CACACUUACUUGUAGAGAUU	-0.152524	0.993346	7.14883	8.10822	5.94958	0.954777	-0.159748	0.87308	0	6.53927	0	14.96	19.0419	23.7983	0	0	0
rno-let-7a-2-3p	miRNA	chr8	44228527	44228548	+	CUGUACAGCCUCCUAGCUUUCC	0.157032	0.993346	2.90722	2.63986	3.24143	0.995144	0.157798	0.874616	4.63974	4.35951	0	3.51999	0.680067	3.56975	9.39595	0	0
rno-miR-194-5p	miRNA	chr1	228619901	228619922	+	UGUAACAGCAACUCCAUGUGGA	0.111343	0.993346	119.574	114.525	125.885	0.713577	0.156034	0.876006	136.872	30.5166	63.0983	176.879	165.256	239.173	161.61	59.4336	43.3218
rno-miR-511-5p	miRNA	chr17	83129849	83129869	+	CAUGCCUUUUGCUCUGCACUC	0.150791	0.993346	3.60531	3.22193	4.08453	0.970736	0.155337	0.876556	0	0	7.74891	0.879997	7.48074	2.37983	5.63757	8.3207	0
rno-miR-503-5p	miRNA	chrX	153211505	153211527	+	UAGCAGCGGGAACAGUACUGCAG	-0.144913	0.993346	6.16803	6.42169	5.85096	0.938719	-0.154373	0.877316	13.9192	0	7.74891	7.03998	3.40034	5.94958	16.9127	0	0.541523
rno-miR-20b-5p	miRNA	chrX	140167407	140167429	-	CAAAGUGCUCAUAGUGCAGGUAG	0.135155	0.993346	10.9615	10.3856	11.6813	0.881846	0.153263	0.878191	27.8385	4.35951	9.40939	3.51999	6.80067	29.7479	9.39595	0	7.58132
rno-miR-542-5p	miRNA	chrX	153215182	153215203	+	CUCGGGGAUCAUCAUGUCACGA	0.109333	0.993346	28.1806	26.7714	29.9422	0.718652	0.152136	0.87908	23.1987	6.53927	51.4749	13.2	39.4439	38.0773	41.3422	21.3961	18.9533
rno-miR-195-5p	miRNA	chr10	56589479	56589499	+	UAGCAGCACAGAAAUAUUGGC	0.113813	0.993346	4092.31	3918.76	4309.26	0.757342	0.150279	0.880544	7395.75	978.711	1209.38	5307.26	4702.66	6507.65	8482.67	840.39	1406.34
rno-miR-361-3p	miRNA	chrX	84652353	84652376	-	CCCCCAGGUGUGAUUCUGAUUCGU	-0.0893783	0.993346	339.976	350.542	326.77	0.603373	-0.148131	0.882239	266.785	597.253	278.961	300.959	308.751	304.619	240.536	400.186	361.737
rno-miR-672-3p	miRNA	chrX	75784665	75784685	-	ACACACAGUCGCCAUCUUCGA	0.109087	0.993346	17.4837	16.6516	18.5238	0.742157	0.146987	0.883142	9.27949	15.2583	13.8373	14.96	29.923	14.279	26.3087	29.7168	3.79066
rno-miR-411-3p	miRNA	chr6	143021065	143021084	+	UAUGUAACACGGUCCACUAA	0.145261	0.993346	3.25069	2.91998	3.66407	0.999836	0.145285	0.884486	4.63974	0	0	7.91997	2.0402	7.1395	7.51676	0	0
rno-miR-136-3p	miRNA	chr6	142878986	142879007	+	CAUCAUCGUCUCAAAUGAGUCU	0.113354	0.993346	72.3543	69.1631	76.3434	0.780942	0.14515	0.884592	129.913	19.6178	13.8373	105.6	76.8476	149.93	108.993	37.245	9.20589
rno-miR-543-3p	miRNA	chr6	143028879	143028899	+	AAACAUUCGCGGUGCACUUCU	0.145182	0.993346	1.05648	0.912001	1.23707	1.0057	0.144359	0.885217	2.31987	0	0	0.879997	1.36013	1.18992	3.75838	0	0
rno-miR-330-3p	miRNA	chr1	81358819	81358841	+	GCAAAGCACAGGGCCUGCAGAGA	0.111313	0.993346	31.4252	30.098	33.0841	0.771401	0.1443	0.885264	27.8385	13.0785	87.452	10.56	11.5611	10.7093	18.7919	40.0186	62.8167
rno-miR-219b	miRNA	chr3	13750991	13751012	+	AGAUGUCCAGCCACAAUUCUCG	-0.145314	0.993346	1.4196	1.46549	1.36224	1.00889	-0.144033	0.885474	2.31987	0	2.76747	0.879997	1.36013	3.56975	1.87919	0	0
rno-miR-3064-3p	miRNA	chr10	94727753	94727776	-	UUUGCCACACUGCAACACCUUACA	0.138867	0.993346	1.06154	0.936039	1.21843	0.987333	0.140649	0.888147	0	0	0	2.63999	2.0402	0	0	0	4.87371
rno-miR-205	miRNA	chr13	116787671	116787693	-	UCCUUCAUUCCACCGGAGUCUGU	-0.088094	0.993346	34758.4	35815.1	33437.5	0.634798	-0.138775	0.889628	33023.4	34557.9	44675.8	30857.1	35961.3	19703.8	20364.8	21922.7	71758.8
rno-miR-3547	miRNA	chr10	14420732	14420754	-	UGAGCACCACCCCUCUCUCAGAU	-0.130732	0.993346	4.46775	4.69438	4.18446	0.961646	-0.135946	0.891864	0	0	17.7118	4.39999	1.36013	0	1.87919	6.7358	8.12284
rno-miR-201-3p	miRNA	chr1	151058654	151058675	+	UGAACAGCGCCUUUCUGUGUAG	-0.126491	0.993346	9.31333	9.8117	8.69037	0.961594	-0.131543	0.895346	9.27949	19.6178	0	7.91997	12.2412	17.8488	16.9127	0	0
rno-miR-541-5p	miRNA	chr6	143055025	143055049	+	AAGGGAUUCUGAUGUUGGUCACACU	-0.0781839	0.993346	164.601	168.844	159.297	0.607565	-0.128684	0.897608	229.667	122.066	171.03	148.72	172.737	182.057	231.14	105.396	118.594
rno-miR-193a-3p	miRNA	chr10	64583983	64584004	-	AACUGGCCUACAAAGUCCCAGU	-0.100065	0.993346	107.608	111.642	102.565	0.778647	-0.128511	0.897744	173.99	215.796	15.4978	92.3997	60.526	164.209	197.315	16.2452	32.4914
rno-miR-542-3p	miRNA	chrX	153215220	153215241	+	UGUGACAGAUUGAUAACUGAAA	-0.0921644	0.993346	223.861	231.234	214.644	0.731411	-0.126009	0.899725	334.062	246.312	63.0983	322.959	189.739	376.014	364.563	40.0186	77.9793
rno-miR-32-3p	miRNA	chr5	78089046	78089067	-	GCAAUUUAGUGUGUGUGAUAUU	0.111607	0.993346	6.80005	6.54384	7.12031	0.93092	0.119889	0.904571	13.9192	4.35951	0	9.67997	4.76047	7.1395	5.63757	0	15.7042
rno-miR-193b-5p	miRNA	chr14	30144328	30144345	-	GGGGUUUUGAGGGCGAGA	0.0945414	0.993346	11.7836	11.5448	12.0821	0.803645	0.117641	0.906352	20.8789	8.71903	19.9258	6.15998	2.0402	3.56975	5.63757	21.7923	17.3287
rno-miR-30d-5p	miRNA	chr7	109228690	109228711	-	UGUAAACAUCCCCGACUGGAAG	-0.0698223	0.993346	205230	210101	199141	0.597272	-0.116902	0.906938	187965	129608	182435	230482	320015	261168	168186	153755	213457
rno-miR-3559-5p	miRNA	chrX	76261673	76261694	-	UGACAGACUUAGUACUACAUGA	0.0910942	0.993346	233.314	225.066	243.623	0.779963	0.116793	0.907024	357.26	93.7295	65.3123	300.959	308.07	342.696	559.999	36.0564	35.7405
rno-miR-181b-1-3p	miRNA	chr13	59986311	59986331	+	CUCACUGAACAAUGAAUGCAA	0.112435	0.993346	5.33143	4.9202	5.84548	0.97664	0.115124	0.908347	4.63974	0	0	7.03998	12.9213	15.4689	7.51676	0.396224	0
rno-miR-505-5p	miRNA	chrX	143545639	143545661	-	GGGAGCCAGGAAGUAUUGAUGUU	0.111222	0.993346	0.941261	0.872015	1.02782	0.993233	0.11198	0.91084	2.31987	0	0	0	2.0402	3.56975	0	0	0.541523
rno-miR-16-5p	miRNA	chr2	184967206	184967227	+	UAGCAGCACGUAAAUAUUGGCG	0.0859676	0.993346	47903.7	46347.7	49848.8	0.779551	0.110278	0.912189	80868.4	7541.96	11251.4	60169.8	71906.9	94719.8	80948	8609.54	15117.7
rno-miR-376b-5p	miRNA	chr6	143035467	143035488	+	GUGGAUAUUCCUUCUAUGGUUA	0.106523	0.993346	3.66383	3.38793	4.0087	0.985443	0.108097	0.913919	2.31987	6.53927	0	2.63999	5.44054	4.75967	11.2751	0	0
rno-miR-30c-5p	miRNA	chr9	28397577	28397599	+	UGUAAACAUCCUACACUCUCAGC	-0.0790863	0.993346	20449.6	21037.2	19715.2	0.732584	-0.107955	0.914031	40839	6005.23	7695.78	30378.4	20267.4	25325	39739.2	5429.45	8367.07
rno-miR-3561-5p	miRNA	chr7	26557153	26557173	-	ACUGUGUCAAUCCAGGGUAGA	0.0964124	0.993346	0.208799	0	0.469798	0.894707	0.107759	0.914187	0	0	0	0	0	0	1.87919	0	0
rno-miR-544-5p	miRNA	chr6	143041537	143041556	+	CUUGUUAAAAAGCAGAUUCU	0.0964124	0.993346	0.208799	0	0.469798	0.894707	0.107759	0.914187	0	0	0	0	0	0	1.87919	0	0
rno-miR-679	miRNA	chr6	143026811	143026831	+	CAAGGUCUUCCUCACAGUAGC	0.0964124	0.993346	0.208799	0	0.469798	0.894707	0.107759	0.914187	0	0	0	0	0	0	1.87919	0	0
rno-miR-802-5p	miRNA	chr11	37163131	37163151	+	UCAGUAACAAAGAUUCAUCCU	0.0964124	0.993346	0.208799	0	0.469798	0.894707	0.107759	0.914187	0	0	0	0	0	0	1.87919	0	0
rno-miR-126b	miRNA	chr3	9402739	9402760	-	UACCAAAAGUAAUAAUGUGCUG	0.0964124	0.993346	0.132213	0	0.297479	0.894707	0.107759	0.914187	0	0	0	0	0	1.18992	0	0	0
rno-miR-1-5p	miRNA	chr18	2087965	2087986	-	GCACAUACUUCUUUAUGUACCC	0.0964124	0.993346	0.132213	0	0.297479	0.894707	0.107759	0.914187	0	0	0	0	0	1.18992	0	0	0
rno-miR-208b-5p	miRNA	chr15	37526175	37526194	-	AAGCUUUUUGCUCGCGUUAU	0.0964124	0.993346	0.132213	0	0.297479	0.894707	0.107759	0.914187	0	0	0	0	0	1.18992	0	0	0
rno-miR-3575	miRNA	chr4	224254431	224254448	+	ACUGCUGGGUAAGACGAG	0.0964124	0.993346	0.132213	0	0.297479	0.894707	0.107759	0.914187	0	0	0	0	0	1.18992	0	0	0
rno-miR-3586-5p	miRNA	chr7	114421126	114421142	+	UCCCUGUCCUCAAGGAG	0.0964124	0.993346	0.132213	0	0.297479	0.894707	0.107759	0.914187	0	0	0	0	0	1.18992	0	0	0
rno-miR-466d	miRNA	chr17	73485251	73485272	-	AUGUGUGUGUAUGUCCUUUUGU	0.0964124	0.993346	0.132213	0	0.297479	0.894707	0.107759	0.914187	0	0	0	0	0	1.18992	0	0	0
rno-miR-6332	miRNA	chr5	171032574	171032596	+	CGCAGGGACUGCAAGGAGCCGCA	0.0964124	0.993346	0.132213	0	0.297479	0.894707	0.107759	0.914187	0	0	0	0	0	1.18992	0	0	0
rno-miR-483-3p	miRNA	chr1	222726913	222726934	-	CACUCCUCCCCUCCCGUCUUGU	0.0954675	0.993346	18.337	17.6164	19.2377	0.905872	0.105387	0.916068	2.31987	19.6178	59.2238	3.51999	3.40034	2.37983	0	22.5848	51.9862
rno-miR-148b-3p	miRNA	chr7	142692786	142692807	+	UCAGUGCAUCACAGAACUUUGU	0.0590022	0.993346	22976.5	22518.2	23549.3	0.56844	0.103797	0.917331	19902.2	24563.7	21758.4	20626.3	25740.5	23673.4	21176.6	20814.8	28532.3
rno-miR-1956-3p	miRNA	chr2	262354564	262354581	+	UGGCUGGCACCUGGACGU	-0.0966799	0.993346	0.611107	0.624026	0.594958	0.940192	-0.10283	0.918098	0	0	0	1.75999	1.36013	2.37983	0	0	0
rno-miR-547-5p	miRNA	chr1	151058319	151058340	+	UCACUUCAGGAUGUACCACCCA	0.0745372	0.993346	31.9024	30.6824	33.4275	0.726847	0.102549	0.918321	18.559	8.71903	23.2467	30.7999	72.0871	30.9378	62.0133	15.8489	24.9101
rno-miR-139-3p	miRNA	chr1	172779889	172779910	+	UGGAGACGCGGCCCUGUUGGAG	-0.0811512	0.993346	57.9662	59.9116	55.5344	0.796632	-0.101868	0.918861	62.6366	117.707	90.773	11.44	17.0017	21.4185	46.9798	7.52825	146.211
rno-miR-25-3p	miRNA	chr12	21364981	21365002	-	CAUUGCACUUGUCUCGGUCUGA	0.0665776	0.993346	18403.4	17973.2	18941.1	0.656409	0.101427	0.919211	20382.4	6125.12	11599.6	21585.4	30173.2	28788.8	23619.5	11221.1	12135
rno-miR-211-3p	miRNA	chr1	126151230	126151249	+	GGCAAGGACAGCAAAGGGGG	-0.0942266	0.993346	0.544591	0.58404	0.49528	0.929082	-0.101419	0.919218	0	0	0	0.879997	2.0402	0	0	1.98112	0
rno-miR-872-5p	miRNA	chr5	117604937	117604957	+	AAGGUUACUUGUUAGUUCAGG	-0.0781472	0.993346	1478.78	1522.76	1423.8	0.802462	-0.0973844	0.922421	2271.16	1399.4	90.2195	1803.99	2049.04	2723.72	2527.51	165.622	278.343
rno-miR-21-3p	miRNA	chr10	76197136	76197157	+	CAACAGCAGUCGAUGGGCUGUC	0.0707466	0.993346	1166.24	1135.62	1204.5	0.743185	0.0951938	0.924161	1071.78	372.738	484.307	772.637	2976.65	2865.32	1059.86	498.053	394.77
rno-miR-217-5p	miRNA	chr14	112809693	112809714	+	UACUGCAUCAGGAACUGACUGG	0.0872858	0.993346	9.37908	9.08355	9.74849	0.919613	0.0949158	0.924382	13.9192	19.6178	0	4.39999	7.48074	10.7093	16.9127	0	11.372
rno-miR-741-3p	miRNA	chrX	151269275	151269296	-	AAAGAUGCCACGCUAUGUAGAU	-0.0799596	0.993346	19.3577	19.7668	18.8462	0.846205	-0.094492	0.924718	0	10.8988	9.40939	19.3599	59.1659	44.0269	15.0335	13.0754	3.24914
rno-miR-708-5p	miRNA	chr1	167436253	167436275	+	AAGGAGCUUACAAUCUAGCUGGG	-0.0763084	0.993346	104.788	107.846	100.966	0.817923	-0.0932953	0.925669	185.59	170.021	5.53494	107.36	70.727	145.17	217.986	7.13203	33.5744
rno-miR-203b-3p	miRNA	chr6	145714644	145714665	-	UUGAACUGUUAAGAACCACUGG	0.0727581	0.993346	93.0845	90.3463	96.5073	0.781244	0.0931311	0.925799	64.9564	124.246	13.2838	190.079	59.1659	109.472	221.744	11.4905	43.3218
rno-miR-125b-1-3p	miRNA	chr8	44272900	44272921	+	ACGGGUUAGGCUCUUGGGAGCU	-0.0569505	0.993346	430.246	438.672	419.714	0.611571	-0.0931216	0.925807	238.947	623.41	551.833	274.559	504.61	391.483	334.496	538.072	414.807
rno-miR-381-3p	miRNA	chr6	143039013	143039030	+	UAUACAAGGGCAAGCUCU	0.0918459	0.993346	2.72513	2.5878	2.89679	1.01026	0.0909135	0.927561	0	10.8988	0	0	2.0402	5.94958	5.63757	0	0
rno-miR-363-3p	miRNA	chrX	140166956	140166976	-	AAUUGCACGGUAUCCAUCUGU	0.0665968	0.993346	32.1027	31.1239	33.3261	0.73464	0.0906524	0.927769	46.3974	8.71903	15.4978	29.9199	55.0854	45.2168	56.3757	9.50937	22.2024
rno-miR-222-5p	miRNA	chrX	4474755	4474775	+	GGCUCAGUAGCCAGUGUAGAU	0.0763841	0.993346	16.2171	15.618	16.966	0.862891	0.0885212	0.929462	11.5994	15.2583	7.74891	8.79997	34.6834	45.2168	11.2751	0	11.372
rno-miR-17-5p	miRNA	chrX	140167783	140167805	-	CAAAGUGCUUACAGUGCAGGUAG	0.0641703	0.993346	555.581	542.463	571.978	0.72934	0.087984	0.929889	1104.26	124.246	177.118	773.517	533.173	740.128	1026.04	189.791	331.954
rno-miR-664-3p	miRNA	chr13	107866642	107866663	+	UAUUCAUUUACUCCCCAGCCUA	0.0514109	0.993346	1189.32	1168.36	1215.53	0.599692	0.0857288	0.931682	1589.11	974.351	743.896	1340.24	1194.2	1150.65	1711.94	780.561	1218.97
rno-miR-3068-3p	miRNA	chr6	120749451	120749472	-	GGUGAAUUGCAGUACUCCAACA	-0.0577573	0.993346	262.932	268.187	256.362	0.706441	-0.0817581	0.934839	313.183	47.9546	92.4334	406.559	480.808	346.266	317.583	173.15	188.45
rno-miR-352	miRNA	Multiple	Multiple	Multiple	Multiple	AGAGUAGUAGGUUGCAUAGUA	-0.0823669	0.993346	0.982773	1.07593	0.866333	1.00822	-0.081695	0.934889	2.31987	2.17976	0	0.879997	0	1.18992	1.87919	0.396224	0
rno-miR-674-3p	miRNA	chr3	115421285	115421306	+	CACAGCUCCCAUCUCAGAACAA	-0.0502097	0.993346	92.754	94.1881	90.9613	0.619205	-0.0810875	0.935372	102.074	78.4712	73.0612	76.5598	140.774	113.042	122.147	68.5467	60.1091
rno-miR-22-3p	miRNA	chr10	62013698	62013719	+	AAGCUGCCAGUUGAAGAACUGU	-0.0567719	0.993346	198193	202226	193151	0.707474	-0.0802459	0.936042	123160	244898	65007.3	215149	362918	421214	197163	97773.3	56455.9
rno-miR-374-3p	miRNA	chrX	75245619	75245640	-	CUUAGCACGUUGUAUUAUUAUU	0.0673714	0.993346	35.1926	34.115	36.5395	0.854402	0.0788521	0.93715	23.1987	34.8761	8.8559	58.0798	45.5645	82.1043	45.1006	0	18.9533
rno-miR-221-5p	miRNA	chrX	4475319	4475341	+	ACCUGGCAUACAAUGUAGAUUUC	0.0574266	0.993346	446.514	436.894	458.538	0.74251	0.0773411	0.938352	257.506	34.8761	477.112	798.157	616.821	800.814	249.932	591.166	192.241
rno-miR-128-3p	miRNA	chr8	119718197	119718217	-	UCACAGUGAACCGGUCUCUUU	-0.0520653	0.993346	229.396	233.332	224.476	0.678363	-0.0767513	0.938821	208.789	148.223	159.406	197.999	452.245	405.762	300.67	101.037	90.4343
rno-miR-298-5p	miRNA	chr3	178409290	178409312	-	GGCAGAGGAGGGCUGUUCUUCCC	-0.0692744	0.993346	5.39036	5.56739	5.16907	0.927662	-0.0746763	0.940472	6.95962	0	13.8373	7.03998	0	2.37983	1.87919	3.96224	12.455
rno-miR-351-5p	miRNA	chrX	153212245	153212269	+	UCCCUGAGGAGCCCUUUGAGCCUGA	0.0448931	0.993346	4113.95	4050.61	4193.13	0.605094	0.0741919	0.940858	3333.66	2883.82	6210.75	3505.03	4319.79	2422.67	3722.68	5502.75	5124.43
rno-miR-96-3p	miRNA	chr4	57225186	57225207	-	CAAUCAUGUGCAGUGCCAAUAU	0.0701821	0.993346	1.63525	1.44011	1.87919	1.00186	0.0700514	0.944153	0	0	0	1.75999	5.44054	0	7.51676	0	0
rno-miR-384-3p	miRNA	chrX	77108511	77108532	-	AUUCCUAGAAAUUGUUCACAAU	-0.0633958	0.993346	161.188	165.56	155.722	0.923494	-0.0686477	0.94527	162.391	37.0559	16.6048	300.959	310.791	567.59	24.4295	0	30.8668
rno-miR-188-5p	miRNA	chrX	16895404	16895424	+	CAUCCCUUGCAUGGUGGAGGG	-0.0478168	0.993346	44.0969	44.6174	43.4464	0.704236	-0.0678988	0.945866	44.0776	17.4381	94.6474	28.1599	38.7638	58.3059	56.3757	45.5657	13.5381
rno-miR-361-5p	miRNA	chrX	84652393	84652414	-	UUAUCAGAAUCUCCAGGGGUAC	-0.0396403	0.993346	534.288	541.367	525.439	0.586002	-0.0676453	0.946068	642.605	313.885	608.843	510.398	631.102	491.436	584.428	482.204	543.689
rno-miR-375-3p	miRNA	chr9	81930305	81930326	-	UUUGUUCGUUCGGCUCGCGUGA	-0.0432671	0.993346	54570.9	55390.6	53546.2	0.642881	-0.0673019	0.946341	31561.9	103416	42557.6	31608.6	67808.8	44489.8	30555.6	54806.9	84332.5
rno-miR-325-3p	miRNA	chrX	77141032	77141053	-	UUUAUUGAGCACCUCCUAUCAA	-0.0577138	0.993346	109.345	111.768	106.317	0.865328	-0.0666959	0.946824	37.118	50.1344	20.4793	156.639	294.469	336.746	7.51676	3.56601	77.4378
rno-miR-666-3p	miRNA	chr6	143028749	143028771	+	GGCUGCAGCGUGAUCGCCUGCUC	0.0636685	0.993346	0.696553	0.639974	0.767277	0.970578	0.0655985	0.947697	2.31987	0	0	0.879997	0	1.18992	1.87919	0	0
rno-miR-324-3p	miRNA	chr10	56366295	56366316	+	CCACUGCCCCAGGUGCUGCUGG	0.0460854	0.993346	370.27	364.162	377.905	0.715202	0.0644369	0.948622	171.671	414.154	819.724	172.479	242.784	122.561	169.127	453.676	766.255
rno-miR-6216	miRNA	chr3	51470074	51470096	-	GAUACACAGAGGCAGGAGGAGAA	-0.0492424	0.993346	7.72202	7.94696	7.44084	0.78989	-0.0623409	0.950291	13.9192	4.35951	8.8559	10.56	2.0402	4.75967	7.51676	9.90559	7.58132
rno-miR-494-3p	miRNA	chr6	143026589	143026611	+	UGAAACAUACACGGGAAACCUCU	-0.0566457	0.993346	0.677346	0.664012	0.694014	0.973374	-0.0581952	0.953593	0	0	0	2.63999	0.680067	2.37983	0	0.396224	0
rno-miR-365-5p	miRNA	chr10	64570127	64570143	-	GAGGGACUUUCAGGGGC	-0.0497932	0.993346	7.99284	8.1794	7.75964	0.85614	-0.0581601	0.953621	0	15.2583	17.1583	4.39999	4.0804	2.37983	5.63757	5.15091	17.8703
rno-miR-191a-5p	miRNA	chr8	116698881	116698903	+	CAACGGAAUCCCAAAAGCAGCUG	0.0401885	0.993346	354149	349056	360515	0.69623	0.057723	0.953969	422414	35976.9	423054	454158	409679	208751	373412	329109	530787
rno-miR-24-2-5p	miRNA	chr19	36295075	36295096	+	GUGCCUACUGAGCUGAAACAGU	0.0399051	0.993346	800.147	788.65	814.518	0.693762	0.0575198	0.954131	1417.44	420.693	275.086	1119.36	710.67	1267.26	1262.82	300.734	427.262
rno-miR-10a-3p	miRNA	chr10	83968744	83968765	+	CAAAUUCGUAUCUAGGGGAAUA	-0.0419606	0.993346	325.195	329.881	319.338	0.730879	-0.0574112	0.954218	299.264	91.5498	107.931	544.718	605.94	573.54	456.643	136.697	110.471
rno-miR-3075	miRNA	chr16	1800347	1800370	+	UGUCUGGGAGCAGCCAAGGACAAG	0.0515416	0.993346	4.60533	4.54848	4.6764	0.910967	0.056579	0.954881	0	6.53927	9.96289	3.51999	2.72027	3.56975	0	11.8867	3.24914
rno-miR-872-3p	miRNA	chr5	117604976	117604997	+	UGAACUAUUGCAGUAGCCUCCU	-0.0374982	0.993346	298.236	301.971	293.567	0.696836	-0.0538121	0.957085	266.785	231.054	121.215	472.558	418.241	505.715	452.885	80.8296	134.839
rno-miR-103-3p	miRNA	chr10	20480402	20480424	+	AGCAGCAUUGUACAGGGCUAUGA	0.0341177	0.993346	4325.14	4273.71	4389.43	0.635575	0.05368	0.95719	5590.89	2101.29	2570.42	5815.02	5290.92	4803.69	7067.64	2905.11	2781.26
rno-miR-224-5p	miRNA	chr1	147949983	147950004	-	CAAGUCACUAGUGGUUCCGUUU	0.0380582	0.993346	17.8784	17.4463	18.4186	0.724844	0.0525054	0.958126	25.5186	4.35951	14.3908	18.4799	24.4824	17.8488	31.9462	8.71692	15.1626
rno-miR-3594-3p	miRNA	chr10	108842798	108842819	-	CACACCGCCUCUGCCCGCUAGU	-0.048367	0.993346	5.67788	5.75743	5.57843	0.939903	-0.0514596	0.958959	2.31987	0	24.9072	0.879997	0.680067	2.37983	1.87919	14.2641	3.79066
rno-miR-300-3p	miRNA	chr6	143036559	143036580	+	UAUGCAAGGGCAAGCUCUCUUC	0.0376542	0.993346	28.2336	27.7317	28.8611	0.791098	0.0475974	0.962037	23.1987	39.2356	1.66048	37.8399	36.7236	51.1664	45.1006	12.6792	6.49828
rno-miR-27a-3p	miRNA	chr19	36294979	36294999	+	UUCACAGUGGCUAAGUUCCGC	-0.0329914	0.993346	9060.34	9168.85	8924.7	0.728752	-0.0452711	0.963891	18006.8	5876.62	3579.44	10421.8	7959.51	13316.4	17299.8	1475.54	3607.08
rno-miR-293-5p	miRNA	chr1	63523513	63523533	-	ACUCAAACUGUGUGACACUUU	-0.0399822	0.993346	0.22999	0.175999	0.297479	0.896024	-0.0446217	0.964409	0	0	0	0.879997	0	1.18992	0	0	0
rno-miR-664-1-5p	miRNA	chr18	46701241	46701261	+	CUGGCUGGGGAAAAAGAUUGG	-0.0399821	0.993346	0.450994	0.435951	0.469798	0.896024	-0.0446217	0.964409	0	2.17976	0	0	0	0	1.87919	0	0
rno-miR-296-3p	miRNA	chr3	178408798	178408819	-	GAGGGUUGGGUGGAGGCUCUCC	-0.0399821	0.993346	0.374408	0.435951	0.297479	0.896024	-0.0446217	0.964409	0	2.17976	0	0	0	1.18992	0	0	0
rno-miR-345-5p	miRNA	chr6	141919059	141919079	+	UGCUGACCCCUAGUCCAGUGC	0.0271662	0.993346	407.177	403.391	411.91	0.632717	0.0429358	0.965753	345.661	699.702	289.477	320.319	361.796	734.179	385.234	276.96	251.267
rno-miR-152-3p	miRNA	chr10	84512284	84512304	+	UCAGUGCAUGACAGAACUUGG	-0.030234	0.993346	21813.6	22050.5	21517.6	0.709104	-0.0426369	0.965991	23639.5	25627.4	5833.27	23183.5	31968.6	43107.1	28898.2	6852.69	7212.54
rno-miR-15a-5p	miRNA	Multiple	Multiple	Multiple	Multiple	UAGCAGCACAUAAUGGUUU	-0.0320261	0.993346	2204.51	2230.91	2171.51	0.779277	-0.0410972	0.967218	3797.63	1083.34	379.143	2704.23	3190.2	4480.04	3401.33	245.262	559.393
rno-miR-141-3p	miRNA	chr4	224253957	224253978	-	UAACACUGUCUGGUAAAGAUGG	-0.0306009	0.993346	238958	241645	235600	0.746227	-0.0410076	0.96729	253910	176689	39393.3	351461	386772	452333	355050	43442.8	91575.3
rno-miR-200c-3p	miRNA	chr4	224254386	224254406	-	UAAUACUGCCGGGUAAUGAUG	0.0230163	0.993346	39429.4	39121.3	39814.4	0.583325	0.0394571	0.968526	28495	44042	46834.4	36170.5	40064.8	38393.9	28353.2	38104.4	54406.3
rno-miR-3562	miRNA	chr10	108844968	108844989	-	UUGGGGCAGUGGCUGGAUGGGA	-0.0336927	0.993346	0.193712	0.110699	0.297479	0.895883	-0.0376084	0.97	0	0	0.553494	0	0	1.18992	0	0	0
rno-miR-6321	miRNA	chr14	21007243	21007265	-	UACUGCAGUGAGUUCUAUGAAGC	-0.0336927	0.993346	0.270298	0.110699	0.469798	0.895883	-0.0376084	0.97	0	0	0.553494	0	0	0	1.87919	0	0
rno-miR-497-3p	miRNA	chr10	56589181	56589203	+	CCAAACCACACUGUGGUGUUAGA	0.0354132	0.993346	2.70189	2.68383	2.72447	0.997843	0.0354897	0.971689	4.63974	6.53927	0	0.879997	1.36013	7.1395	3.75838	0	0
rno-miR-23a-3p	miRNA	chr19	36294815	36294835	+	AUCACAUUGCCAGGGAUUUCC	-0.0238273	0.993346	6864.13	6921.96	6791.84	0.681761	-0.0349497	0.97212	14313.6	1824.46	4829.79	8117.09	5524.87	6749.21	11669.8	3517.28	5231.11
rno-miR-15b-5p	miRNA	chr2	184967060	184967081	+	UAGCAGCACAUCAUGGUUUACA	-0.0215912	0.993346	1312.81	1322.46	1300.74	0.650543	-0.0331895	0.973523	1528.8	276.829	1537.61	1490.72	1778.38	1295.82	1719.46	1073.77	1113.91
rno-miR-871-5p	miRNA	chrX	151282732	151282755	-	UAUUCAGAUUGGUGCCGGUCACAU	0.0279781	0.994386	4.91979	4.75229	5.12916	0.988264	0.0283103	0.977415	0	0	0	8.79997	14.9615	14.279	1.87919	4.35846	0
rno-miR-32-5p	miRNA	chr5	78089086	78089107	-	UAUUGCACAUUACUAAGUUGCA	-0.0215814	0.994983	129.568	130.581	128.301	0.796628	-0.0270909	0.978387	171.671	213.616	13.2838	119.68	134.653	257.022	217.986	15.4527	22.744
rno-miR-135a-3p	miRNA	chr7	32974093	32974114	-	UGUAGGGAUGGAAGCCAUGAAA	0.0251537	0.995212	2.45256	2.33616	2.59806	1.00895	0.0249306	0.98011	0	0	0	3.51999	8.16081	0	5.63757	4.75468	0
rno-miR-215	miRNA	Multiple	Multiple	Multiple	Multiple	AUGACCUAUGAUUUGACAGACA	0.0200826	0.995212	56.9689	56.3131	57.7886	0.807766	0.0248618	0.980165	25.5186	32.6963	12.1769	70.3998	140.774	157.069	48.859	19.8112	5.41523
rno-miR-214-3p	miRNA	chr13	85024885	85024905	+	ACAGCAGGCACAGACAGGCAG	-0.0138075	0.995212	1837.39	1846.59	1825.89	0.699036	-0.0197522	0.984241	1496.32	3077.82	3334.25	684.638	639.943	593.768	1834.09	2072.25	2803.46
rno-miR-675-3p	miRNA	chr1	222640814	222640834	-	UGUAUGCCCUAACCGCUCAGU	0.0161337	0.995212	0.513329	0.448026	0.594958	0.918523	0.0175648	0.985986	0	0	0	0.879997	1.36013	2.37983	0	0	0
rno-miR-879-5p	miRNA	chr4	21605862	21605882	-	AGAGGCUUAUAGCUCUAAGCC	-0.0143094	0.995212	62.8027	63.1862	62.3233	0.889647	-0.0160844	0.987167	18.559	150.403	0	57.1998	89.7689	195.146	24.4295	13.4716	16.2457
rno-miR-26b-5p	miRNA	chr9	81439838	81439858	+	UUCAAGUAAUUCAGGAUAGGU	0.0109504	0.995212	39227.8	39069.9	39425	0.741354	0.0147708	0.988215	65835.7	5159.48	17842.4	50497.8	56014.4	68294.1	58638.3	11293.6	19474.3
rno-miR-127-3p	miRNA	chr6	142875663	142875684	+	UCGGAUCCGUCUGAGCUUGGCU	0.00606349	0.997219	6287.86	6274.9	6304.06	0.594295	0.0102028	0.991859	4683.82	8274.36	8291.34	3849.99	6274.98	4716.83	6372.33	7243.76	6883.3
rno-miR-1843b-5p	miRNA	chr13	81975831	81975853	+	AUGGAGGUCUCUGUCUGACUUAG	-0.00665329	0.997219	117.695	118.064	117.235	0.689448	-0.00965017	0.9923	88.1552	252.852	42.619	83.5997	123.092	227.274	103.355	77.6598	60.6506
rno-miR-20a-3p	miRNA	chr15	103641408	103641428	+	ACUGCAUUACGAGCACUUACA	-0.00862361	0.997219	13.1638	13.0843	13.2632	0.921259	-0.00936069	0.992531	25.5186	6.53927	9.96289	13.2	10.201	15.4689	37.5838	0	0
rno-miR-301a-3p	miRNA	chr10	75682835	75682857	-	CAGUGCAAUAGUAUUGUCAAAGC	0.0036258	0.997621	858.05	856.703	859.734	0.798304	0.00454188	0.996376	1558.95	191.819	148.89	1781.99	601.86	1351.75	1760.8	146.603	179.786
rno-miR-667-3p	miRNA	chr6	143031963	143031984	+	UGACACCUGCCACCCAGCCCAA	-0.00419903	0.997621	10.0597	10.0716	10.0448	0.946451	-0.00443661	0.99646	2.31987	4.35951	40.9585	0	2.72027	1.18992	0	16.2452	22.744
rno-miR-409a-5p	miRNA	chr6	143055789	143055811	+	AGGUUACCCGAGCAACUUUGCAU	-0.000266745	0.99978	4.66228	4.47119	4.90114	0.969114	-0.000275246	0.99978	0	2.17976	8.8559	7.91997	3.40034	8.32942	11.2751	0	0

## Sheet: Supplementary Table S3
Supplementary Table S3. Differentially expressed mRNAs in prostate tissue between the CTR GLLP groups of rats on the postnatal day 540 (mRNAs-Log2FC> = |0.66|; p value <0.05.
Genes	logFC	PValue	ensembl
Ust5r	2925163728	0.000106917	ENSRNOG00000061890
Glt1d1	-2286672029	0.000107117	ENSRNOG00000000961
Oas1b	-2313517842	0.000108654	ENSRNOG00000033220
Pon3	-2219268216	0.000118029	ENSRNOG00000009096
LOC690326	8374220743	0.000126353	ENSRNOG00000024508
Prdm12	4284094843	0.000134373	ENSRNOG00000009218
Polr2i	-3451063575	0.000135316	ENSRNOG00000050560
LOC103690099	-2620284276	0.00013583	0
Klk1c8	4370154425	0.000167042	ENSRNOG00000049279
Hps5	-2828046672	0.000176182	ENSRNOG00000055531
NEWGENE_1304700	-3019943726	0.000177541	ENSRNOG00000057755
Pdgfd	2656544768	0.000201226	ENSRNOG00000029148
Fcgr3a	-1837216532	0.000204369	ENSRNOG00000024382
Vsig1	-2043198223	0.000204732	ENSRNOG00000054219
Abcd2	216828994	0.000206974	ENSRNOG00000015538
Col11a1	2282738738	0.000224559	ENSRNOG00000023148
Bmp6	4046674079	0.000226471	ENSRNOG00000013717
Atp5f1	-3235333037	0.00023366	ENSRNOG00000046299
LOC103694382	-2024693965	0.000236879	0
Mzb1	-3438651385	0.00025482	ENSRNOG00000022009
RT1-T24-4	-200085461	0.000260522	ENSRNOG00000042905
LOC103692946	-2924971224	0.000271882	0
Hnf4g	2326473068	0.000276124	ENSRNOG00000008971
Ptch2	2051587021	0.000276321	ENSRNOG00000057616
Tectb	-18227927	0.000283004	ENSRNOG00000015671
Cd74	-1922325534	0.000303034	ENSRNOG00000018735
Dkk2	2516803103	0.000309055	ENSRNOG00000011360
Lipo1	-3148397618	0.000313351	ENSRNOG00000025444
Syndig1l	-2408393727	0.000322454	ENSRNOG00000027645
LOC102552016	-1992721298	0.000343982	0
Anks4b	-217841337	0.000351181	ENSRNOG00000046181
Cfap77	-208854508	0.0003629	ENSRNOG00000028805
Nr2f1	1843619225	0.000365114	ENSRNOG00000014795
H1fx	-2225021146	0.000375713	ENSRNOG00000027722
LOC100911225	4064119975	0.000382724	ENSRNOG00000018476
Adgrg2	2488884692	0.000410991	ENSRNOG00000032472
RGD1562079	-2268388002	0.000440744	ENSRNOG00000047045
Tshr	202086309	0.000472938	ENSRNOG00000003972
Piwil4	3369448923	0.000476057	ENSRNOG00000009043
Tsen34	-2674024936	0.000542715	ENSRNOG00000055179
Aif1	-1771171234	0.000567266	ENSRNOG00000000853
Chm	293491841	0.000659111	ENSRNOG00000000161
Camk1d	2248797898	0.000677643	ENSRNOG00000017882
Cxcl1	-2502957269	0.000688748	ENSRNOG00000002802
LOC108348074	476786115	0.000704633	ENSRNOG00000039197
Gkn3	-2218117939	0.000769341	ENSRNOG00000037782
RT1-Db1	-1657227962	0.000784884	ENSRNOG00000033215
RT1-CE10	-1729051861	0.000794932	ENSRNOG00000050210
Egr2	-2722110807	0.000829084	ENSRNOG00000000640
LOC102554639	3176240212	0.000849164	0
Inafm1	-2424822464	0.000853709	ENSRNOG00000049661
Fcer1g	-1547731313	0.000856938	ENSRNOG00000024159
Trim7	2237435743	0.000864428	ENSRNOG00000002469
Tpsab1	225749233	0.000881578	ENSRNOG00000024181
Nat8l	1902277485	0.000897373	ENSRNOG00000049351
Ces1d	1599437442	0.000913433	ENSRNOG00000015519
Coq7	-1587058157	0.000940233	ENSRNOG00000017012
Prss39	-1909590978	0.000982405	ENSRNOG00000023858
RT1-CE5	-1501939581	0.000988313	ENSRNOG00000000723
Gpsm3	-2178082269	0.000996442	ENSRNOG00000000441
Capns1	4703607484	0.001006673	ENSRNOG00000045747
Wap	-1913408696	0.001021755	ENSRNOG00000055684
Gckr	-2040574754	0.001024349	ENSRNOG00000048874
Slc16a11	-2461653218	0.001038784	ENSRNOG00000018748
Pcsk5	2056177565	0.001060097	ENSRNOG00000012036
Loxl2	2312587072	0.001089659	ENSRNOG00000016758
Trnk	-2316026816	0.00109561	0
Col8a1	2582315302	0.001148201	ENSRNOG00000039668
Cd3d	-1997315769	0.001162031	ENSRNOG00000015994
LOC103692723	-2954262766	0.001175103	0
Sfn	-2277271211	0.001182293	ENSRNOG00000033153
Serpinb7	3556171899	0.001235719	ENSRNOG00000002555
Trnr	-2031096838	0.001258112	0
Igf1	2072705507	0.001285825	ENSRNOG00000004517
Ldoc1	3500583051	0.001298572	0
Adamts5	2608062861	0.001304634	ENSRNOG00000057794
Npy1r	1925644831	0.001310425	ENSRNOG00000014149
Cyp1b1	2098527997	0.001342084	ENSRNOG00000040287
RGD1564861	-2965566898	0.001387195	0
Plin1	2748752994	0.001392192	ENSRNOG00000015086
Adamts12	1807061911	0.001393683	ENSRNOG00000018865
Il1r2	-2377047503	0.001395202	ENSRNOG00000014378
LOC100912416	2450639319	0.001403812	ENSRNOG00000030222
Elf3	-2152433317	0.001413557	ENSRNOG00000006330
LOC100360647	-2058613602	0.001413942	ENSRNOG00000047365
Hba-a1	-2935768749	0.001418124	ENSRNOG00000029886
Ngb	-2348085877	0.001434754	ENSRNOG00000011719
Gpx2	-2192417297	0.001440694	ENSRNOG00000055672
RT1-Da	-1494222808	0.001481376	ENSRNOG00000032844
Cd36	2174997123	0.001515663	ENSRNOG00000040108
Hba2	-2683047823	0.001527178	ENSRNOG00000047321
Hes7	-1999410836	0.001532931	ENSRNOG00000007391
Omp	2609911788	0.001560583	0
Psmb9	-1612147137	0.001566052	ENSRNOG00000000459
Chaf1b	-1577460986	0.001567327	ENSRNOG00000001692
Otol1	600594573	0.001589296	ENSRNOG00000021186
Ier3	-2275712116	0.001629368	ENSRNOG00000000827
Clec12a	-1531011009	0.001634785	ENSRNOG00000054860
C4b	181721067	0.001668158	ENSRNOG00000030729
Hp	-1575004503	0.001684581	ENSRNOG00000014964
Wnt11	-2235568082	0.001694555	ENSRNOG00000015982
LOC100910438	-1729827715	0.00169984	ENSRNOG00000016622
Ppp1r14a	-2024782815	0.001720627	ENSRNOG00000020676
Osm	-1606379159	0.001729281	ENSRNOG00000024390
LOC100911692	-1940291346	0.001771692	ENSRNOG00000050158
Katnal2	-1740275708	0.00177262	ENSRNOG00000017788
Rgn	-1798437922	0.001773153	ENSRNOG00000007949
Azgp1	-2694834297	0.001809245	ENSRNOG00000001333
LOC100362350	-1627888375	0.001834261	ENSRNOG00000007758
Slc43a3	1925963668	0.001850966	ENSRNOG00000061768
Pik3r6	-1571600898	0.001870488	ENSRNOG00000003992
LOC102553382	-1759721136	0.001897799	0
LOC100361008	-2211861585	0.001933179	ENSRNOG00000022490
Ifi27l2b	-1678805884	0.002007121	ENSRNOG00000026605
Rnf225	-1821917304	0.002018018	ENSRNOG00000038445
Sh3bp1	-1482450331	0.002058514	ENSRNOG00000009360
LOC100360087	-196577387	0.002109022	ENSRNOG00000020843
Sptlc3	170562453	0.002188868	ENSRNOG00000004443
Fosb	-2796829712	0.0021964	ENSRNOG00000046667
Il1b	-162426315	0.002218809	ENSRNOG00000004649
Dhrs3	-1813994323	0.002241972	ENSRNOG00000015736
Fam187b	-1716090156	0.002245183	ENSRNOG00000021060
Apitd1	-1815789349	0.002255296	0
Btn1a1	2143016028	0.002256749	ENSRNOG00000017514
Hba1	-2699187663	0.002258472	ENSRNOG00000029886
Lypd1	-1476938299	0.00227274	ENSRNOG00000003453
Pram1	-1651616382	0.002313808	ENSRNOG00000039204
Tap1	-1447892268	0.002389026	ENSRNOG00000000457
Asrgl1	1699747175	0.00245643	ENSRNOG00000020202
LOC360231	-235275981	0.002459828	0
Capn6	2176819337	0.002472689	ENSRNOG00000004882
S100a13	-1803248903	0.002493417	ENSRNOG00000012393
Hoxd9	-1766574047	0.002524503	ENSRNOG00000001580
RGD1563349	1404790307	0.002571478	ENSRNOG00000005818
RGD1563562	-3145649866	0.002603788	ENSRNOG00000042222
Irs4	485265022	0.002630076	0
Tmem86a	-1427011764	0.002701498	ENSRNOG00000013663
Selm	-1956103786	0.002703842	0
Scand1	-2108677308	0.00272066	ENSRNOG00000019987
Ly86	-1527306752	0.002723894	ENSRNOG00000000137
Pla2g16	-1349991617	0.002756308	ENSRNOG00000021206
LOC102555392	2249321477	0.002762132	ENSRNOG00000046839
Rpl18	-1967144001	0.002775166	ENSRNOG00000021035
Npw	-2330187718	0.002794806	ENSRNOG00000012390
LOC103694876	3171192772	0.002893492	ENSRNOG00000061740
Cd99	-2100090008	0.002909437	ENSRNOG00000050735
Robo2	1692066078	0.002959596	ENSRNOG00000029598
Cidec	2338792757	0.002966663	ENSRNOG00000009153
Npr3	2138848087	0.002978795	ENSRNOG00000019184
Nrtn	-1893402371	0.003065675	ENSRNOG00000048651
Junb	-182034322	0.003067282	ENSRNOG00000042838
Tex11	6270335305	0.003078021	ENSRNOG00000025672
Znhit1	-1874796312	0.003103077	ENSRNOG00000001418
RT1-CE13	-2181693061	0.003134439	0
Ccdc85b	-1935109619	0.003137124	0
Slit3	179310626	0.003173734	ENSRNOG00000007377
Fam178b	-1354845117	0.003220535	ENSRNOG00000023941
Zg16b	1547005141	0.003226791	ENSRNOG00000057127
Ppp1r1b	-1785394886	0.003240141	ENSRNOG00000028404
Mmrn1	2125486597	0.003258717	ENSRNOG00000024986
Grcc10	-1748822199	0.003270536	ENSRNOG00000025810
Idnk	-1761766812	0.003271467	ENSRNOG00000019519
Erg	1868771722	0.003278465	ENSRNOG00000001652
Kcnk3	169619138	0.003299374	ENSRNOG00000009790
Rgs2	138620297	0.003309608	ENSRNOG00000003687
LOC100362751	-1997978509	0.003388705	ENSRNOG00000031052
Serpina3n	2395433453	0.003392988	ENSRNOG00000010478
Car3	2188127036	0.003414987	ENSRNOG00000010079
LOC100911959	-1804020732	0.003448346	0
S100a11	-1979978619	0.003471895	ENSRNOG00000010105
Car6	2359099365	0.003505127	ENSRNOG00000021355
Tmem266	-166962885	0.003519252	ENSRNOG00000015201
Lpl	2069391183	0.003523212	ENSRNOG00000012181
Ptprb	1655415478	0.003561873	ENSRNOG00000055293
Ephb6	-2147333746	0.003573949	ENSRNOG00000014367
Il36rn	-1906070749	0.003632424	ENSRNOG00000005751
Pdlim4	-1890300364	0.003666422	ENSRNOG00000050794
Cd37	-1669602216	0.003689519	ENSRNOG00000020699
Neurl3	-1657828894	0.003717714	ENSRNOG00000015366
LOC108352688	-2140674681	0.003737883	0
Cyr61	-2010480882	0.003741412	ENSRNOG00000014350
Tceb2	-1747025618	0.003742534	ENSRNOG00000004814
LOC100359498	-1827261055	0.003763301	ENSRNOG00000032348
Spi1	-1363745531	0.003788124	ENSRNOG00000012172
LOC100360491	-1845411601	0.003819817	ENSRNOG00000061438
LOC108352751	-2296773868	0.003838805	0
Prdm8	159118896	0.003938516	ENSRNOG00000002004
Ly6g6c	-1575022002	0.003958019	ENSRNOG00000000843
Scx	-1707540669	0.003963788	ENSRNOG00000021812
Atrip	-1599303788	0.003996303	ENSRNOG00000020670
Ddah2	-1921459034	0.004004936	ENSRNOG00000000842
Lypd3	-1633593281	0.004010424	ENSRNOG00000019999
Akr1c13	-1508496349	0.004053295	ENSRNOG00000050040
RT1-A1	-1564345747	0.004134529	ENSRNOG00000038999
Rps24	-1624712605	0.004177673	ENSRNOG00000010189
Zar1	-15716133	0.004181767	ENSRNOG00000026150
LOC103694169	-1902060903	0.004196035	ENSRNOG00000048073
F13a1	2292881396	0.004239231	ENSRNOG00000015957
RT1-N2	-2802203224	0.004316063	ENSRNOG00000029386
Gprc5a	-1584426723	0.004355996	ENSRNOG00000008412
Sbpl	1505449251	0.004371966	ENSRNOG00000057127
Lat	-1614033339	0.004432541	ENSRNOG00000017429
LOC103690996	-1504101946	0.004478678	ENSRNOG00000032348
Ngdn	-1435999809	0.004480786	ENSRNOG00000018069
Ntn1	2043925725	0.004491461	ENSRNOG00000003947
RGD1560303	-1412285513	0.004494034	ENSRNOG00000025799
Dbp	-1588583579	0.004556584	ENSRNOG00000021027
Col3a1	205910653	0.004604238	ENSRNOG00000003357
Ptprd	1459098452	0.004653876	ENSRNOG00000005711
LOC691141	-1534765488	0.004745775	ENSRNOG00000033256
Ppm1n	-1512560451	0.004757366	ENSRNOG00000058133
Lsm3	-166271323	0.004762597	ENSRNOG00000008733
Abi3	-140791485	0.004769748	ENSRNOG00000005575
Kbtbd11	1522456859	0.004780784	ENSRNOG00000012333
Megf9	1748289957	0.004806519	ENSRNOG00000005932
Trns1	-17180134	0.004856233	0
Atp1a2	1494485898	0.004895242	ENSRNOG00000007290
Igha	-2645473655	0.004914015	0
Clec1a	1594341057	0.004974044	ENSRNOG00000060460
Cd34	1863805857	0.005067968	ENSRNOG00000000064
Arf5	-1778176505	0.00513005	ENSRNOG00000007806
Dbndd1	-1451215363	0.005190625	ENSRNOG00000026974
Pdgfra	1517503373	0.005261796	ENSRNOG00000002244
Lgals4	2711105689	0.005266256	ENSRNOG00000020338
Bik	-1778788653	0.005327756	ENSRNOG00000010359
LOC680329	-2682677579	0.005341796	0
Gins2	-1500210131	0.00534338	ENSRNOG00000017575
RT1-Bb	-1479745922	0.005466243	ENSRNOG00000032708
Fam49a	1602316601	0.005478653	ENSRNOG00000052758
Klk1c9	2344532197	0.005529129	0
Mrgprx3	-1534848231	0.005590966	ENSRNOG00000014227
S100a16	-1682072227	0.005668803	ENSRNOG00000012053
Triml1	1634585396	0.005680307	ENSRNOG00000014502
LOC100361259	-1664920783	0.005754941	ENSRNOG00000055911
Nkpd1	-1282749871	0.005761789	ENSRNOG00000043378
Bst2	-1747948563	0.005783273	ENSRNOG00000059900
Meaf6	-1559829211	0.005792066	ENSRNOG00000009309
Nfasc	1981590213	0.005835511	ENSRNOG00000030515
Prol1	3074705366	0.005856135	ENSRNOG00000023578
Mt1	-165372204	0.00587029	ENSRNOG00000038047
LOC108348215	169129699	0.00588265	ENSRNOG00000058436
St8sia4	1645492636	0.005910138	ENSRNOG00000019128
Tmem176a	-147498785	0.005919185	ENSRNOG00000023708
Rpl36	-1646881477	0.005973456	ENSRNOG00000033473
Zfp385d	2164974102	0.006010392	ENSRNOG00000014661
Selenbp1	3711721581	0.006058688	ENSRNOG00000047158
Rhov	-1616533112	0.006074019	ENSRNOG00000013380
Bcl7c	-1843787019	0.006092416	ENSRNOG00000018916
LOC100912380	-174283491	0.006147408	ENSRNOG00000048194
Gngt2	-1343798378	0.006149292	ENSRNOG00000006108
Oas1f	-1728192689	0.006167211	ENSRNOG00000033220
Tcrva8	2126380373	0.006314878	0
Mrpl14	-1527666343	0.006355481	ENSRNOG00000019734
Smim22	-1536114155	0.006360251	ENSRNOG00000042344
Duox2	-2195891617	0.006437447	ENSRNOG00000017395
LOC102553715	2474130246	0.006538757	ENSRNOG00000045683
Slc25a21	1525910107	0.006549154	ENSRNOG00000008931
Rpl36al	-172026483	0.006557229	ENSRNOG00000031315
Kctd2	-1551218798	0.006561721	ENSRNOG00000023764
Smim24	-1854561348	0.006568263	ENSRNOG00000048878
Cd163	2044841647	0.00656919	ENSRNOG00000010253
RT1-N3	-14237901	0.006633619	ENSRNOG00000000795
Sema4f	-123175638	0.006649547	ENSRNOG00000006784
Rab3c	1705625732	0.006692251	ENSRNOG00000011623
LOC102547920	-1810637713	0.006695644	0
Ifi35	-1383380497	0.006731695	ENSRNOG00000020678
Chchd10	-1529146935	0.006737357	ENSRNOG00000028356
Myom1	-1238635702	0.006785088	ENSRNOG00000057701
Wnt10b	-1461430898	0.006813579	ENSRNOG00000061238
Rps16	-1705167007	0.006849625	ENSRNOG00000019578
Tyrobp	-1372916495	0.006863105	ENSRNOG00000020845
Fau	-1656862376	0.006875805	ENSRNOG00000046393
Colec12	1927880442	0.006952539	ENSRNOG00000016366
Plin4	1696386076	0.006979225	ENSRNOG00000047046
Cmbl	-1211125813	0.007049302	ENSRNOG00000011260
LOC100364457	-1501185207	0.007067351	ENSRNOG00000030476
Efemp1	1229870307	0.007070182	ENSRNOG00000003553
Inhbb	-1354622417	0.007095155	ENSRNOG00000060237
RGD1308134	-156676585	0.007097837	ENSRNOG00000018829
Hint2	-1774692543	0.007104682	ENSRNOG00000015866
Mmd	1406588269	0.007104708	ENSRNOG00000002436
Ctsz	-1228272841	0.007222316	ENSRNOG00000050697
Rfc2	-1477792708	0.007248781	ENSRNOG00000001457
Rplp2	-1944113487	0.007293345	ENSRNOG00000002116
Snrpd2	-1639607546	0.007297806	ENSRNOG00000015844
Psmb8	-134842831	0.00730812	ENSRNOG00000000456
Coro1a	-1334777374	0.007314334	ENSRNOG00000019430
P3h2	169307093	0.007318761	ENSRNOG00000055751
Ap1s1	-1654846277	0.007407833	ENSRNOG00000001415
Oas1h	-169523246	0.007426106	ENSRNOG00000057769
Alkbh7	-1626335893	0.007449218	ENSRNOG00000047089
Map1lc3a	-181481584	0.00746404	ENSRNOG00000025443
LOC108348147	2085499357	0.007497378	0
Sdc4	-1595673617	0.007562751	ENSRNOG00000014297
Tcf19	-1375697001	0.007567662	ENSRNOG00000058288
C1qa	-1400548927	0.007582097	ENSRNOG00000012807
Cd93	1739839641	0.007587463	ENSRNOG00000024799
Snx20	-1324795283	0.007626831	ENSRNOG00000014202
LOC100911055	-1624486882	0.007693207	0
Gpank1	-1705193553	0.007740038	ENSRNOG00000000848
LOC498555	-1583719206	0.0078035	ENSRNOG00000038074
Adap1	-1311571773	0.007822556	ENSRNOG00000054033
C7	1561972259	0.007829822	ENSRNOG00000061379
LOC683897	-1475866241	0.007973209	ENSRNOG00000047118
Rgs10	-1235765019	0.008036978	ENSRNOG00000042592
Spint2	-1606022741	0.008077352	ENSRNOG00000020636
Hcls1	-1288184328	0.008167473	ENSRNOG00000038881
LOC103694865	-126260516	0.008179666	ENSRNOG00000054871
Fis1	-1597569283	0.008305325	ENSRNOG00000001420
LOC102554194	-1505639234	0.008366297	0
Ghr	1418468067	0.008398327	ENSRNOG00000015654
Ankef1	2621214223	0.008408987	ENSRNOG00000005792
Svep1	1990363684	0.008431357	ENSRNOG00000033110
LOC100363177	-1837175453	0.0084847	0
LOC688459	-1641937793	0.008566913	ENSRNOG00000048967
Pcyt1b	1334303339	0.008601679	ENSRNOG00000012358
Slamf9	-1218491359	0.008688512	ENSRNOG00000008045
Rnls	-1338407884	0.008861861	ENSRNOG00000020705
Trng	-1668387058	0.008871254	0
Alas2	-2081877503	0.008885431	ENSRNOG00000000167
Slc41a2	1521640283	0.008975968	ENSRNOG00000008713
Tpm2	-1433900359	0.008979033	ENSRNOG00000016731
Cdh12	2023124776	0.009011132	ENSRNOG00000026392
LOC100362384	-1553508137	0.00902156	ENSRNOG00000031540
Rps27	-1563769333	0.009035494	ENSRNOG00000016961
Ier5l	-1959006545	0.00919313	ENSRNOG00000024846
Mmrn2	1302571595	0.009217497	ENSRNOG00000051977
Dnph1	-1612898044	0.009327623	ENSRNOG00000018397
Cyba	-1482343579	0.009333847	ENSRNOG00000013014
Paqr6	-1586715335	0.009344502	ENSRNOG00000026059
Lss	1485221781	0.009346755	ENSRNOG00000054549
Rapsn	-1400200568	0.00940364	ENSRNOG00000011208
Rnf151	-158700542	0.00942577	ENSRNOG00000014127
Phospho1	-1227366687	0.009431473	ENSRNOG00000005569
Ndufa11	-159618132	0.009459271	ENSRNOG00000048320
Itgbl1	161830002	0.009469685	ENSRNOG00000004516
Bmpr1b	148113334	0.00949105	ENSRNOG00000016289
C1qtnf6	1501866383	0.009513384	ENSRNOG00000007300
Hoxb7	-1594819223	0.009558043	ENSRNOG00000007611
Fam198a	1571919987	0.0096436	ENSRNOG00000025676
Slc22a25	2902037363	0.009658474	ENSRNOG00000017964
Sdcbp2	-1314033951	0.009666556	ENSRNOG00000009528
Aqp5	-1300694506	0.009670453	ENSRNOG00000051970
Scrn1	1850849398	0.009707745	ENSRNOG00000009636
Col4a3	186001172	0.00972178	ENSRNOG00000015365
Thbd	144584691	0.009735864	ENSRNOG00000004687
Eef1b2	-1504826408	0.009785712	ENSRNOG00000024186
Josd2	-1664270769	0.009792804	ENSRNOG00000019442
Nudt16l1	-1450270116	0.009798472	ENSRNOG00000003224
Pex11g	-1369728325	0.009802123	ENSRNOG00000028100
Ftl1	-1525703052	0.009834928	ENSRNOG00000031506
LOC100912537	3578890214	0.009854995	ENSRNOG00000047112
Nradd	-1472182748	0.009862179	ENSRNOG00000020936
Tifab	-1202366918	0.009869766	ENSRNOG00000011947
Sytl1	-1331455759	0.009883437	ENSRNOG00000008600
Il3ra	-174683279	0.009904747	ENSRNOG00000001325
Nenf	-1397742433	0.009950564	ENSRNOG00000003833
LOC100910084	4068056573	0.009977563	0
Atp5g1	-1655550142	0.009985202	ENSRNOG00000007235
LOC304725	1971795843	0.010002183	ENSRNOG00000029556
RGD1562114	-1526546106	0.010193765	ENSRNOG00000016193
Tmsb4x	-113991762	0.010278748	ENSRNOG00000047931
Dgcr6	-1576252516	0.010335919	ENSRNOG00000001880
C1qb	-1295702673	0.010353367	ENSRNOG00000012749
Slc39a5	-1535344967	0.010474742	ENSRNOG00000033361
Car9	-1452752333	0.010568123	ENSRNOG00000017073
Ap2s1	-15272781	0.010570375	ENSRNOG00000015865
Tctex1d2	-1483468773	0.010586526	ENSRNOG00000001758
LOC108348072	-1456621003	0.010607179	ENSRNOG00000047864
RGD1560523	1528359992	0.010636192	ENSRNOG00000028513
Psmg3	-1483334476	0.010669226	ENSRNOG00000001273
RT1-Ba	-1239384681	0.010681586	ENSRNOG00000000451
Cox17	-145726099	0.010723889	ENSRNOG00000038951
Med11	-132674938	0.010774661	ENSRNOG00000019384
Mrpl13	-147468571	0.010811142	ENSRNOG00000004401
Cirbp	-1721978934	0.010863697	ENSRNOG00000015999
Fmo3	1709209551	0.010876695	ENSRNOG00000003620
Cdo1	1778186613	0.010879831	ENSRNOG00000000158
Echs1	-1192713608	0.010889834	ENSRNOG00000047565
Nt5c1a	1589569123	0.01091873	ENSRNOG00000015283
Rps27a	-1408450532	0.010943088	ENSRNOG00000034246
Bloc1s3	-1558029542	0.010986726	ENSRNOG00000017463
Cuedc2	-1279937679	0.011049996	ENSRNOG00000019574
Wnt2	1643710455	0.011073736	ENSRNOG00000051905
Rundc3a	-129982761	0.011134373	ENSRNOG00000020970
Anp32a	-1627806975	0.011160727	ENSRNOG00000058484
C6	213316305	0.011188868	ENSRNOG00000024115
Ogfr	-1456711772	0.01122774	ENSRNOG00000009355
Pros1	1413884464	0.011229529	ENSRNOG00000048723
Pappa2	2419347179	0.011235018	ENSRNOG00000042860
Cuta	-1572603751	0.011242551	ENSRNOG00000000481
Cox14	-1411684715	0.011285212	ENSRNOG00000061425
Ndufa3	-1605004643	0.011308832	ENSRNOG00000060293
Mrpl28	-1488724785	0.011349997	ENSRNOG00000042720
Atp5j2	-1531485328	0.011362205	ENSRNOG00000027049
Timp1	-125930693	0.011495726	ENSRNOG00000010208
Cd300lg	136651714	0.011507347	ENSRNOG00000020837
Cdkn2a	-1281724075	0.011567076	ENSRNOG00000059837
Lama2	1474138914	0.011626998	ENSRNOG00000011134
Kcnma1	1259031664	0.011644286	ENSRNOG00000005985
Prex2	1654898118	0.01174256	ENSRNOG00000005391
Ptprcap	-1205467943	0.011812688	ENSRNOG00000021724
Fam213b	-1565756858	0.011914485	ENSRNOG00000013468
Slc16a3	-1570563309	0.012056485	ENSRNOG00000036677
Ntrk2	2009253312	0.012065373	ENSRNOG00000018839
Znrd1	-144259005	0.012078078	ENSRNOG00000000779
Dcn	1626819753	0.012107147	ENSRNOG00000004554
Crym	-1337280547	0.012202785	ENSRNOG00000061215
Tnc	1936489033	0.012226028	ENSRNOG00000058645
Banf1	-1503263426	0.012261755	ENSRNOG00000020460
Atp6v0b	-1580367593	0.012294825	ENSRNOG00000019655
Nrg4	-123489954	0.012331167	ENSRNOG00000015149
Matn4	-1343106346	0.012395815	ENSRNOG00000014021
Cd83	-1230809379	0.01241564	ENSRNOG00000018092
Igsf9	-1288279162	0.012481764	ENSRNOG00000008054
Zfp37	157570238	0.012493326	ENSRNOG00000051078
Ptms	-1572588005	0.012506592	ENSRNOG00000060098
LOC100363642	1355781412	0.012525648	0
LOC108349682	-1551135131	0.012539113	ENSRNOG00000032303
Xrra1	-1207320699	0.012579064	ENSRNOG00000026503
LOC690813	-1938184821	0.012665383	ENSRNOG00000048070
Tuba1a	-1777797935	0.012675475	ENSRNOG00000060728
Dgkg	1305770069	0.012682094	ENSRNOG00000001796
Rdm1	-1449634689	0.012705642	ENSRNOG00000020751
Phyhd1	-1528701058	0.012722795	ENSRNOG00000016794
G0s2	1419652856	0.012736629	ENSRNOG00000006019
Cyp4f6	-1369117303	0.012750854	ENSRNOG00000043233
Aox1	1512514611	0.012817497	ENSRNOG00000015354
LOC691215	1903528749	0.012850433	ENSRNOG00000028189
Aamdc	-1390951686	0.01285609	ENSRNOG00000012584
Lsamp	1864301113	0.01292189	ENSRNOG00000031852
Ubd	-1585573724	0.012957022	ENSRNOG00000000768
Col1a1	1601273642	0.013029287	ENSRNOG00000003897
Nsun7	-1376688057	0.01310694	ENSRNOG00000025494
Rpp25l	-1534621102	0.013129305	ENSRNOG00000059653
LOC103694855	-2026824291	0.01313337	ENSRNOG00000060629
Tnfrsf12a	-1553192756	0.013144861	ENSRNOG00000003546
Tssk5	-1259659228	0.013240073	ENSRNOG00000013753
Smim20	-1476221706	0.013290822	0
Fmo2	1517168605	0.01334294	ENSRNOG00000003510
Lst1	-1687326129	0.013361369	ENSRNOG00000000855
Rpl28	-1429189724	0.013367157	ENSRNOG00000017127
Ddn	-1208568202	0.013419637	ENSRNOG00000059605
Tmem222	-1423948689	0.013472783	ENSRNOG00000008564
LOC108348139	-1351194449	0.013511548	ENSRNOG00000051002
Amtn	1445990237	0.013511886	ENSRNOG00000003776
Rnf208	-1414792205	0.013573976	ENSRNOG00000010607
Mx2	-1091172776	0.013632999	ENSRNOG00000001963
Ubxn1	-1421273691	0.013664878	ENSRNOG00000019666
LOC102553140	-1323016555	0.013709484	0
Snx32	-1492159119	0.013727172	ENSRNOG00000026527
Ifi27	-1156686043	0.013802479	ENSRNOG00000009263
Gchfr	-1412448679	0.013810757	ENSRNOG00000012290
Bcl2l15	-1304162217	0.013814584	ENSRNOG00000037149
Mrps18a	-1339578681	0.013832144	ENSRNOG00000019511
Atp5g2	-1403946871	0.013915743	ENSRNOG00000015320
Nid1	1648665044	0.014097765	ENSRNOG00000002461
Ier2	-1446952936	0.014158284	ENSRNOG00000054344
Mrps28	-1373659171	0.014164477	ENSRNOG00000032630
Rpl38	-1277569309	0.014181194	ENSRNOG00000029377
LOC103690108	1371815367	0.014266386	ENSRNOG00000047706
Jund	-1530764998	0.01434047	ENSRNOG00000019568
Nelfe	-1391638604	0.014377177	ENSRNOG00000000420
LOC500189	-3278037808	0.014384205	0
Tsc22d4	-1271628786	0.014403659	ENSRNOG00000050805
Lsm4	-1391178978	0.014447687	ENSRNOG00000019572
Il1rn	-159513901	0.014501398	ENSRNOG00000005871
Kcnn3	1269357054	0.01459043	ENSRNOG00000020706
Cotl1	-1188120329	0.014596456	ENSRNOG00000016257
Pcsk6	1569119289	0.01462955	ENSRNOG00000011526
LOC687508	-1405735536	0.014673064	ENSRNOG00000047364
RT1-DOa	-1479083775	0.014675344	ENSRNOG00000026762
Col5a2	1417422349	0.014697149	ENSRNOG00000003736
Tmem210	-1537639336	0.014768813	ENSRNOG00000040275
Rtn4r	-1189650942	0.014776965	ENSRNOG00000030920
Rps10l1	-1447714885	0.014778062	ENSRNOG00000030106
Pdxp	-1204924882	0.014780635	ENSRNOG00000009570
Trappc6a	-1449098181	0.014807497	ENSRNOG00000017468
Cmc2	-1579809134	0.014910222	ENSRNOG00000011279
Prrx1	1679670725	0.014925929	ENSRNOG00000003720
Prlr	1315828383	0.015031605	ENSRNOG00000057557
Tmsb10	-1596808391	0.015048471	ENSRNOG00000036921
Calcb	-1811076452	0.01506126	ENSRNOG00000011074
Hlx	-1412869035	0.015086146	ENSRNOG00000002309
RT1-DMa	-1430852867	0.015140091	ENSRNOG00000047854
Fas	-1157281128	0.015199498	ENSRNOG00000019142
Glb1l3	-1127865498	0.015212003	ENSRNOG00000031469
LOC103694857	-1954623738	0.015240798	ENSRNOG00000054582
LOC687780	-15513054	0.015241995	ENSRNOG00000020982
Laptm5	-1170585293	0.015360385	ENSRNOG00000011054
Lcn2	-111231208	0.015362965	ENSRNOG00000013973
Pfdn5	-1384388704	0.015367608	ENSRNOG00000012985
Slc34a2	-1576865028	0.015457744	ENSRNOG00000004626
Scnm1	-1381138075	0.015535858	ENSRNOG00000021092
Sertad1	-142405585	0.015536023	ENSRNOG00000024363
Cox7a2l2	-1291631371	0.015548938	ENSRNOG00000042903
LOC691485	1679487779	0.015578253	ENSRNOG00000013097
Adipoq	1898862971	0.015582131	ENSRNOG00000001821
Lsm7	-1404689063	0.015655714	ENSRNOG00000019552
Gstk1	-1302677414	0.015900642	ENSRNOG00000016484
Trove2	1415940372	0.015936088	ENSRNOG00000003434
Dnase2	-1075698709	0.015971891	ENSRNOG00000023830
Limd2	-1262766558	0.016007954	ENSRNOG00000025448
Col15a1	1881733966	0.016015547	ENSRNOG00000060381
Fam25a	-134277952	0.016081543	ENSRNOG00000055025
Rmt1	-1871358792	0.016100336	ENSRNOG00000013373
Aoc3	1386191368	0.016190946	ENSRNOG00000051307
LOC108352861	-1791595403	0.016215992	ENSRNOG00000029052
Npff	-1552819687	0.016331831	ENSRNOG00000047739
Il17rc	-1301371724	0.016344644	ENSRNOG00000027376
Syp	-1462314923	0.016355118	ENSRNOG00000059720
Rhou	-1339434518	0.016416124	ENSRNOG00000053560
Gnl1	-1363439886	0.016519628	ENSRNOG00000000798
Slc50a1	-1283060398	0.016710292	ENSRNOG00000020554
Dxo	-1314709235	0.016805697	ENSRNOG00000000422
Ncf1	-1221430409	0.017065669	ENSRNOG00000001480
Zfp467	-1341108721	0.017087688	ENSRNOG00000007707
Tnfrsf14	-1283353559	0.017088638	ENSRNOG00000013820
Mpg	-1381681591	0.017163348	ENSRNOG00000020571
Klhl6	-1245976726	0.017179982	ENSRNOG00000001908
Col11a2	-108603494	0.017286809	ENSRNOG00000000463
Rrp7a	-1356732294	0.01729158	ENSRNOG00000022896
Arrdc1	-1382056199	0.017298803	ENSRNOG00000007622
Polr3gl	-1381190461	0.017323093	ENSRNOG00000021209
Pfdn6	-1328287658	0.017416335	ENSRNOG00000000473
Grem2	1287979763	0.017618451	ENSRNOG00000003616
Ndufs7	-1383961088	0.01769847	ENSRNOG00000024568
Muc1	-1927620198	0.017735524	ENSRNOG00000020539
Tbc1d17	-1316471233	0.017737736	ENSRNOG00000020191
Rinl	-1204140262	0.017784285	ENSRNOG00000025354
Entpd3	-1116177734	0.017839212	ENSRNOG00000018982
Kazald1	-124557795	0.017891089	ENSRNOG00000016058
Npepo	-1324860492	0.018114945	ENSRNOG00000017505
Rab6b	185912958	0.018126598	ENSRNOG00000009198
Cabp1	-1856911399	0.018141877	ENSRNOG00000001173
Vps37d	-1740805255	0.018218924	ENSRNOG00000048699
Mest	1397232728	0.018223506	ENSRNOG00000048088
Trnw	-121155355	0.018280362	0
Ppp1r15a	-1424726019	0.018368222	ENSRNOG00000020938
Psme2	-1186857018	0.018379277	ENSRNOG00000019246
LOC100359701	1804552137	0.018400029	0
Bud31	-1322723433	0.018510327	ENSRNOG00000000989
Mmp24	-1456292091	0.018543013	ENSRNOG00000047028
Dact1	134027174	0.018568022	ENSRNOG00000008445
Rps29	-132599067	0.018591129	ENSRNOG00000028939
Btg2	-1143117359	0.018611822	ENSRNOG00000003300
LOC102546764	-1273186159	0.018629456	ENSRNOG00000056435
Thrsp	1312667414	0.018679162	ENSRNOG00000012404
Mrpl27	-1360145491	0.01875543	ENSRNOG00000003724
Coprs	-1328539937	0.01875653	ENSRNOG00000000111
Rps3a	-1286316496	0.018784346	ENSRNOG00000011893
Sh3bgrl3	-1323142308	0.018798616	ENSRNOG00000015967
LOC100364500	-1023216281	0.018826506	ENSRNOG00000048951
Renbp	-1443291614	0.01888288	ENSRNOG00000054765
Epsti1	-1112547923	0.018884036	ENSRNOG00000009471
Cxcl13	-2158667666	0.018918114	ENSRNOG00000024899
Figf	1630919892	0.018946388	0
Rpl18a	-1293985977	0.018957343	ENSRNOG00000018795
Eif3k	-1333125742	0.019161743	ENSRNOG00000020495
Fam173a	-1380452177	0.019240377	ENSRNOG00000019684
Dhrs13	-1355100983	0.019311051	ENSRNOG00000009673
Psmb10	-1209719487	0.019343167	ENSRNOG00000019494
RGD1306215	-1384307648	0.019368151	ENSRNOG00000015294
Gad1	-1197123998	0.019405649	ENSRNOG00000000007
Acot6	1262402703	0.019420062	ENSRNOG00000029637
Slc30a3	-1294334867	0.0194603	ENSRNOG00000006204
Pcdh12	1399150986	0.019491394	ENSRNOG00000019265
LOC681282	-1326060385	0.019523368	ENSRNOG00000034107
Tmem59l	-164401667	0.019559024	ENSRNOG00000022432
Hcfc1	1756694464	0.019575316	ENSRNOG00000051948
Il18	-1222575017	0.019589078	ENSRNOG00000009848
Kcnd2	171994704	0.01959371	0
Fdxr	-1217567548	0.01969354	ENSRNOG00000058497
Lyve1	1753174757	0.019697143	ENSRNOG00000026902
Rgs5	1534389411	0.019704713	ENSRNOG00000002730
Tek	1733284584	0.019750699	ENSRNOG00000008587
Scara5	1411138138	0.01977262	ENSRNOG00000014398
Tmeff2	1642648771	0.019779106	ENSRNOG00000016623
LOC100912502	-1277348619	0.019811082	0
LOC100909878	-1429931558	0.019857971	ENSRNOG00000052207
Cd6	-1148748317	0.019888063	ENSRNOG00000020884
Rps28	-1235421754	0.019898975	ENSRNOG00000042886
LOC108351058	-1277708813	0.019962678	0
LOC102548546	2061889032	0.020040023	0
Ly49si1	1681926619	0.020108309	ENSRNOG00000061895
Akr1cl	1408388073	0.020252002	ENSRNOG00000021735
Csnk2b	-1402928638	0.02025414	ENSRNOG00000000847
Emp1	1424630187	0.020317539	ENSRNOG00000008676
Shkbp1	-1148651197	0.020342334	ENSRNOG00000020882
Lrrc25	-1074532154	0.020343563	ENSRNOG00000022565
Qprt	-1181731696	0.020352625	ENSRNOG00000016980
Frmpd4	1109078378	0.020441158	ENSRNOG00000004118
Dnpep	-1195398162	0.020441971	ENSRNOG00000019772
Folr1	-1272223369	0.020452219	ENSRNOG00000019902
Gpbp1l2	1843344913	0.020457203	ENSRNOG00000046675
Akr1c14	1348474974	0.020549885	ENSRNOG00000017672
Maoa	1203197484	0.020625983	ENSRNOG00000002848
Foxl2	-1728782007	0.020702142	ENSRNOG00000017190
Timm13	-1365922149	0.020803759	ENSRNOG00000019682
Dbndd2	-1235863124	0.020838435	ENSRNOG00000014571
Agtr1a	1348463712	0.0209434	ENSRNOG00000018346
Cdca8	-109948937	0.021077126	ENSRNOG00000031431
Cpxm1	1708597214	0.02108321	ENSRNOG00000021220
Dpp7	-1283532504	0.021089211	ENSRNOG00000012640
Kcnj9	-152748582	0.021092415	ENSRNOG00000007645
Mrps34	-1355988672	0.021156819	ENSRNOG00000015479
Hbb-b1	-1650724328	0.021196936	ENSRNOG00000047098
Igfbp7	1456499472	0.021230767	ENSRNOG00000002050
RGD1561444	-1323135834	0.021287712	0
Prss12	1591291999	0.021296357	ENSRNOG00000015353
Atp5e	-1336533222	0.021337949	ENSRNOG00000049912
Sdsl	-1844831038	0.02141045	ENSRNOG00000001391
Cdh5	1737076979	0.021523194	ENSRNOG00000013324
Aldh1l2	1827863812	0.021543058	ENSRNOG00000008586
Nfkbil1	-1426589083	0.021563711	ENSRNOG00000000839
Wnt16	-1484901269	0.021670387	ENSRNOG00000005781
Elp6	-131221972	0.021678227	ENSRNOG00000020847
Emilin3	-118816013	0.02171937	ENSRNOG00000016734
Snrnp25	-1282689848	0.021737695	ENSRNOG00000020626
Fam189a2	-1472539589	0.021749488	ENSRNOG00000061147
Sssca1	-1345644214	0.021755033	ENSRNOG00000012736
Nosip	-1321029895	0.021796676	ENSRNOG00000020543
Edar	-1377544367	0.021813769	ENSRNOG00000028598
Tcea3	-1377079986	0.021981848	ENSRNOG00000011794
Adamts2	1464141873	0.022028989	ENSRNOG00000061484
Nol12	-1311619274	0.022124114	ENSRNOG00000010209
Snrpd3	-126007898	0.022142535	ENSRNOG00000050410
Aox3	1575369634	0.022180096	ENSRNOG00000062125
Gda	1763420283	0.022180327	ENSRNOG00000018282
Lrrc34	1388020567	0.022282741	ENSRNOG00000027935
Vgll3	1334857986	0.022364631	ENSRNOG00000028774
Tnfaip8l2	-1062630402	0.022398676	ENSRNOG00000021100
Atp2c2	-1271342394	0.022444809	ENSRNOG00000049334
Gfpt2	1142060254	0.022497718	ENSRNOG00000002810
N4bp2l1	-1182350357	0.022507625	ENSRNOG00000059322
LOC100910885	-1001107238	0.022513433	0
Mc5r	-1762911829	0.022580006	ENSRNOG00000016685
Erp29	-1282274275	0.022624548	ENSRNOG00000001348
Zdhhc18	-1249385052	0.022714528	ENSRNOG00000058156
Arhgap44	10644995	0.022718844	ENSRNOG00000003603
Tmem52	-1162037941	0.022823702	ENSRNOG00000016618
Foxs1	-1778572025	0.022878034	ENSRNOG00000008529
Ccdc163	-1065916224	0.02292356	ENSRNOG00000022953
Ms4a7	-1116989707	0.02300231	ENSRNOG00000020953
Cchcr1	-1232039279	0.023053639	ENSRNOG00000050233
Adgrf5	1082043231	0.023117617	ENSRNOG00000011154
RGD1565363	-1289646596	0.023168441	0
Cyp2t1	-1136611026	0.023222537	ENSRNOG00000028891
Pgm5	1328653449	0.023222655	ENSRNOG00000015406
Lage3	-1380805267	0.023224603	ENSRNOG00000053456
Hsd17b11	-1063075196	0.0232608	ENSRNOG00000002210
Cib1	-1349603032	0.023303389	ENSRNOG00000033498
Tspan8	-1218386008	0.023324075	ENSRNOG00000004411
LOC689064	-1829638619	0.023395267	0
Ddx25	-1176509415	0.023415511	ENSRNOG00000012260
Ilvbl	-1208823964	0.023430431	ENSRNOG00000028512
Lamtor4	-1194636997	0.023466408	ENSRNOG00000027028
Irf9	-0.987951406	0.023576848	ENSRNOG00000019478
6-Sep	-1046564816	0.0235916	0
Slc9a2	1341153305	0.023632212	ENSRNOG00000015567
Rassf10	-1117592061	0.023654811	ENSRNOG00000014847
Ndufb7	-1285853447	0.023663386	ENSRNOG00000028717
Map3k15	1439181785	0.023678873	0
LOC100361087	1671431967	0.023751961	ENSRNOG00000042929
Zfp9	1251360758	0.023776223	ENSRNOG00000006726
Cwh43	-1375150638	0.023791804	ENSRNOG00000002174
Cd19	-1311639476	0.023816443	ENSRNOG00000018311
Rpl37a	-1193535692	0.023972431	ENSRNOG00000023385
Rps5	-1253007533	0.023978018	ENSRNOG00000019453
Heg1	115835599	0.024068429	ENSRNOG00000001793
Grik5	-1178523966	0.024108116	ENSRNOG00000020310
Creb3l2	1249267743	0.024117302	ENSRNOG00000012826
Bok	-1323784587	0.024130941	ENSRNOG00000018214
Spc24	-1257374866	0.024203228	ENSRNOG00000029862
Lgals7	-1332139339	0.024270973	ENSRNOG00000020380
Fxyd3	-1215768446	0.024317273	ENSRNOG00000021095
RGD1306271	1350683582	0.024338307	ENSRNOG00000013729
Nxpe5	-1454945681	0.024414877	ENSRNOG00000031343
Srpx	1451582469	0.024560653	ENSRNOG00000039666
Slc16a9	1195272839	0.024599047	0
Mrps11	-1293243654	0.024634976	ENSRNOG00000018531
Leprotl1	-1274267612	0.0246939	ENSRNOG00000012601
Bdnf	-1501390992	0.024707866	ENSRNOG00000047466
Chp2	1275614642	0.024846438	ENSRNOG00000019112
Zfp521	1223701266	0.024884803	ENSRNOG00000016874
LOC102548600	1042388305	0.02490053	0
Cpa6	166498335	0.024906258	ENSRNOG00000005655
LOC100362820	1478459255	0.024921228	0
Vamp5	-1507689118	0.024930951	ENSRNOG00000012659
Oas1e	-1458924627	0.025017657	ENSRNOG00000031726
Smco4	-1311133592	0.025033489	ENSRNOG00000011162
Itga10	-106466506	0.025089357	ENSRNOG00000021217
Hexb	-1003669828	0.025121431	ENSRNOG00000025274
Abcc9	1658286886	0.025134152	ENSRNOG00000036960
Lingo4	-1378812452	0.025180698	ENSRNOG00000022863
S100b	1464898486	0.025265573	ENSRNOG00000001295
Mrps35	-1258040823	0.025316524	ENSRNOG00000001842
Drap1	-127396494	0.025336973	ENSRNOG00000020527
Nuak2	-1138631025	0.025486335	ENSRNOG00000000034
Usp31	1213957789	0.025563139	ENSRNOG00000025793
Shroom4	1929707035	0.02560899	ENSRNOG00000002959
Padi4	-1270392507	0.025685593	ENSRNOG00000006855
Trnak-cuu	-1273658688	0.025732876	0
Sema6c	-1313761875	0.025820984	ENSRNOG00000021101
Gdf10	1270666447	0.025855788	ENSRNOG00000051993
Mnda	1644203818	0.025935267	ENSRNOG00000003486
LOC102555457	2489409241	0.025937406	ENSRNOG00000018747
Itgb3	1237905434	0.025960682	ENSRNOG00000048449
Wdr34	-1190900513	0.025964082	ENSRNOG00000015636
Nid2	1432311908	0.026025932	ENSRNOG00000000341
Stx8	-1230717203	0.02612755	ENSRNOG00000003849
Fbxl18	122632329	0.026161627	ENSRNOG00000001117
LOC686035	1400698169	0.026191356	0
RGD1564345	-1193640263	0.026221612	ENSRNOG00000008594
Wasf1	-1380795698	0.026283186	ENSRNOG00000047476
RGD1566369	-129204069	0.026325906	0
Hcst	-1233540715	0.02634148	ENSRNOG00000020849
Naprt	-1126872226	0.026513756	ENSRNOG00000007939
Gltscr2	-1201540112	0.026539662	ENSRNOG00000013023
Nat9	-1195407051	0.026584539	ENSRNOG00000003264
Rnaseh2c	-1196068252	0.026614652	ENSRNOG00000020700
Gclc	1193379632	0.026675728	ENSRNOG00000006302
Fam78a	-103166438	0.026739785	ENSRNOG00000023352
Ephb1	-1415820952	0.027204395	ENSRNOG00000007865
Kcne4	1164617211	0.02722902	ENSRNOG00000048478
Asmtl	-1227633821	0.027243564	ENSRNOG00000028166
Bcdin3d	-1155075704	0.027270906	ENSRNOG00000058430
LOC100912599	3288806871	0.027278872	ENSRNOG00000023387
Nthl1	-1114619201	0.027312978	ENSRNOG00000012213
Clmp	137595242	0.027407222	ENSRNOG00000053239
LOC102549542	1425861235	0.02741256	ENSRNOG00000048949
Taf15	-1268633673	0.027423214	ENSRNOG00000058393
Asgr1	-1767463871	0.027467467	ENSRNOG00000018693
Nhsl2	1527285137	0.027519442	0
R3hdm4	-1248550697	0.02754475	ENSRNOG00000011489
Lrrc75b	1590676666	0.027781242	ENSRNOG00000046428
Osbpl3	-1191881311	0.027781796	ENSRNOG00000010011
Gadd45g	-1020703127	0.027802983	ENSRNOG00000013090
Borcs6	-1189209372	0.027843186	ENSRNOG00000006513
RGD1562420	-1253121439	0.027879775	ENSRNOG00000005826
Nme1	-1333586205	0.027981756	ENSRNOG00000002693
Spns3	-176302901	0.028122712	ENSRNOG00000015873
Alad	-1212045908	0.028143825	ENSRNOG00000015206
LOC102554731	-1212033171	0.02829531	0
RGD1564571	132847289	0.028303001	ENSRNOG00000042795
Sectm1a	-1165539861	0.0283092	ENSRNOG00000036672
Churc1	-1230043838	0.028373526	ENSRNOG00000007336
Slc2a13	1271762764	0.028484698	ENSRNOG00000015741
Slc23a3	-1132226373	0.028489988	ENSRNOG00000018266
Iscu	-1225323069	0.028524991	ENSRNOG00000000701
Uba7	-0.985866487	0.028525069	ENSRNOG00000029195
LOC103693699	1426827492	0.028588853	0
Arl4d	-1469941718	0.028617424	ENSRNOG00000020770
Psmb4	-127579365	0.028674394	ENSRNOG00000020979
RGD1561145	-1349993646	0.028723433	ENSRNOG00000042628
Lbhd1	-1133138692	0.028747653	ENSRNOG00000019701
B3galt4	-118657582	0.028790236	ENSRNOG00000000471
Pgap3	-1122508432	0.028851558	ENSRNOG00000046143
Ednrb	1173394479	0.028851718	ENSRNOG00000010997
Nme3	-1200967457	0.028858996	ENSRNOG00000015749
Chchd5	-1144862551	0.028885296	ENSRNOG00000018491
LOC100364116	-1214769718	0.028941938	ENSRNOG00000030426
Ppie	-1202360757	0.028980811	ENSRNOG00000014762
LOC103690112	1784458731	0.029027971	0
Olfml1	1175530756	0.02913789	ENSRNOG00000056562
LOC100910788	-1246512066	0.029151623	0
Guk1	-1223553837	0.029350658	ENSRNOG00000002928
Snf8	-119926099	0.029422191	ENSRNOG00000006500
LOC100134871	-1583125217	0.029425712	ENSRNOG00000061299
Dram1	-1127028921	0.029443287	ENSRNOG00000038916
Tmem192	-1228164811	0.029490198	ENSRNOG00000030199
Eda2r	1334592544	0.029594683	ENSRNOG00000013018
LOC108348093	1697629872	0.029708268	0
Npc2	-1039083416	0.02973595	ENSRNOG00000012062
Oasl	-1115949057	0.029745276	ENSRNOG00000001187
Plekhj1	-1303594245	0.029766132	ENSRNOG00000019247
Hist2h2ac	-1453863232	0.029772557	ENSRNOG00000030736
Tmem208	-1275830537	0.029806442	ENSRNOG00000015974
LOC102555637	-1164930839	0.029838808	0
Vamp8	-1330262827	0.029839092	ENSRNOG00000012748
Rpl29	-1096876069	0.029855306	ENSRNOG00000011138
Rom1	-1365457016	0.029900393	ENSRNOG00000019858
Pdzk1ip1	-122367395	0.029925145	ENSRNOG00000008161
Medag	1208950158	0.029962559	ENSRNOG00000000906
LOC108352650	-1286479959	0.0299725	ENSRNOG00000004196
RGD1565002	-1281214757	0.030003824	ENSRNOG00000005589
Gucy1a3	1289104043	0.030066523	ENSRNOG00000012302
RGD1566239	-1255165186	0.030088763	ENSRNOG00000019990
Pabpn1	-1134575229	0.030125937	ENSRNOG00000042195
Otud7a	1289509463	0.03019832	ENSRNOG00000015503
Rbp1	-131066094	0.03023827	ENSRNOG00000013794
Mrpl34	-117494187	0.030268967	ENSRNOG00000017552
Tmem134	-1206417056	0.030279698	ENSRNOG00000022153
Sntb2	1151018036	0.030292601	ENSRNOG00000020344
Cryl1	-1014839778	0.030461475	ENSRNOG00000008989
Rpl34	-1101084421	0.030471093	ENSRNOG00000016387
Hcfc1r1	-1280069525	0.030562758	ENSRNOG00000003542
Sytl2	1307831081	0.030639869	ENSRNOG00000030776
Rplp0	-1201168337	0.030666755	ENSRNOG00000001148
Wfikkn2	1209393065	0.030758947	ENSRNOG00000002831
Ilkap	-1164995386	0.030759147	ENSRNOG00000020115
Slc7a11	1436228475	0.030872881	ENSRNOG00000010210
Fn3k	-1221046811	0.030913168	ENSRNOG00000036659
Fam198b	134628604	0.030928947	ENSRNOG00000010183
Col4a2	1221225638	0.031000859	ENSRNOG00000023972
Evpl	-1092510789	0.03106639	ENSRNOG00000009343
Alox12e	-1112449483	0.031092219	ENSRNOG00000019074
Sarm1	1275156738	0.031136342	ENSRNOG00000010244
Col12a1	1925697303	0.031165032	ENSRNOG00000058470
Fmo1	1206162037	0.031207069	ENSRNOG00000034191
Map2k5	-1167409057	0.031309719	ENSRNOG00000007926
Pycr2	-118325676	0.031314439	ENSRNOG00000003267
Zfand2b	-1162359121	0.031318592	ENSRNOG00000018639
Rad54b	-158457635	0.031388719	ENSRNOG00000039949
LOC100912365	-1374019274	0.031426844	ENSRNOG00000004066
Hspa4l	1099580326	0.031550249	ENSRNOG00000010819
Cmss1	-1165337857	0.031601666	ENSRNOG00000027888
Svbp	-1143466485	0.031627217	ENSRNOG00000007404
Relt	-1035231619	0.031855575	ENSRNOG00000025075
Rpl14	-1162216208	0.03199161	ENSRNOG00000019007
Higd2a	-1234784574	0.032015431	ENSRNOG00000017372
Arhgap33	1487164965	0.032059628	ENSRNOG00000024677
RGD1564450	-1128815569	0.032088992	ENSRNOG00000054374
Fam110a	-1121598712	0.032105621	ENSRNOG00000050946
Ifngr2	-1153729393	0.032179818	ENSRNOG00000002032
Naip6	-1211068156	0.032190949	0
Tenm2	1316681854	0.032234865	ENSRNOG00000027341
Aebp1	1088966595	0.032351463	ENSRNOG00000013720
Igsf8	-1122119948	0.032397074	ENSRNOG00000007604
Dkc1	-1176713796	0.032403123	ENSRNOG00000055562
RGD1311739	-1094547585	0.032425218	ENSRNOG00000021245
Mcrip1	-1288114087	0.032556357	ENSRNOG00000036691
Tmem205	-1084222991	0.032590505	ENSRNOG00000011747
Phldb3	-1231357064	0.032611467	ENSRNOG00000055259
Tuba4a	-1053703163	0.032663016	ENSRNOG00000003597
Cisd3	-1187884043	0.032669422	ENSRNOG00000036894
LOC103689965	1222762354	0.032786175	ENSRNOG00000000443
RT1-A2	-1051641574	0.032838506	ENSRNOG00000030712
RGD1311084	-1290907055	0.032890432	ENSRNOG00000018486
Akt3	118198404	0.032960261	ENSRNOG00000021497
Camk2b	1231269522	0.033159147	ENSRNOG00000052080
Mrps12	-1135494203	0.033251655	ENSRNOG00000019949
C1s	1300132726	0.033274222	ENSRNOG00000011971
Cped1	122369766	0.033292534	ENSRNOG00000021840
LOC102551014	153698525	0.033293571	ENSRNOG00000031641
Arv1	-1090395695	0.033297121	ENSRNOG00000018909
Tusc5	1513448174	0.033473375	ENSRNOG00000022239
Cd2	-1023256949	0.033530876	ENSRNOG00000015821
Tpgs1	-1233172102	0.033550092	ENSRNOG00000008296
Dpm2	-1098595819	0.033593642	ENSRNOG00000049110
Efcab3	1386023531	0.033648341	ENSRNOG00000042255
Rps15	-1108281968	0.033733765	ENSRNOG00000024603
Pex16	-1188356669	0.033755991	ENSRNOG00000006539
Tspan7	1050933811	0.03375618	ENSRNOG00000003229
Cenpm	-1115332734	0.03377489	ENSRNOG00000023262
Abi3bp	1318228051	0.033793697	ENSRNOG00000001627
Cox6a1	-1299704201	0.033819941	ENSRNOG00000001170
Inpp5d	-0.984278862	0.033846414	ENSRNOG00000017020
LOC684509	-1240527954	0.033846516	ENSRNOG00000050514
Zfp580	-117081037	0.033908231	ENSRNOG00000016274
MAST1	-1116964918	0.033940722	ENSRNOG00000003469
Prkag1	-0.980877738	0.034021027	0
Tmem139	-1045819533	0.034055176	ENSRNOG00000028024
Fst	1323656135	0.034079848	ENSRNOG00000011631
LOC102547431	1315650585	0.034120122	0
Napb	1403881206	0.034155538	ENSRNOG00000004753
Sel1l	1142110184	0.034220079	ENSRNOG00000004464
Galnt15	1353275238	0.034248572	ENSRNOG00000019718
Nat6	-1117236558	0.034281645	ENSRNOG00000054063
Hpf1	-1129111126	0.034300383	ENSRNOG00000011293
Iglon5	-1176762507	0.034312458	ENSRNOG00000017918
Zfp36	-1103356012	0.03431868	ENSRNOG00000058388
LOC108353163	119192609	0.034425396	0
Elovl4	0.99512925	0.034461878	ENSRNOG00000009773
Klf16	-108312695	0.034572659	ENSRNOG00000033694
Dok6	1263790761	0.034574803	ENSRNOG00000038190
Sap25	-1195810067	0.034608087	ENSRNOG00000051023
Hspb2	-154831566	0.034629026	ENSRNOG00000010402
Cysrt1	-1091962738	0.034755767	ENSRNOG00000010600
Anapc15	-110589732	0.034756927	ENSRNOG00000019936
Krtcap2	-1248596276	0.034807368	ENSRNOG00000020542
S1pr1	1094939504	0.034863869	ENSRNOG00000013683
Pdia5	1375143748	0.034879879	ENSRNOG00000032327
LOC100365500	1395902715	0.034918889	0
Prkra	-1007998486	0.034937301	ENSRNOG00000011195
Mrc1	1580234332	0.035188576	ENSRNOG00000018251
Zfp821	-1055587443	0.035228056	ENSRNOG00000000262
LOC100911847	-1135471006	0.035231693	ENSRNOG00000018774
LOC100359668	-1333326528	0.035233489	ENSRNOG00000033776
Fam83d	2052425901	0.035326727	ENSRNOG00000015794
Rps10	-1118538159	0.035404712	ENSRNOG00000000490
Ndufb10	-1146695436	0.035481759	ENSRNOG00000014568
Wbscr17	1566854148	0.035497042	0
LOC103690317	126387243	0.035508533	ENSRNOG00000060185
RGD1560961	-1058581811	0.035551071	0
C1qc	-0.93925872	0.03557167	ENSRNOG00000012804
Rbp4	1609355532	0.035571925	ENSRNOG00000015518
Cln6	-1074688744	0.03558249	ENSRNOG00000007164
Lgr5	1187315067	0.035672278	ENSRNOG00000004221
Ccdc167	-121899521	0.035686107	ENSRNOG00000000531
LOC691392	-1093694256	0.035792856	0
Nptx1	1910193562	0.035892458	ENSRNOG00000003741
Plcb1	1306298611	0.035944812	ENSRNOG00000004810
RGD1308750	-1106239652	0.035978066	ENSRNOG00000048356
RGD1309534	-0.893463066	0.036102973	ENSRNOG00000010887
Lilrb3l	1574441118	0.036110436	ENSRNOG00000053260
Zfp524	-1179822019	0.036126659	ENSRNOG00000016565
Mettl8	-1030973931	0.036127166	0
Qpct	1327699473	0.036193083	ENSRNOG00000005705
Xkr4	1113989675	0.036251528	ENSRNOG00000027276
Mettl17	-1135923783	0.036332547	ENSRNOG00000025512
Atg101	-1177138722	0.036364403	ENSRNOG00000007756
Tnnc2	-1201748006	0.036372912	ENSRNOG00000015155
Ccdc12	-1123821345	0.036402668	ENSRNOG00000020946
F3	1117093084	0.036517442	ENSRNOG00000011800
Igsf10	1305459398	0.036546004	ENSRNOG00000013917
LOC108352748	2540992544	0.036582593	0
Dcaf15	-0.972283988	0.036591559	ENSRNOG00000006551
Glrx5	-1107904575	0.036667881	ENSRNOG00000004206
Ndufa5	-1161600542	0.036730053	ENSRNOG00000005698
Lepr	1496167094	0.036885656	ENSRNOG00000023664
Lhfp	1146763947	0.037044508	ENSRNOG00000014153
Lyl1	-1226668263	0.037053025	ENSRNOG00000002950
Adgrl4	1008490157	0.037101465	ENSRNOG00000033940
Mal	1463775611	0.037290395	ENSRNOG00000015445
Spock2	1034513445	0.037302533	ENSRNOG00000061544
Stap2	-0.960488785	0.037387231	ENSRNOG00000047306
LOC100365921	-1016866577	0.037391936	ENSRNOG00000052134
Rpl35	-1033399478	0.037446936	ENSRNOG00000014272
Sds	-1201855192	0.037491641	ENSRNOG00000001388
Gadd45gip1	-1189266215	0.037637906	ENSRNOG00000003011
Samd11	-1104753868	0.037790587	ENSRNOG00000020342
LOC100911483	-1163185695	0.037817244	ENSRNOG00000020602
Nr1d1	-1172663167	0.037828192	ENSRNOG00000009329
Minos1	-1187096211	0.037851388	ENSRNOG00000042696
Pld4	-0.938207688	0.037907143	ENSRNOG00000028566
Onecut1	-1148590713	0.037949223	ENSRNOG00000008095
Map4k1	-1025722173	0.037967899	ENSRNOG00000020505
Slc9a3r2	-105545519	0.038044876	ENSRNOG00000002997
Fxyd2	-1688531106	0.03827623	ENSRNOG00000016469
Rbp7	1304428686	0.038282597	ENSRNOG00000015850
LOC102554284	-113025834	0.038324834	0
Pmf1	-1041835903	0.038396569	ENSRNOG00000019620
Slc27a4	-1057888638	0.038411925	ENSRNOG00000014369
Rab17	-1403676651	0.038557167	ENSRNOG00000052979
Srd5a2	1435046316	0.038588372	ENSRNOG00000027042
Ckmt1b	-1340989313	0.038635649	ENSRNOG00000014573
Wipi1	0.966595691	0.038667559	ENSRNOG00000003827
Cdh13	1279996981	0.038757606	ENSRNOG00000014371
Rab13	-1074695376	0.038823037	ENSRNOG00000016733
Pck1	2010330534	0.038912528	ENSRNOG00000028616
Stmn1	-1431350396	0.039000283	ENSRNOG00000016810
Dhrsx	-1140366475	0.039030882	ENSRNOG00000028323
Mettl10	-1000704547	0.039094488	ENSRNOG00000017137
Nhs	1313407134	0.039102325	ENSRNOG00000030759
Phf5a	-1130396564	0.03916368	ENSRNOG00000024170
Cyp46a1	-1156524151	0.039267533	ENSRNOG00000007147
LOC365085	1115722598	0.039270203	0
LOC102554431	1055914283	0.039280959	0
Ndufb3	-11458804	0.039466684	ENSRNOG00000011825
Rpl24	-1055040801	0.039471901	ENSRNOG00000001611
Pfdn1	-102322932	0.039527501	ENSRNOG00000018653
Pard6g	1694481322	0.0395334	ENSRNOG00000055157
Endog	-115281952	0.039584792	ENSRNOG00000016033
Ctu2	-1107582997	0.039599916	ENSRNOG00000051531
Antxr1	1307592814	0.039603657	ENSRNOG00000008678
Dhx58	-0.967064432	0.039679227	ENSRNOG00000018247
Bcl2l1	-1080744065	0.039719885	ENSRNOG00000007946
Rps21	-1142051454	0.039724856	ENSRNOG00000060449
Fbln2	1226221806	0.039725118	ENSRNOG00000007338
Cyb561a3	-0.950199608	0.039743425	ENSRNOG00000020702
LOC100911993	0.958795896	0.039761373	0
Dmbt1	1082307981	0.039820928	0
Socs1	-1026788061	0.039871667	ENSRNOG00000002568
Cdh11	128923775	0.039963287	ENSRNOG00000013481
Arl11	-1044084351	0.039967006	ENSRNOG00000014653
Dctpp1	-1039254029	0.04010524	ENSRNOG00000017850
Lmbrd2	1314687339	0.040112721	ENSRNOG00000054751
Plac8	1237712943	0.040113805	ENSRNOG00000002217
Cd3e	-1051141401	0.040120291	ENSRNOG00000016069
Pmvk	-1089508132	0.040237329	ENSRNOG00000020696
Il11ra1	-1206916663	0.040252065	ENSRNOG00000015068
Tmem256	-1078299242	0.040297412	ENSRNOG00000037540
LOC100909464	1717191222	0.04035382	0
Ccdc159	-1174084701	0.04042548	ENSRNOG00000011799
Mvb12a	-1092486345	0.040488998	ENSRNOG00000017949
Mrpl33	-1155410689	0.040582067	ENSRNOG00000025388
Trit1	-0.872650452	0.040627368	ENSRNOG00000014274
Adam23	1382657487	0.040687936	ENSRNOG00000012424
Pgls	-1200028414	0.040716992	ENSRNOG00000018326
Ankrd35	-1192758355	0.04083804	ENSRNOG00000025108
Card11	-0.907443832	0.04086584	ENSRNOG00000024277
Atp5i	-1091473	0.041009362	0
Ube2e2	-1049145542	0.041078152	ENSRNOG00000032690
Mrps33	-1058618685	0.0410905	ENSRNOG00000026528
LOC100359951	-1146863196	0.041114777	ENSRNOG00000029627
Col14a1	1300197193	0.0412067	ENSRNOG00000026415
Arhgef10l	-0.994359846	0.041213952	ENSRNOG00000050636
Mpped2	-102577285	0.041258833	ENSRNOG00000004863
Rsph9	-1119199704	0.041272734	ENSRNOG00000019474
Prdx2	-1035613663	0.041320695	ENSRNOG00000003520
Ndufaf3	-1115191941	0.041376811	ENSRNOG00000020068
Frg1l1	1430093366	0.041400279	0
Serhl2	-100100338	0.041445666	ENSRNOG00000022932
Tfpt	-1112836413	0.041446145	ENSRNOG00000056098
Egr1	-1363057439	0.041496976	ENSRNOG00000019422
Cyp2d1	-1131987153	0.04151112	0
Rpsa	-110862767	0.041580138	ENSRNOG00000018645
Mrpl23	-1093446889	0.04163173	ENSRNOG00000020354
Matn2	11712716	0.041733544	ENSRNOG00000006060
RT1-S3	-0.872612292	0.041746353	ENSRNOG00000000777
Map3k7	-1120705936	0.041806525	ENSRNOG00000047516
Trni	-1146607953	0.041813246	0
Mtg1	-1090425878	0.041840001	ENSRNOG00000018860
Urod	-1046291408	0.041872883	ENSRNOG00000018211
RGD1564801	1320428953	0.041934063	ENSRNOG00000048095
Slc25a28	-1139074978	0.041955392	ENSRNOG00000016751
Syt13	1440373692	0.04196966	ENSRNOG00000008000
Dsel	1260065414	0.042024098	ENSRNOG00000032307
Igkv28	-1942348102	0.042034408	0
Maob	1140163102	0.042057306	ENSRNOG00000029778
Dnah10	-1169357166	0.042278179	0
Gtf2h4	-0.94420591	0.042376343	ENSRNOG00000000831
Hs3st6	-1801766271	0.042399571	ENSRNOG00000014672
Lurap1l	122452057	0.042516903	ENSRNOG00000033740
Ism1	1564428904	0.0425483	0
Gpr137	-1129608275	0.042592738	ENSRNOG00000021145
Traf4	-1095703963	0.042651749	ENSRNOG00000013169
Large2	-1022580106	0.042744437	ENSRNOG00000006353
Cops9	-1131564879	0.0427969	ENSRNOG00000037402
Panx1	-1025302884	0.042850082	ENSRNOG00000010060
Pcdhb19	0.983608858	0.042871055	ENSRNOG00000039469
Zbtb20	1231329698	0.042889774	ENSRNOG00000056716
Nudt8	-1114490835	0.042924997	ENSRNOG00000017955
Cela2a	-1047126486	0.043043729	ENSRNOG00000013628
Slc22a5	-0.990100437	0.043066041	ENSRNOG00000008432
Fosl2	1085577115	0.043097221	ENSRNOG00000052357
Sil1	-1102012385	0.043229979	ENSRNOG00000019826
Nudt11	1091207289	0.043296252	ENSRNOG00000048573
Itga11	1181036557	0.043362881	ENSRNOG00000006723
Ube2s	-1176954672	0.043727199	ENSRNOG00000016930
Rfc3	-0.998168881	0.043785365	ENSRNOG00000001088
Arl2	-1059027533	0.043827452	ENSRNOG00000021010
Tmem246	-0.966772926	0.043902163	ENSRNOG00000006800
Slc1a4	1271949049	0.044054212	ENSRNOG00000005248
Cdk2ap2	-110752797	0.044113815	ENSRNOG00000018391
Ogfod2	-111865432	0.044271163	ENSRNOG00000001081
Hsd17b8	-1025280497	0.0443407	ENSRNOG00000000466
Zc3hc1	-1048226834	0.044356045	ENSRNOG00000010154
Wnt2b	1092149451	0.04442492	ENSRNOG00000014385
Eef1d	-1101552023	0.044438584	ENSRNOG00000021638
RGD1564956	1074452233	0.044450786	0
As3mt	-1002193876	0.044738301	ENSRNOG00000020081
Zpbp2	-0.921532952	0.044838302	ENSRNOG00000007255
Pdxdc1	1023151781	0.044911701	ENSRNOG00000002407
Mrps23	-1032951004	0.044948196	ENSRNOG00000010363
Pdss2	-0.996410105	0.044953976	ENSRNOG00000042962
Aprt	-1120726716	0.044974896	ENSRNOG00000014405
Cdca7	-0.926537937	0.045117783	ENSRNOG00000001514
Plvap	1188702607	0.045149346	ENSRNOG00000017676
Afap1	1307101931	0.045211319	ENSRNOG00000060665
Vgll1	-155650413	0.045213252	0
Pagr1	-1098787806	0.04522594	ENSRNOG00000020217
LOC100911408	1207593165	0.045316172	0
RGD1306233	-1025571013	0.045370425	ENSRNOG00000010152
RGD1309621	1134718634	0.045377938	ENSRNOG00000036913
Krt15	-1326447902	0.045406863	ENSRNOG00000014099
Rnf167	-0.969574745	0.045554414	ENSRNOG00000003879
Cpn1	1641051501	0.045558698	ENSRNOG00000013439
Tpsb2	1173080451	0.045640008	ENSRNOG00000018611
Fkbpl	-1136045133	0.045650572	ENSRNOG00000000432
Haus4	-1135711848	0.045652397	ENSRNOG00000039284
Med4	-1002447843	0.045692939	ENSRNOG00000017170
Pxdn	120578691	0.045698527	ENSRNOG00000060614
Cxcr4	-0.975076174	0.045726471	ENSRNOG00000003866
LOC497899	-1098930093	0.045735031	ENSRNOG00000022555
Pstpip1	-1173999101	0.045785537	ENSRNOG00000016413
Cntn6	1467014693	0.045826011	ENSRNOG00000032517
Dgki	1232372954	0.046061706	ENSRNOG00000026705
Chchd7	-1029506721	0.046099343	ENSRNOG00000031769
Dpcd	-10005798	0.046110116	ENSRNOG00000017241
Arg1	-117570336	0.0462206	ENSRNOG00000013304
Lamtor2	-1090200837	0.046368713	ENSRNOG00000019908
Irgm	-0.975405281	0.046372057	ENSRNOG00000031138
Sap30l	-1092148272	0.046443839	ENSRNOG00000002575
Rab24	-100789512	0.046517329	0
Col4a1	1208536091	0.046517383	ENSRNOG00000016281
Sema3e	-1196907334	0.04652007	ENSRNOG00000006631
Bbip1	-1014461581	0.046541752	ENSRNOG00000047019
Timm50	-1081107663	0.04658348	ENSRNOG00000037638
Rnf25	-0.993441854	0.04658633	ENSRNOG00000016886
Clec4a1	-0.908130638	0.046660839	ENSRNOG00000042139
Grtp1	-1181422375	0.046752301	ENSRNOG00000061995
Satb2	1555370713	0.04677713	ENSRNOG00000010188
Jam3	10012844	0.046847588	ENSRNOG00000009149
Asb5	1120234818	0.047010764	ENSRNOG00000042630
Tubb2a	125086122	0.047029906	ENSRNOG00000017558
Tmem160	-1269051014	0.04703092	ENSRNOG00000015304
Smim11	-0.992284636	0.047063092	ENSRNOG00000039877
Irgm2	-0.891781454	0.047124028	0
Mfsd5	-1096009546	0.047240482	ENSRNOG00000012832
RT1-CE4	-1008490019	0.0472444	ENSRNOG00000039744
Zfp593	-1109936178	0.047261797	ENSRNOG00000016392
Relb	-1071969996	0.047309632	ENSRNOG00000033235
Nme6	-0.989785043	0.047359219	ENSRNOG00000020721
Mad2l2	-101620483	0.047632542	ENSRNOG00000009134
Klhl13	1162687086	0.047655362	ENSRNOG00000014029
Vwc2	1074301028	0.047683592	ENSRNOG00000049076
Ntpcr	-0.989453493	0.047831804	ENSRNOG00000019922
Il18bp	-0.952001109	0.04784234	ENSRNOG00000020150
Ly96	-0.940408815	0.047879635	0
Cyp2d4	-0.970300376	0.047898627	ENSRNOG00000032261
Pomp	-1109970208	0.047940188	ENSRNOG00000049229
Trerf1	-1255906223	0.047993807	ENSRNOG00000022598
Med28	-1014595875	0.048008181	ENSRNOG00000003592
Exosc4	-1083671881	0.048019797	ENSRNOG00000012348
Reep4	-1014714559	0.0481112	ENSRNOG00000011373
Trim6	-1489835798	0.048155226	ENSRNOG00000017147
Clec2l	-1253892701	0.048245502	ENSRNOG00000029644
Scn1b	-0.939074914	0.048248165	ENSRNOG00000021102
LOC102548695	1115461378	0.048368918	ENSRNOG00000055608
Acads	-105307068	0.048380384	ENSRNOG00000001177
Hs3st3b1	1361367519	0.048409082	ENSRNOG00000003384
Tyw3	-0.877553635	0.048444373	ENSRNOG00000028328
Vnn3	-1077291783	0.048591385	ENSRNOG00000039865
Rsph1	-1002706824	0.048774936	ENSRNOG00000057862
Vps72	-1022187157	0.048937807	ENSRNOG00000021081
Tdrkh	-0.959758664	0.048938687	ENSRNOG00000020860
Slc6a17	-10576684	0.048952955	ENSRNOG00000050090
LOC683212	-1118293617	0.049015469	0
MGC105649	-0.930190263	0.049239282	ENSRNOG00000050251
Stx19	1143490044	0.049277186	0
Nedd8	-1049511821	0.049579808	ENSRNOG00000019895
Tradd	-1021943262	0.049634139	ENSRNOG00000015179
Myo19	0.986765581	0.049741817	ENSRNOG00000002852
Fads2	0.989662127	0.049789812	ENSRNOG00000020440
Casc4	1094760182	0.04980013	ENSRNOG00000016357
Ccdc124	-1067748805	0.049860308	ENSRNOG00000018932
Lgals3	-1073087452	0.049866293	ENSRNOG00000010645
Klhl11	0.954911245	0.049968287	ENSRNOG00000016921
Tuba8	-2644967024	1.26E-05	ENSRNOG00000048169
RT1-CE3	-2571415505	1.29E-07	ENSRNOG00000031607
LOC102546876	-3235673758	1.43E-05	0
LOC103690048	727895491	1.58E-05	ENSRNOG00000048901
Adad2	-3841549603	1.74E-07	ENSRNOG00000015690
Ighv	-2983278138	1.83E-05	0
Gys2	-334633516	1.95E-05	ENSRNOG00000059753
Fuom	-3554029459	1.96E-09	ENSRNOG00000047000
Acap1	-2041972276	2.06E-05	ENSRNOG00000015674
LOC100911413	3477740578	2.09E-05	0
Trhde	3453535731	2.59E-05	ENSRNOG00000005278
Slc38a8	-3049886377	2.69E-06	ENSRNOG00000025503
Andpro	5928826641	3.23E-08	ENSRNOG00000031840
Adcy2	1997878993	3.37E-05	ENSRNOG00000032150
Tcerg1l	4935666602	3.38E-06	ENSRNOG00000016737
Enam	433714393	3.98E-06	ENSRNOG00000003672
Tnfrsf9	-2436815443	4.01E-05	ENSRNOG00000036942
Tsen34l1	-4137993399	4.66E-07	ENSRNOG00000059572
Hist2h2aa3	-245687898	4.89E-05	ENSRNOG00000047898
Spef2	362006313	4.92E-05	ENSRNOG00000058275
LOC103690054	-2904516348	4.96E-06	ENSRNOG00000020799
Tmem179	253366213	6.52E-05	ENSRNOG00000013128
Ptn	3215178967	8.03E-05	ENSRNOG00000011946
Marf1	3616486941	8.67E-07	ENSRNOG00000056248
Mgst1	-2360869934	9.07E-05	ENSRNOG00000007743
Erbb4	2361289648	9.68E-05	ENSRNOG00000014248

## Sheet: Supplementary Table S4
Supplementary Table S4. Primers sequence design used in the RTq-PCR reactions.
Gene	Sequence
rno-miR-18a-5p FW	CGGCGGTAAGGTGCATCTAGTGC
rno-miR-18a-5p RV	GTCGTATCCAGTGCAGGGTCCGAGGTATTCGCACTGGATACGACCTATCT
rno-miR-133a-5p FW	CGGCGGAGCTGGTAAAATGGAA
rno-miR-133a-5p RV	GTCGTATCCAGTGCAGGGTCCGAGGTATTCGCACTGGATACGACATTTGG
rno-miR-345-3p FW	CGGCGGCCCTGAACTAGGGGTC
rno-miR-345-3p RV	GTCGTATCCAGTGCAGGGTCCGAGGTATTCGCACTGGATACGACACCTCC
rno-miR-466b-5p FW	CGGCGGTATGTGTGTGTGTATG
rno-miR-466b-5p RV	GTCGTATCCAGTGCAGGGTCCGAGGTATTCGCACTGGATACGACCATGGA
rno-miR-3064-5p FW	CGGCGGTGGCTGTTGTGGTG
rno-miR-3064-5p RV	GTCGTATCCAGTGCAGGGTCCGAGGTATTCGCACTGGATACGACTTTGCA
miR-U6 FW	GCAAATTCGTGAAGCGTTCC
miR-U6 RV	GTCGTATCCAGTGCAGGGTCCGAGGTATTCGCACTGGATACGACAAAAATAT
miR Universal	GTGCAGGGTCCGAGGT
P4hb (Rat) FW	ACAATGACGACCTCGACCTA
P4hb (Rat) RV	ACAGTTCATCCTTCACGGCT
P4HB (Human) FW	ATCAAACACAACCAGCTGCC
P4HB (Human) RV	TTGGGCAAGAACAGCAGGAT
Gapdh (Rat) FW	GCTCTCTGCTCCTCCCTGTTC
Gapdh (Rat) RV	GAGGCTGGCACTGCACAA
GAPDH (Human) FW	GAATGGGCAGCCGTTAGGAA
GAPDH (Human) RV	ATCACCCGGAGGAGAAATGC
ACTIN (Human) FW	GATTCCTATGTGGGCGACGA
ACTIN (Human) RV	TGTAGAAGGTGTGGTGCCAG
Gusb (Rat) FW	AAATTGTGGCCCGTGGAA
Gusb (Rat) RV	GGCACGCGGCACCTTA
Ers1 (Rat) FW	GAAAGGCGGGATACGAAAAGA
Ers1 (Rat) RV	TCTGACGCTTGTGCTTCAACA
ERS1 (Human) FW	GTAGTCCTCCCCAGGGTCAT
ERS1 (Human) RV	TCTCCAGGTAGTAGGGCACC
Ers2 (Rat) FW	TGAACTACAGTGTTCCCGGC
Ers2 (Rat) RV	CCTCATCCCTGTCCAGAACG
ERS2 (Human) FW	AAGGAAGAAGGGGCTTATCGT
ERS2 (Human) RV	GGGGAGTGGGTGTCCAAAAA
*FW= forward; RV= reverse.

## Sheet: Supplementary Table S5
Supplementary Table S5. Target prediction analysis of the differentially expressed miRNAs generated in the mirwalk (http://mirwalk.umm.uni-heidelberg.de/)
mirnaid	refseqid	genesymbol	start	end	bindingp	energy	seed	accessibility	au	phylopstem	phylopflank	me	number_of_pairings	binding_region_length	longest_consecutive_pairings	position	validated	TargetScan	miRDB
rno-miR-18a-5p	NM_012998	P4hb	1718	1740	1.0	-20.8	1	0.0004335517	0.353	1.63673e+16	1.825e+16	-4650164754877520	15	22	8	3UTR		0	0
rno-miR-18a-5p	XM_039109632	2004-08-01	5090	5127	1.0	-24.7	1	5.22641	0.456	0.0	0.0	-6013390377618050	18	21	16	3UTR		0	0
rno-miR-18a-5p	XM_006238862	2004-08-01	5209	5246	1.0	-24.7	1	5.22641	0.456	0.0	0.0	-6013390377618050	18	21	16	3UTR		0	0
rno-miR-18a-5p	XM_006243223	Aagab	1465	1487	1.0	-18.9	1	0.001665511	0.412	0.0	0.0	-495700071937229	17	22	8	3UTR		0	0
rno-miR-18a-5p	NM_001034109	Aarsd1	3100	3136	1.0	-21.4	0	0.001816038	0.515	1.39924e+16	1.36537e+16	-6514540193678730	19	27	12	3UTR		0	0
rno-miR-18a-5p	NM_173307	Abca5	4965	4986	1.0	-21.3	0	0.007971531	0.529	10650805	1.05794e+16	-1.57411e+16	15	21	10	3UTR		0	0
rno-miR-18a-5p	NM_022238	Abcb9	2520	2542	1.0	-21.0	1	0.852256	0.353	0.0805472	0.10613434749999999	-6013390377618050	14	18	8	3UTR		0	0
rno-miR-18a-5p	NM_031013	Abcc6	5537	5557	1.0	-21.1	0	0.001759951	0.5	0.765967	0.63457782875	-7718863771467040	16	20	10	3UTR		0	0
rno-miR-18a-5p	NM_033352	Abcd2	3172	3190	1.0	-20.6	0	0.0004130816	0.574	2423128875	1.85693e+16	-103934549834506	17	18	17	3UTR		0	0
rno-miR-18a-5p	XM_039091816	Abcg3l3	3006	3029	1.0	-19.1	1	0.0005160137	0.529	0.0	0.0	-1.00807e+16	14	16	14	3UTR		0	0
rno-miR-18a-5p	XM_006242915	Abcg4	2964	3014	1.0	-20.9	1	0.00335655	0.456	0.0	0.0	-3937574446201660	21	33	9	3UTR		0	0
rno-miR-18a-5p	XM_006253478	Abhd13	2100	2134	1.0	-21.3	1	0.0001795726	0.544	0.0	0.0	-495700071937229	18	24	11	3UTR		0	0
rno-miR-18a-5p	XM_006253479	Abhd13	2319	2353	1.0	-21.3	1	0.0001795726	0.544	0.0	0.0	-495700071937229	18	24	11	3UTR		0	0
rno-miR-18a-5p	XM_008771396	Abhd13	2029	2063	1.0	-21.3	1	0.0001795726	0.544	0.0	0.0	-495700071937229	18	24	11	3UTR		0	0
rno-miR-18a-5p	NM_001107025	Abhd15	2892	2907	1.0	-19.9	0	0.0004603097	0.5	0.18723077777777775	0.35763766775000005	-7803670806344980	14	15	14	3UTR		0	0
rno-miR-18a-5p	NM_001100850	Abl1	5600	5621	1.0	-22.4	1	6.51967	0.412	0.5869326266666666	0.45036495249999997	-4.17062e+16	18	21	15	3UTR		0	1
rno-miR-18a-5p	XM_006250052	Abl2	6424	6445	1.0	-20.6	1	0.006459433	0.632	0.0	0.0	-5226705058867900	19	21	12	3UTR		0	0
rno-miR-18a-5p	XM_039082287	Acad8	1800	1833	1.0	-20.5	1	0.001194828	0.618	0.0	0.0	-508245545002336	20	33	11	3UTR		0	0
rno-miR-18a-5p	NM_017075	Acat1	1577	1597	1.0	-19.9	0	0.0008585259	0.559	1.84291e+16	1.80732e+16	-1.0603e+16	16	20	8	3UTR		0	0
rno-miR-18a-5p	XM_039101087	Acer3	3746	3760	1.0	-19.6	1	0.0001774612	0.471	0.0	0.0	-6199507187700460	13	14	13	3UTR		0	0
rno-miR-18a-5p	XM_006251963	Acin1	2385	2400	1.0	-18.1	0	0.0001449487	0.412	0.0	0.0	-7503684728856530	13	15	12	3UTR		0	0
rno-miR-18a-5p	XM_039084258	Ackr3	1659	1709	1.0	-23.0	1	0.04075943	0.765	0.0	0.0	-3937574446201660	19	23	12	3UTR		0	0
rno-miR-18a-5p	NM_053352	Ackr3	1492	1542	1.0	-23.0	1	0.04075943	0.765	1.52059e+16	0.8596182475	-3937574446201660	19	23	12	3UTR		0	0
rno-miR-18a-5p	NM_017321	Aco1	3171	3193	1.0	-23.0	0	0.00259544	0.471	0.17222075454545455	0.11472943874999997	-1.26861e+16	18	22	11	3UTR		0	0
rno-miR-18a-5p	XM_006240320	Acot2	1941	1959	0.9615384615384616	-21.5	0	0.003226216	0.515	0.0	0.0	-1.00078e+16	16	18	9	3UTR		0	0
rno-miR-18a-5p	NM_053623	Acsl4	2218	2239	1.0	-19.2	0	29.1959	0.559	0.43130599999999997	0.46955711125	-7789817866909850	17	21	9	3UTR		0	0
rno-miR-18a-5p	NM_053623	Acsl4	2496	2514	1.0	-18.4	0	11.9574	0.618	0.5817318090000001	0.5459054283749999	-9309086974488370	15	18	10	3UTR		0	0
rno-miR-18a-5p	XM_039105896	Acvr1	2528	2560	1.0	-20.6	1	0.00191004	0.574	0.0	0.0	-3937574446201660	22	32	13	3UTR		0	0
rno-miR-18a-5p	XM_039105904	Acvr1	2471	2503	1.0	-20.6	1	0.00191004	0.574	0.0	0.0	-3937574446201660	22	32	13	3UTR		0	0
rno-miR-18a-5p	XM_006244072	Acvr2b	9872	9889	1.0	-21.5	0	0.0002203753	0.471	0.0	0.0	-1.07291e+16	15	17	12	3UTR		0	0
rno-miR-18a-5p	XM_039108564	Adam22	9032	9053	1.0	-21.2	0	0.0006979593	0.471	0.0	0.0	-882817512285937	17	21	13	3UTR		0	0
rno-miR-18a-5p	XM_039108564	Adam22	4359	4382	1.0	-19.6	0	0.01587572	0.529	0.0	0.0	-7803670806344980	16	23	9	3UTR		0	0
rno-miR-18a-5p	XM_039108568	Adam22	8925	8946	1.0	-21.2	0	0.0006979593	0.471	0.0	0.0	-882817512285937	17	21	13	3UTR		0	0
rno-miR-18a-5p	XM_039108568	Adam22	4252	4275	1.0	-19.6	0	0.01587572	0.529	0.0	0.0	-7803670806344980	16	23	9	3UTR		0	0
rno-miR-18a-5p	XM_039108571	Adam22	8817	8838	1.0	-21.2	0	0.0006979593	0.471	0.0	0.0	-882817512285937	17	21	13	3UTR		0	0
rno-miR-18a-5p	XM_039108571	Adam22	4144	4167	1.0	-19.6	0	0.01587572	0.529	0.0	0.0	-7803670806344980	16	23	9	3UTR		0	0
rno-miR-18a-5p	NM_001106810	Adamts15	4341	4360	1.0	-22.3	0	0.0004177914	0.5	1.94603e+16	1.83877e+16	-6747589273982350	16	19	12	3UTR		0	0
rno-miR-18a-5p	NM_001372015	Adamts16	3954	3974	1.0	-24.4	0	0.0001581377	0.485	0.0	0.0	-6514540193678730	17	20	8	3UTR		0	0
rno-miR-18a-5p	XM_006254755	Adamts19	4914	4928	1.0	-21.1	0	0.0001681917	0.588	0.0	0.0	-7371380111199140	13	14	13	3UTR		0	0
rno-miR-18a-5p	XM_039107625	Adamts9	5783	5802	1.0	-21.0	0	32.9843	0.632	0.0	0.0	-1.16925e+16	15	19	8	3UTR		0	0
rno-miR-18a-5p	XM_039107625	Adamts9	7247	7276	1.0	-20.9	0	74.6629	0.485	0.0	0.0	-7803670806344980	16	20	9	3UTR		0	0
rno-miR-18a-5p	XM_039107626	Adamts9	5610	5629	1.0	-21.0	0	32.9843	0.632	0.0	0.0	-1.16925e+16	15	19	8	3UTR		0	0
rno-miR-18a-5p	XM_039107626	Adamts9	7074	7103	1.0	-20.9	0	74.6629	0.485	0.0	0.0	-7803670806344980	16	20	9	3UTR		0	0
rno-miR-18a-5p	XM_006232774	Adar	5959	5981	1.0	-19.0	1	0.0008298061	0.485	0.0	0.0	-5.38561e+16	16	22	8	3UTR		0	0
rno-miR-18a-5p	XM_008772535	Adat1	1941	1981	1.0	-21.0	1	0.0008848253	0.59	0.0	0.0	-8019827316048650	21	40	15	3UTR		0	0
rno-miR-18a-5p	NM_016989	Adcyap1	946	999	1.0	-20.0	0	0.02332108	0.706	1.66559e+16	118885468	-9546562468637920	13	18	8	3UTR		0	0
rno-miR-18a-5p	NM_001270579	Adcyap1r1	4411	4457	1.0	-20.8	1	0.0001701738	0.529	0.021441099999999984	0.34890531249999995	-6479180412342140	15	18	12	3UTR		0	0
rno-miR-18a-5p	NM_001270579	Adcyap1r1	5945	5966	1.0	-20.4	0	0.03750098	0.456	-0.092419	0.16556767250000007	-1.13434e+16	17	21	13	3UTR		0	0
rno-miR-18a-5p	NM_001270580	Adcyap1r1	4327	4373	1.0	-20.8	1	0.0001701738	0.529	0.021441099999999984	0.34890531249999995	-6479180412342140	15	18	12	3UTR		0	0
rno-miR-18a-5p	NM_001270580	Adcyap1r1	5861	5882	1.0	-20.4	0	0.03750098	0.456	-0.092419	0.16556767250000007	-1.13434e+16	17	21	13	3UTR		0	0
rno-miR-18a-5p	NM_001270581	Adcyap1r1	4355	4401	1.0	-20.8	1	0.0001701738	0.529	0.021441099999999984	0.34890531249999995	-6479180412342140	15	18	12	3UTR		0	0
rno-miR-18a-5p	NM_001270581	Adcyap1r1	5889	5910	1.0	-20.4	0	0.03750098	0.456	-0.092419	0.16556767250000007	-1.13434e+16	17	21	13	3UTR		0	0
rno-miR-18a-5p	NM_133511	Adcyap1r1	4327	4373	1.0	-20.8	1	0.0001701738	0.529	0.021441099999999984	0.34890531249999995	-6479180412342140	15	18	12	3UTR		0	0
rno-miR-18a-5p	NM_133511	Adcyap1r1	5861	5882	1.0	-20.4	0	0.03750098	0.456	-0.092419	0.16556767250000007	-1.13434e+16	17	21	13	3UTR		0	0
rno-miR-18a-5p	NM_001190475	Adgrl2	5415	5435	1.0	-19.9	1	0.00105909	0.515	2.12692e+16	25132881691	-1.36602e+16	14	20	7	3UTR		0	0
rno-miR-18a-5p	NM_001302209	Adgrl2	5370	5390	1.0	-19.9	1	0.00105909	0.515	0.0	0.0	-1.36602e+16	14	20	7	3UTR		0	0
rno-miR-18a-5p	NM_001302211	Adgrl2	5286	5306	1.0	-19.9	1	0.00105909	0.515	0.0	0.0	-1.36602e+16	14	20	7	3UTR		0	0
rno-miR-18a-5p	NM_134408	Adgrl2	5003	5023	1.0	-19.9	1	0.00105909	0.515	1920156714285710	207095240375	-1.36602e+16	14	20	7	3UTR		0	0
rno-miR-18a-5p	NM_134329	Adh7	1201	1218	1.0	-19.0	0	0.0002805513	0.441	0.11357016764545458	0.2678688697274999	-911461638679582	15	17	11	3UTR		0	0
rno-miR-18a-5p	XM_039090618	Adora1	3503	3520	1.0	-21.7	0	0.0003518532	0.471	0.0	0.0	-1.05818e+16	14	17	8	3UTR		0	0
rno-miR-18a-5p	XM_008770246	Afap1	3397	3414	1.0	-21.0	0	0.0001841738	0.426	0.0	0.0	-8539120366595610	14	17	9	3UTR		0	0
rno-miR-18a-5p	XM_008770247	Afap1	3664	3681	1.0	-21.0	0	0.0001841738	0.426	0.0	0.0	-8539120366595610	14	17	9	3UTR		0	0
rno-miR-18a-5p	NM_080900	Afap1	2339	2361	1.0	-20.3	0	0.0003740912	0.529	2.45096e+16	1530964225	-1.03302e+16	18	22	9	3UTR		0	0
rno-miR-18a-5p	NM_001106142	Afap1l1	3268	3295	1.0	-21.7	1	0.0002588727	0.559	1.29331e+16	1.13354e+16	-508245545002336	20	27	7	3UTR		0	0
rno-miR-18a-5p	XM_039083846	Aff3	7403	7422	0.9743589743589743	-21.0	1	3.93606	0.5	0.0	0.0	-6251209375382290	17	19	11	3UTR		0	0
rno-miR-18a-5p	XM_006246263	Aff4	6810	6836	1.0	-21.2	1	0.001078281	0.544	0.0	0.0	-3937574446201660	21	26	9	3UTR		0	0
rno-miR-18a-5p	XM_006246263	Aff4	8335	8351	1.0	-20.7	1	0.00835003	0.559	0.0	0.0	-1.45171e+16	15	16	15	3UTR		0	0
rno-miR-18a-5p	XM_006246264	Aff4	6550	6576	1.0	-21.2	1	0.001078281	0.544	0.0	0.0	-3937574446201660	21	26	9	3UTR		0	0
rno-miR-18a-5p	XM_006246264	Aff4	8075	8091	1.0	-20.7	1	0.00835003	0.559	0.0	0.0	-1.45171e+16	15	16	15	3UTR		0	0
rno-miR-18a-5p	NM_001107001	Aff4	6783	6809	1.0	-21.2	1	0.001078281	0.544	0.6307966157894738	0.30485729499999986	-3937574446201660	21	26	9	3UTR		0	0
rno-miR-18a-5p	NM_001107001	Aff4	8308	8324	1.0	-20.7	1	0.00835003	0.559	0.753929875	0.33421134625	-1.45171e+16	15	16	15	3UTR		0	0
rno-miR-18a-5p	XM_006236277	Agbl3	5531	5547	1.0	-20.0	0	0.001824665	0.618	0.0	0.0	-1.0603e+16	13	16	9	3UTR		0	0
rno-miR-18a-5p	NM_001134744	Agpat5	1544	1561	1.0	-19.5	0	0.01861456	0.603	1.97677e+16	151797074625	-8415498954871780	14	17	7	3UTR		0	0
rno-miR-18a-5p	XM_006253882	Agtr1a	2980	3012	1.0	-19.9	0	0.02507616	0.603	0.0	0.0	-7570929851924500	13	17	8	3UTR		0	0
rno-miR-18a-5p	XM_008762771	Ahcyl2	4049	4068	1.0	-19.6	0	9.46787	0.559	0.0	0.0	-1.01176e+16	16	19	12	3UTR		0	0
rno-miR-18a-5p	NM_001173510	Ahcyl2	3887	3906	1.0	-19.6	0	9.46787	0.559	0.42898733333333333	0.47701981625	-1.01176e+16	16	19	12	3UTR		0	0
rno-miR-18a-5p	XM_006236194	Ahcyl2	4130	4149	1.0	-19.6	0	9.46787	0.559	0.0	0.0	-1.01176e+16	16	19	12	3UTR		0	0
rno-miR-18a-5p	XM_017593196	Ak4	1880	1916	1.0	-25.7	1	0.002562893	0.485	0.0	0.0	-495700071937229	19	29	9	3UTR		0	0
rno-miR-18a-5p	NM_001108951	Ak5	2800	2822	1.0	-22.1	0	71.2402	0.5	0.07717811538461539	0.20060403999999998	-1031854436251290	18	22	10	3UTR		0	0
rno-miR-18a-5p	XM_039105549	Akap13	12816	12846	1.0	-23.3	0	0.003635968	0.456	0.0	0.0	-6695373124915110	17	19	17	3UTR		0	1
rno-miR-18a-5p	XM_039105554	Akap13	12803	12833	1.0	-23.3	0	0.003635968	0.456	0.0	0.0	-6695373124915110	17	19	17	3UTR		0	1
rno-miR-18a-5p	XM_039105560	Akap13	12749	12779	1.0	-23.3	0	0.003635968	0.456	0.0	0.0	-6695373124915110	17	19	17	3UTR		0	1
rno-miR-18a-5p	XM_039105573	Akap13	11844	11874	1.0	-23.3	0	0.003635968	0.456	0.0	0.0	-6695373124915110	17	19	17	3UTR		0	1
rno-miR-18a-5p	NM_001106271	Akap13	11340	11370	1.0	-23.3	0	0.003635968	0.456	-0.07606852857142858	-0.22195607124999997	-6695373124915110	17	19	17	3UTR		0	1
rno-miR-18a-5p	NM_001030054	Akirin1	686	711	1.0	-21.3	1	0.001617262	0.544	0.3519210499999999	0.41808277125000004	-6246131332038530	20	25	6	3UTR		0	0
rno-miR-18a-5p	NM_012498	Akr1b1	1042	1092	1.0	-31.9	1	0.172193	0.456	1.58469e+16	1.37882e+16	-3937574446201660	20	23	13	3UTR		0	0
rno-miR-18a-5p	XM_006255181	Aktip	1093	1114	1.0	-19.8	1	0.0001448723	0.456	0.0	0.0	-1148708231533360	16	21	9	3UTR		0	0
rno-miR-18a-5p	XM_039099510	Alas2	1859	1878	1.0	-19.6	0	0.00646973	0.397	0.0	0.0	-7249989753929370	15	19	8	3UTR		0	0
rno-miR-18a-5p	NM_001134698	Aldh4a1	2189	2239	1.0	-18.8	1	0.001118783	0.426	0.1024490102040816	-0.06232741250000004	-3937574446201660	21	50	11	3UTR		0	0
rno-miR-18a-5p	XM_006240394	Alkbh1	2290	2310	1.0	-19.7	0	0.03770428	0.574	0.0	0.0	-1.2175e+16	18	20	11	3UTR		0	0
rno-miR-18a-5p	XM_227715	Alpk1	5376	5392	1.0	-19.9	0	0.02251009	0.471	0.0	0.0	-6514540193678730	14	16	10	3UTR		0	0
rno-miR-18a-5p	XM_008759546	Alpk3	5402	5420	1.0	-21.0	0	0.008086415	0.456	0.0	0.0	-1.32526e+16	16	18	8	3UTR		0	0
rno-miR-18a-5p	XM_008759546	Alpk3	6233	6252	1.0	-20.6	0	0.003330388	0.471	0.0	0.0	-8007918527730790	17	19	12	3UTR		0	0
rno-miR-18a-5p	NM_012816	Amacr	1190	1215	1.0	-23.0	0	0.001419814	0.529	0.12245083181818182	0.2955433175	-8415498954871780	18	25	10	3UTR		0	0
rno-miR-18a-5p	XM_006252166	Amer2	3807	3823	1.0	-19.2	1	80.1972	0.544	0.0	0.0	-7838420809809570	15	16	15	3UTR		0	0
rno-miR-18a-5p	XM_008761391	Amigo1	3775	3793	1.0	-18.3	1	0.006218958	0.412	0.0	0.0	-1.36972e+16	13	18	8	3UTR		0	0
rno-miR-18a-5p	XM_006257421	Amot	5935	5958	1.0	-21.5	1	0.01702206	0.662	0.0	0.0	-4993964104447420	21	23	15	3UTR		0	0
rno-miR-18a-5p	XM_006243680	Amotl2	3403	3421	0.9914529914529915	-20.9	0	0.002533179	0.471	0.0	0.0	-8415498954871780	15	18	12	3UTR		0	0
rno-miR-18a-5p	NM_031717	Amotl2	3473	3491	1.0	-20.9	0	0.002533179	0.471	0.26368178	0.20892890762500005	-8415498954871780	15	18	12	3UTR		0	0
rno-miR-18a-5p	XM_039094563	Ank1	7823	7866	1.0	-21.6	1	0.0003004132	0.603	0.0	0.0	-1.22085e+16	15	19	9	3UTR		0	0
rno-miR-18a-5p	XM_039094575	Ank1	7857	7900	1.0	-21.6	1	0.0003004132	0.603	0.0	0.0	-1.22085e+16	15	19	9	3UTR		0	0
rno-miR-18a-5p	XM_039094578	Ank1	7766	7809	1.0	-21.6	1	0.0003004132	0.603	0.0	0.0	-1.22085e+16	15	19	9	3UTR		0	0
rno-miR-18a-5p	XM_039094579	Ank1	7690	7733	1.0	-21.6	1	0.0003004132	0.603	0.0	0.0	-1.22085e+16	15	19	9	3UTR		0	0
rno-miR-18a-5p	XM_039094585	Ank1	3033	3097	1.0	-21.6	1	0.0003004132	0.603	0.0	0.0	-1.22085e+16	15	19	9	3UTR		0	0
rno-miR-18a-5p	XM_039083803	Ankrd12	7922	7942	1.0	-21.3	0	0.01981798	0.632	0.0	0.0	-9546562468637920	18	20	12	3UTR		0	0
rno-miR-18a-5p	XM_006233547	Ankrd13c	3521	3541	1.0	-22.8	1	0.0002097544	0.618	0.0	0.0	-6549290197143330	16	20	11	3UTR		0	0
rno-miR-18a-5p	XM_006233547	Ankrd13c	4023	4041	1.0	-21.9	0	0.01190197	0.618	0.0	0.0	-6514540193678730	16	18	11	3UTR		0	0
rno-miR-18a-5p	XM_006233547	Ankrd13c	4051	4069	1.0	-21.9	0	0.01798997	0.647	0.0	0.0	-6514540193678730	16	18	11	3UTR		0	0
rno-miR-18a-5p	XM_039083570	Ankrd23	2000	2034	1.0	-23.6	1	0.0001690773	0.456	0.0	0.0	-3937574446201660	19	26	9	3UTR		0	0
rno-miR-18a-5p	NM_001108211	Ankrd23	2010	2044	1.0	-23.6	1	0.0001690773	0.456	0.0	0.0	-3937574446201660	19	26	9	3UTR		0	0
rno-miR-18a-5p	XM_039094977	Ankrd28	3879	3895	1.0	-21.1	0	24.2008	0.544	0.0	0.0	-1.08666e+16	14	16	13	3UTR		0	0
rno-miR-18a-5p	NM_001109174	Ankrd34b	2280	2310	1.0	-17.7	1	0.007396906	0.676	0.12983088333333334	0.17526468624999997	-6251209375382290	19	30	12	3UTR		0	0
rno-miR-18a-5p	XM_006256193	Anks1a	4352	4372	1.0	-22.6	1	0.0002558823	0.382	0.0	0.0	-1.1254e+16	15	20	9	3UTR		0	0
rno-miR-18a-5p	XM_006256195	Anks1a	4289	4309	1.0	-22.6	1	0.0002558823	0.382	0.0	0.0	-1.1254e+16	15	20	9	3UTR		0	0
rno-miR-18a-5p	XM_017594829	Anks1b	7546	7569	1.0	-20.6	0	0.01662012	0.574	0.0	0.0	-9870711841670000	16	23	12	3UTR		0	0
rno-miR-18a-5p	XM_006241249	Anks1b	4974	4997	1.0	-20.6	0	0.01662012	0.574	0.0	0.0	-9870711841670000	16	23	12	3UTR		0	0
rno-miR-18a-5p	XM_008763299	Ano2	3399	3417	1.0	-19.7	0	0.02643121	0.515	0.0	0.0	-1.16382e+16	16	18	11	3UTR		0	0
rno-miR-18a-5p	XM_017593038	Ano2	3386	3404	1.0	-19.7	0	0.02643121	0.515	0.0	0.0	-1.16382e+16	16	18	11	3UTR		0	0
rno-miR-18a-5p	XM_006230589	Ano9	3149	3164	0.9743589743589743	-22.0	1	9.7377	0.588	0.0	0.0	-6246131332038530	14	15	14	3UTR		0	0
rno-miR-18a-5p	XM_039097450	Ap1g1	6319	6336	0.9743589743589743	-18.6	1	0.002853331	0.618	0.0	0.0	-1135165869953650	16	17	16	3UTR		0	0
rno-miR-18a-5p	XM_008760010	Ap2a2	3856	3878	1.0	-24.9	0	3.32502	0.397	0.0	0.0	-6514540193678730	16	20	9	3UTR		0	0
rno-miR-18a-5p	XM_039094175	Ap3m2	2265	2285	1.0	-20.7	0	0.0001047587	0.426	0.0	0.0	-1.11271e+16	17	20	13	3UTR		0	0
rno-miR-18a-5p	XM_006235038	Ap5s1	1733	1751	0.9743589743589743	-21.9	0	8.72284	0.456	0.0	0.0	-1.06946e+16	15	18	13	3UTR		0	0
rno-miR-18a-5p	NM_001100577	Apbb1ip	2045	2065	0.9615384615384616	-18.6	1	0.01272683	0.676	0.81474128	1.08035e+16	-1.29906e+16	15	20	10	3UTR		0	0
rno-miR-18a-5p	XM_008763076	Aplf	2412	2433	0.9914529914529915	-21.8	1	0.002760546	0.471	0.0	0.0	-891699543934141	18	21	8	3UTR		0	0
rno-miR-18a-5p	XM_017592824	Aplf	2341	2362	0.9914529914529915	-21.8	1	0.002760546	0.471	0.0	0.0	-891699543934141	18	21	8	3UTR		0	0
rno-miR-18a-5p	NM_012909	Aqp2	1210	1228	1.0	-20.3	1	0.0003742757	0.559	-0.2633326375	-0.13526163502500002	-1.11286e+16	15	18	8	3UTR		0	0
rno-miR-18a-5p	XM_039097404	Arap3	5976	5994	1.0	-21.9	1	0.002266983	0.603	0.0	0.0	-9360193687214400	17	18	17	3UTR		0	0
rno-miR-18a-5p	XM_039097405	Arap3	5940	5958	1.0	-21.9	1	0.002266983	0.603	0.0	0.0	-9360193687214400	17	18	17	3UTR		0	0
rno-miR-18a-5p	XM_008764754	Arel1	6276	6319	1.0	-25.9	0	42.6782	0.529	0.0	0.0	-8415498954871780	15	18	13	3UTR		0	0
rno-miR-18a-5p	NM_001033707	Arfgap2	2255	2280	1.0	-21.6	1	0.005726801	0.456	0.13846968421052633	0.12612090874999998	-4528774397607750	18	25	13	3UTR		0	0
rno-miR-18a-5p	NM_001044273	Arfgap3	1991	2009	1.0	-19.4	0	0.512561	0.412	0.22010009230769229	0.427598913625	-8058226728550050	15	18	9	3UTR		0	0
rno-miR-18a-5p	XM_006234551	Arhgap1	2617	2651	1.0	-26.0	0	0.000331713	0.456	0.0	0.0	-882806429066934	19	21	19	3UTR		0	0
rno-miR-18a-5p	XM_006234556	Arhgap1	2594	2628	1.0	-26.0	0	0.000331713	0.456	0.0	0.0	-882806429066934	19	21	19	3UTR		0	0
rno-miR-18a-5p	XM_006234560	Arhgap1	2541	2575	1.0	-26.0	0	0.000331713	0.456	0.0	0.0	-882806429066934	19	21	19	3UTR		0	0
rno-miR-18a-5p	XM_003749116	Arhgap19	4270	4286	1.0	-21.1	1	0.0003047492	0.471	0.0	0.0	-6199507187700460	14	16	7	3UTR		0	0
rno-miR-18a-5p	NM_001191693	Arhgap21	5958	5977	1.0	-22.0	0	0.002331624	0.574	1.00183e+16	0.897161942	-9061224203162980	16	19	7	3UTR		0	0
rno-miR-18a-5p	NM_001012032	Arhgap24	2379	2397	1.0	-21.6	0	0.003261607	0.618	1766954875	1.5733e+16	-1.3543e+16	16	18	8	3UTR		0	0
rno-miR-18a-5p	XM_006232766	Arhgef11	6700	6716	1.0	-21.9	0	91.3594	0.721	0.0	0.0	-9546562468637920	15	16	15	3UTR		0	0
rno-miR-18a-5p	XM_008767792	Arhgef15	3952	3971	1.0	-20.2	0	99.4501	0.441	0.0	0.0	-9870711841670000	16	19	12	3UTR		0	0
rno-miR-18a-5p	NM_001105789	Arhgef15	3334	3353	1.0	-20.2	0	99.4501	0.441	0.5313485416666667	0.294708375	-9870711841670000	16	19	12	3UTR		0	0
rno-miR-18a-5p	XM_017591350	Arhgef38	3391	3405	1.0	-18.8	0	71.2233	0.529	0.0	0.0	-1.16382e+16	13	14	13	3UTR		0	0
rno-miR-18a-5p	XM_006239011	Arid1a	7420	7440	1.0	-21.7	0	0.006763687	0.632	0.0	0.0	-8327025306798680	18	20	15	3UTR		0	0
rno-miR-18a-5p	XM_006239012	Arid1a	7848	7868	1.0	-21.7	0	0.006763687	0.632	0.0	0.0	-8327025306798680	18	20	15	3UTR		0	0
rno-miR-18a-5p	XM_006254016	Arid4b	4143	4158	1.0	-17.1	1	0.001098915	0.5	0.0	0.0	-5227013184751040	14	15	14	3UTR		0	0
rno-miR-18a-5p	NM_053421	Arid4b	4035	4050	1.0	-17.1	1	0.001098915	0.5	14626819625	1.7422e+16	-5227013184751040	14	15	14	3UTR		0	0
rno-miR-18a-5p	NM_001013108	Arih1	4965	4999	1.0	-22.4	1	45.9887	0.603	106058089	0.58518034325	-4993964104447420	19	22	12	3UTR		0	0
rno-miR-18a-5p	XM_006253629	Arl10	2037	2055	1.0	-19.5	0	37.8169	0.471	0.0	0.0	-7757046662006910	15	18	10	3UTR		0	0
rno-miR-18a-5p	XM_006257237	Armcx4	7856	7872	1.0	-18.5	0	0.002139354	0.618	0.0	0.0	-1441554547120410	12	16	7	3UTR		0	0
rno-miR-18a-5p	XM_006257239	Armcx4	7779	7795	1.0	-18.5	0	0.002139354	0.618	0.0	0.0	-1441554547120410	12	16	7	3UTR		0	0
rno-miR-18a-5p	XM_008773454	Armcx4	7792	7808	1.0	-18.5	0	0.002139354	0.618	0.0	0.0	-1441554547120410	12	16	7	3UTR		0	0
rno-miR-18a-5p	XM_039101424	Armh3	2641	2664	1.0	-21.0	1	0.0002642622	0.397	0.0	0.0	-8545027458612470	16	23	10	3UTR		0	0
rno-miR-18a-5p	XM_574677	Armh3	2696	2719	1.0	-21.0	1	0.0002642622	0.397	0.0	0.0	-8545027458612470	16	23	10	3UTR		0	0
rno-miR-18a-5p	NM_001389231	Arnt	4196	4215	1.0	-19.9	0	38.9156	0.588	0.0	0.0	-8058226728550050	17	19	14	3UTR		0	0
rno-miR-18a-5p	NM_012780	Arnt	4241	4260	1.0	-19.9	0	38.9156	0.588	0.0	0.0	-8058226728550050	17	19	14	3UTR		0	0
rno-miR-18a-5p	XM_039104790	Arpc5l	564	603	1.0	-21.6	1	0.0006435814	0.471	0.0	0.0	-5.19005e+16	20	39	10	3UTR		0	0
rno-miR-18a-5p	XM_006229737	Arrb1	2854	2870	1.0	-19.3	1	0.01468458	0.382	0.0	0.0	-6618099312767460	14	16	9	3UTR		0	0
rno-miR-18a-5p	XM_017588959	Art2b	1430	1461	1.0	-24.5	0	52.1795	0.5	0.0	0.0	-1.0282e+16	16	20	6	3UTR		0	0
rno-miR-18a-5p	XM_039106113	Art2b	1141	1172	1.0	-24.5	0	52.1795	0.5	0.0	0.0	-1.0282e+16	16	20	6	3UTR		0	0
rno-miR-18a-5p	XM_039098774	Ascc3	8350	8365	1.0	-20.1	0	0.001987115	0.559	0.0	0.0	-6514540193678730	13	15	9	3UTR		0	0
rno-miR-18a-5p	XM_006253303	Ash2l	2607	2626	1.0	-21.8	0	0.718198	0.382	0.0	0.0	-9046177274673160	17	19	13	3UTR		0	0
rno-miR-18a-5p	XM_006253304	Ash2l	2544	2563	1.0	-21.8	0	0.718198	0.382	0.0	0.0	-9046177274673160	17	19	13	3UTR		0	0
rno-miR-18a-5p	XM_006257378	Asic1	3063	3080	1.0	-19.8	0	0.0007298218	0.529	0.0	0.0	-1.57181e+16	16	17	16	3UTR		0	0
rno-miR-18a-5p	NM_024154	Asic1	2780	2797	1.0	-19.8	0	0.0007298218	0.529	1.63007e+16	12811297475	-1.57181e+16	16	17	16	3UTR		0	0
rno-miR-18a-5p	NM_144750	Aspg	2124	2163	1.0	-24.6	0	0.0005574946	0.382	-0.17163351818181816	-0.16626730250000002	-7249989753929370	15	18	11	3UTR		0	0
rno-miR-18a-5p	NM_012912	Atf3	1630	1662	1.0	-23.0	1	0.004300945	0.529	1767324412903220	192991974	-3793324837357110	21	32	11	3UTR		0	0
rno-miR-18a-5p	XM_006228980	Atf5	1218	1236	1.0	-17.5	1	0.001505044	0.412	0.0	0.0	-9160643946489050	13	18	9	3UTR		0	0
rno-miR-18a-5p	NM_001107893	Atf7ip	6476	6505	1.0	-18.8	1	0.008235392	0.574	0.0	0.0	-5180080914529840	21	29	9	3UTR		0	0
rno-miR-18a-5p	NM_001107893	Atf7ip	6044	6062	1.0	-18.9	0	0.01184399	0.691	0.0	0.0	-1.0693e+16	14	18	8	3UTR		0	0
rno-miR-18a-5p	NM_001038495	Atg12	2084	2118	1.0	-19.1	1	0.000222585	0.544	0.4651343571428571	0.8417726837499997	-1.36602e+16	13	19	7	3UTR		0	0
rno-miR-18a-5p	NM_001271212	Atg13	2331	2354	1.0	-22.6	1	0.08571551	0.574	0.0059316749999999765	0.2135177075	-8517224755033270	19	23	11	3UTR		0	0
rno-miR-18a-5p	XM_039100045	Atg4a	1911	1949	1.0	-20.8	0	0.06934775	0.647	0.0	0.0	-6514540193678730	16	19	12	3UTR		0	0
rno-miR-18a-5p	NM_001126298	Atg4a	1838	1876	1.0	-20.8	0	0.06934775	0.647	0.0	0.0	-6514540193678730	16	19	12	3UTR		0	0
rno-miR-18a-5p	XM_017594227	Atl1	2764	2784	1.0	-18.6	0	33.7707	0.529	0.0	0.0	-7249989753929370	14	20	8	3UTR		0	0
rno-miR-18a-5p	NM_012505	Atp1a2	4545	4594	1.0	-22.9	1	0.0004398064	0.544	271544	21149461325	-6246131332038530	14	16	14	3UTR		0	1
rno-miR-18a-5p	XM_008773620	Atp2b3	6147	6168	1.0	-19.7	0	0.004041422	0.515	0.0	0.0	-1.20945e+16	17	21	13	3UTR		0	0
rno-miR-18a-5p	XM_039099542	Atp2b3	6348	6369	1.0	-19.7	0	0.004041422	0.515	0.0	0.0	-1.20945e+16	17	21	13	3UTR		0	0
rno-miR-18a-5p	NM_130823	Atp6v0c	854	892	1.0	-23.1	1	0.0006127375	0.529	1951569853333330	21457479375	-46730240064523	19	23	9	3UTR		0	0
rno-miR-18a-5p	NM_130823	Atp6v0c	923	960	1.0	-18.5	1	0.03636865	0.603	18248	1.44672e+16	-495700071937229	17	37	10	3UTR		0	0
rno-miR-18a-5p	NM_001108318	Atp6v1a	3553	3570	1.0	-19.4	0	0.005465839	0.559	0.08615764249999999	0.420189759	-1.31298e+16	16	17	16	3UTR		0	0
rno-miR-18a-5p	NM_057213	Atp6v1b2	1989	2009	1.0	-20.8	1	0.0003183183	0.412	2.41696e+16	2.28535e+16	-6199507187700460	14	16	14	3UTR		0	0
rno-miR-18a-5p	XM_039093993	Atp8a2	9796	9842	1.0	-23.0	0	0.003021701	0.559	0.0	0.0	-6071582287698320	20	25	15	3UTR		0	0
rno-miR-18a-5p	XM_039093994	Atp8a2	10488	10534	1.0	-23.0	0	0.003021701	0.559	0.0	0.0	-6071582287698320	20	25	15	3UTR		0	0
rno-miR-18a-5p	XM_039093997	Atp8a2	9913	9959	1.0	-23.0	0	0.003021701	0.559	0.0	0.0	-6071582287698320	20	25	15	3UTR		0	0
rno-miR-18a-5p	XM_039093998	Atp8a2	9446	9492	1.0	-23.0	0	0.003021701	0.559	0.0	0.0	-6071582287698320	20	25	15	3UTR		0	0
rno-miR-18a-5p	XM_003751492	Atp8a2	9760	9806	1.0	-23.0	0	0.003021701	0.559	0.0	0.0	-6071582287698320	20	25	15	3UTR		0	0
rno-miR-18a-5p	XM_008760587	Atrnl1	4148	4164	1.0	-22.1	0	0.006034766	0.544	0.0	0.0	-1.26861e+16	15	16	15	3UTR		0	0
rno-miR-18a-5p	XM_039095273	Atrnl1	6478	6496	1.0	-19.4	1	0.000308482	0.529	0.0	0.0	-6199507187700460	16	18	13	3UTR		0	0
rno-miR-18a-5p	XM_039095274	Atrnl1	4040	4056	1.0	-22.1	0	0.006034766	0.544	0.0	0.0	-1.26861e+16	15	16	15	3UTR		0	0
rno-miR-18a-5p	XM_008764632	Atxn7l1	5950	5981	1.0	-20.6	1	0.001991769	0.647	0.0	0.0	-6246131332038530	20	31	8	3UTR		0	0
rno-miR-18a-5p	XM_006240016	Atxn7l1	5600	5631	1.0	-20.6	1	0.001991769	0.647	0.0	0.0	-6246131332038530	20	31	8	3UTR		0	0
rno-miR-18a-5p	NM_022585	Azin1	3006	3023	1.0	-18.8	1	0.004369892	0.662	2.5342e+16	1.88923e+16	-6283094717113670	16	17	16	3UTR		0	0
rno-miR-18a-5p	XM_039086515	B3gntl1	2017	2034	1.0	-19.8	0	0.007235456	0.456	0.0	0.0	-9704629567538020	15	17	13	3UTR		0	0
rno-miR-18a-5p	XM_039087862	B4galnt2	2199	2244	1.0	-18.6	1	0.0007170073	0.574	0.0	0.0	-4849714495602880	21	45	9	3UTR		0	0
rno-miR-18a-5p	XM_039084174	Bard1	5628	5644	1.0	-21.1	0	60.6844	0.456	0.0	0.0	-9847490563839960	15	16	15	3UTR		0	0
rno-miR-18a-5p	XM_039084174	Bard1	4094	4109	1.0	-19.7	0	0.0003718137	0.588	0.0	0.0	-9546562468637920	13	15	7	3UTR		0	0
rno-miR-18a-5p	XM_039084176	Bard1	4975	4991	1.0	-21.1	0	60.6844	0.456	0.0	0.0	-9847490563839960	15	16	15	3UTR		0	0
rno-miR-18a-5p	XM_039084176	Bard1	3441	3456	1.0	-19.7	0	0.0003718137	0.588	0.0	0.0	-9546562468637920	13	15	7	3UTR		0	0
rno-miR-18a-5p	NM_022622	Bard1	3908	3923	1.0	-19.7	0	0.0003718137	0.588	0.0	0.0	-9546562468637920	13	15	7	3UTR		0	0
rno-miR-18a-5p	XM_039080919	Bbc3	896	910	1.0	-20.5	0	70.5748	0.338	0.0	0.0	-7249989753929370	13	14	13	3UTR		0	0
rno-miR-18a-5p	NM_173837	Bbc3	1027	1041	1.0	-20.5	0	70.5748	0.338	0.0	0.0	-7249989753929370	13	14	13	3UTR		0	0
rno-miR-18a-5p	XM_006232288	Bbs12	5571	5594	1.0	-24.8	1	0.0001994482	0.544	0.0	0.0	-6748839937868680	19	23	8	3UTR		0	0
rno-miR-18a-5p	XM_006232289	Bbs12	6499	6522	1.0	-24.8	1	0.0001994482	0.544	0.0	0.0	-6748839937868680	19	23	8	3UTR		0	0
rno-miR-18a-5p	NM_001107722	Bcar3	3044	3063	1.0	-19.3	1	0.0135454	0.735	1566804111111110	105748430125	-6283094717113670	17	19	13	3UTR		0	0
rno-miR-18a-5p	XM_039086495	Bcas3	3672	3695	1.0	-21.8	1	0.001964298	0.544	0.0	0.0	-6106959766537740	20	23	10	3UTR		0	0
rno-miR-18a-5p	XM_039086496	Bcas3	3533	3556	1.0	-21.8	1	0.001964298	0.544	0.0	0.0	-6106959766537740	20	23	10	3UTR		0	0
rno-miR-18a-5p	XM_039086497	Bcas3	3624	3647	1.0	-21.8	1	0.001964298	0.544	0.0	0.0	-6106959766537740	20	23	10	3UTR		0	0
rno-miR-18a-5p	XM_039086498	Bcas3	3511	3534	1.0	-21.8	1	0.001964298	0.544	0.0	0.0	-6106959766537740	20	23	10	3UTR		0	0
rno-miR-18a-5p	XM_039086499	Bcas3	3606	3629	1.0	-21.8	1	0.001964298	0.544	0.0	0.0	-6106959766537740	20	23	10	3UTR		0	0
rno-miR-18a-5p	XM_008763370	Bcat1	2006	2023	1.0	-21.2	0	0.002685132	0.471	0.0	0.0	-933931466908909	15	17	11	3UTR		0	0
rno-miR-18a-5p	XM_008763372	Bcat1	2120	2137	1.0	-21.2	0	0.002685132	0.471	0.0	0.0	-933931466908909	15	17	11	3UTR		0	0
rno-miR-18a-5p	XM_008763373	Bcat1	2223	2240	1.0	-21.2	0	0.002685132	0.471	0.0	0.0	-933931466908909	15	17	11	3UTR		0	0
rno-miR-18a-5p	XM_039107212	Bcat1	2233	2250	1.0	-21.2	0	0.002685132	0.471	0.0	0.0	-933931466908909	15	17	11	3UTR		0	0
rno-miR-18a-5p	NM_017253	Bcat1	2029	2046	1.0	-21.2	0	0.002685132	0.471	1.26578e+16	1.68236e+16	-933931466908909	15	17	11	3UTR		0	0
rno-miR-18a-5p	XM_006237248	Bcl2l13	5841	5861	1.0	-22.5	0	22.0906	0.382	0.0	0.0	-6750673256795920	18	20	10	3UTR		0	0
rno-miR-18a-5p	XM_006252016	Bcl2l2	1257	1303	1.0	-19.5	1	43.6757	0.544	0.0	0.0	-495700071937229	19	46	9	3UTR		0	0
rno-miR-18a-5p	NM_001108279	Bcl6b	2283	2309	1.0	-19.1	0	0.00229727	0.574	2327784417647050	1.93646e+16	-7249989753929370	19	26	12	3UTR		0	0
rno-miR-18a-5p	NM_001270713	Bdkrb2	2340	2359	0.9743589743589743	-20.5	0	19.4388	0.5	0.10881947777777783	-0.07820250999999996	-7803670806344980	16	19	13	3UTR		0	0
rno-miR-18a-5p	NM_173100	Bdkrb2	2188	2207	0.9743589743589743	-20.5	0	19.4388	0.5	0.02625658888888887	-0.08264475874999998	-7803670806344980	16	19	13	3UTR		0	0
rno-miR-18a-5p	XM_039099149	Bend3	2670	2687	1.0	-19.8	0	0.0001089786	0.338	0.0	0.0	-6695373124915110	15	17	12	3UTR		0	0
rno-miR-18a-5p	XM_006250982	Bend4	6930	6947	1.0	-20.4	1	23.326	0.426	0.0	0.0	-7102971249558930	13	17	10	3UTR		0	0
rno-miR-18a-5p	XM_006250982	Bend4	6423	6447	1.0	-19.5	1	0.002953598	0.574	0.0	0.0	-3793324837357110	20	24	10	3UTR		0	0
rno-miR-18a-5p	NM_001034163	Blmh	2146	2166	1.0	-23.3	0	0.0003851726	0.485	0.6785053428571429	0.14904077875000005	-7570929851924500	17	20	12	3UTR		0	0
rno-miR-18a-5p	XM_017590943	Bmpr1b	3109	3147	1.0	-20.5	1	0.002908769	0.515	0.0	0.0	-3937574446201660	20	38	10	3UTR		0	0
rno-miR-18a-5p	XM_039102481	Bmpr1b	3567	3605	1.0	-20.5	1	0.002908769	0.515	0.0	0.0	-3937574446201660	20	38	10	3UTR		0	0
rno-miR-18a-5p	XM_006233401	Bmpr1b	3306	3344	1.0	-20.5	1	0.002908769	0.515	0.0	0.0	-3937574446201660	20	38	10	3UTR		0	0
rno-miR-18a-5p	XM_039109514	Bnc2	4141	4160	1.0	-20.0	0	0.02077193	0.735	0.0	0.0	-1.28934e+16	17	19	12	3UTR		0	0
rno-miR-18a-5p	NM_001106666	Bnc2	4066	4085	1.0	-20.0	0	0.02686973	0.644	0.0	0.0	-1.28934e+16	17	19	12	3UTR		0	0
rno-miR-18a-5p	NM_001008772	Bpnt2	2736	2754	1.0	-19.8	0	0.006689206	0.603	-0.018086307692307683	0.08544778000000001	-5694283598550160	16	18	10	3UTR		0	0
rno-miR-18a-5p	XM_231692	Braf	6179	6201	1.0	-22.8	1	0.002739571	0.632	0.0	0.0	-9964902622363820	18	22	9	3UTR		0	0
rno-miR-18a-5p	XM_006236359	Braf	6115	6137	1.0	-22.8	1	0.002739571	0.632	0.0	0.0	-9964902622363820	18	22	9	3UTR		0	0
rno-miR-18a-5p	XM_017594916	Brd4	6781	6797	1.0	-20.6	0	0.001499556	0.5	0.0	0.0	-1.23713e+16	14	16	8	3UTR		0	0
rno-miR-18a-5p	NM_001100903	Brd4	6862	6878	1.0	-20.6	0	0.001499556	0.5	1.73305e+16	18139580765	-1.23713e+16	14	16	8	3UTR		0	0
rno-miR-18a-5p	XM_006227785	Brd9	2523	2542	1.0	-20.7	1	0.000515671	0.441	0.0	0.0	-6138845108269120	16	19	9	3UTR		0	0
rno-miR-18a-5p	NM_001371922	Brwd1	8977	8995	1.0	-22.9	1	0.0290326	0.632	0.0	0.0	-5226705058867900	17	18	17	3UTR		0	0
rno-miR-18a-5p	NM_001191917	Btaf1	6846	6873	1.0	-19.9	0	0.000895425	0.515	1.05123e+16	0.9836711725	-7794895910253610	21	27	7	3UTR		0	0
rno-miR-18a-5p	NM_017258	Btg1	878	898	1.0	-17.2	0	0.1386677	0.603	157433983	0.76838476625	-1133791659229140	16	20	10	3UTR		0	0
rno-miR-18a-5p	NM_001106021	C1d	2124	2145	1.0	-23.9	0	0.006159881	0.456	-0.023352072727272712	0.0005841920625000128	-7803670806344980	19	21	12	3UTR		0	0
rno-miR-18a-5p	NM_032060	C3ar1	1548	1564	1.0	-20.8	0	0.001880325	0.515	1.67251e+16	141698440525	-8799583380817550	14	16	10	3UTR		0	0
rno-miR-18a-5p	XM_006237314	C3ar1	2119	2139	1.0	-19.7	1	0.02880551	0.559	0.0	0.0	-9592934641634880	16	20	9	3UTR		0	0
rno-miR-18a-5p	NM_001106670	C8a	3343	3366	1.0	-25.9	0	27.1624	0.529	0.5221747142857143	0.711494929375	-6305510012782680	19	23	7	3UTR		0	0
rno-miR-18a-5p	NM_001134993	Ca13	1587	1609	1.0	-21.2	0	0.001292657	0.559	1560994375	1935851386	-7593409040815970	17	22	8	3UTR		0	0
rno-miR-18a-5p	XM_006256859	Ca5b	2267	2285	1.0	-19.2	0	0.0005249559	0.574	0.0	0.0	-6514540193678730	16	18	10	3UTR		0	0
rno-miR-18a-5p	XM_039096928	Cables1	3179	3196	1.0	-19.1	0	0.002959139	0.603	0.0	0.0	-1.4722e+16	15	17	12	3UTR		0	0
rno-miR-18a-5p	NM_001107404	Cables1	2385	2402	1.0	-19.1	0	0.002959139	0.603	0.148397725	0.7697245512499999	-1.4722e+16	15	17	12	3UTR		0	0
rno-miR-18a-5p	NM_001108907	Cabp5	741	783	1.0	-20.9	0	0.0001410796	0.559	0.2929369727272727	0.5413578875	-8415498954871780	13	15	13	3UTR		0	0
rno-miR-18a-5p	XM_006254301	Cacnb2	3203	3231	1.0	-22.2	0	8.33369	0.426	0.0	0.0	-7570929851924500	15	17	15	3UTR		0	0
rno-miR-18a-5p	XM_006254303	Cacnb2	6904	6932	1.0	-22.2	0	8.33369	0.426	0.0	0.0	-7570929851924500	15	17	15	3UTR		0	0
rno-miR-18a-5p	XM_039095295	Cacnb2	2951	2979	1.0	-22.2	0	8.33369	0.426	0.0	0.0	-7570929851924500	15	17	15	3UTR		0	0
rno-miR-18a-5p	XM_039095297	Cacnb2	2754	2782	1.0	-22.2	0	8.33369	0.426	0.0	0.0	-7570929851924500	15	17	15	3UTR		0	0
rno-miR-18a-5p	XM_039095299	Cacnb2	6792	6820	1.0	-22.2	0	8.33369	0.426	0.0	0.0	-7570929851924500	15	17	15	3UTR		0	0
rno-miR-18a-5p	NM_053851	Cacnb2	2737	2765	1.0	-22.2	0	8.33369	0.426	1.83145e+16	131484493	-7570929851924500	15	17	15	3UTR		0	0
rno-miR-18a-5p	XM_017591999	Cacnb4	7187	7206	1.0	-17.9	0	0.007204004	0.676	0.0	0.0	-8724472554582110	15	19	10	3UTR		0	0
rno-miR-18a-5p	XM_017592000	Cacnb4	7001	7020	1.0	-17.9	0	0.007204004	0.676	0.0	0.0	-8724472554582110	15	19	10	3UTR		0	0
rno-miR-18a-5p	XM_006231678	Cacul1	5143	5168	1.0	-23.3	1	0.0149206	0.441	0.0	0.0	-5692450279622920	18	25	8	3UTR		0	0
rno-miR-18a-5p	XM_039081723	Cadm1	1786	1806	1.0	-22.2	1	0.006288114	0.515	0.0	0.0	-5226705058867900	19	20	19	3UTR		0	0
rno-miR-18a-5p	NM_001034015	Calcr	3056	3079	1.0	-21.0	0	0.0004087987	0.588	0.1594454625	0.15120274125000002	-9861343503275090	13	16	8	3UTR		0	0
rno-miR-18a-5p	NM_053816	Calcr	3167	3190	1.0	-21.0	0	0.0004087987	0.588	0.1594454625	0.15120274125000002	-9861343503275090	13	16	8	3UTR		0	0
rno-miR-18a-5p	NM_001107365	Camk1d	1401	1417	1.0	-23.1	1	2.25296	0.485	0.7482708777777778	0.7777914286249998	-9592934641634880	15	16	15	3UTR		0	0
rno-miR-18a-5p	XM_006254523	Camk4	5244	5264	1.0	-20.7	1	0.01466704	0.529	0.0	0.0	-5585164055853510	18	20	14	3UTR		0	0
rno-miR-18a-5p	XM_006254523	Camk4	9980	9996	1.0	-19.3	0	42.0478	0.485	0.0	0.0	-881432218342424	15	16	15	3UTR		0	0
rno-miR-18a-5p	XM_006254523	Camk4	10081	10098	1.0	-19.1	0	0.0001525262	0.544	0.0	0.0	-9395960284116020	12	17	9	3UTR		0	0
rno-miR-18a-5p	XM_017600851	Camk4	5670	5690	1.0	-20.7	1	0.01466704	0.529	0.0	0.0	-5585164055853510	18	20	14	3UTR		0	0
rno-miR-18a-5p	XM_017600851	Camk4	10406	10422	1.0	-19.3	0	42.0478	0.485	0.0	0.0	-881432218342424	15	16	15	3UTR		0	0
rno-miR-18a-5p	XM_017600851	Camk4	10507	10524	1.0	-19.1	0	0.0001525262	0.544	0.0	0.0	-9395960284116020	12	17	9	3UTR		0	0
rno-miR-18a-5p	NM_144754	Cant1	2454	2484	1.0	-19.9	1	0.006768775	0.485	1.23753e+16	1.17766e+16	-495700071937229	21	30	9	3UTR		0	0
rno-miR-18a-5p	XM_008767680	Canx	1984	2010	1.0	-19.6	1	0.0001546497	0.5	0.0	0.0	-8806557448767870	14	19	11	3UTR		0	0
rno-miR-18a-5p	NM_134461	Capn5	2410	2430	1.0	-24.1	0	0.001405648	0.5	1.88214e+16	0.8224029211250001	-9716900382111150	17	20	9	3UTR		0	0
rno-miR-18a-5p	XM_006250363	Capn8	2753	2768	1.0	-21.4	0	0.03131957	0.485	0.0	0.0	-1627414471792560	14	15	14	3UTR		0	0
rno-miR-18a-5p	XM_039105438	Caprin1	3411	3428	1.0	-21.6	0	59.0317	0.544	0.0	0.0	-1113885194640890	14	17	9	3UTR		0	0
rno-miR-18a-5p	XM_039105438	Caprin1	3973	3990	1.0	-21.6	0	0.001279497	0.603	0.0	0.0	-7249989753929370	15	17	8	3UTR		0	0
rno-miR-18a-5p	XM_039079681	Caps2	4168	4191	1.0	-22.8	0	0.004332573	0.5	0.0	0.0	-7714799398085740	16	18	16	3UTR		0	0
rno-miR-18a-5p	XM_039079682	Caps2	4135	4158	1.0	-22.8	0	0.004332573	0.5	0.0	0.0	-7714799398085740	16	18	16	3UTR		0	0
rno-miR-18a-5p	XM_006241337	Caps2	4263	4286	1.0	-22.8	0	0.004332573	0.5	0.0	0.0	-7714799398085740	16	18	16	3UTR		0	0
rno-miR-18a-5p	XM_017597692	Car10	1465	1499	1.0	-21.8	1	0.02239968	0.412	0.0	0.0	-1.34275e+16	14	16	14	3UTR		0	0
rno-miR-18a-5p	XM_006245753	Carhsp1	2098	2113	1.0	-17.0	1	6.08539	0.485	0.0	0.0	-508245545002336	14	15	14	3UTR		0	0
rno-miR-18a-5p	XM_039085307	Carhsp1	1838	1853	1.0	-17.0	1	6.08539	0.485	0.0	0.0	-508245545002336	14	15	14	3UTR		0	0
rno-miR-18a-5p	XM_006228722	Catsperg	3631	3649	1.0	-17.7	1	9.39103	0.397	0.0	0.0	-6870230295138450	15	18	10	3UTR		0	0
rno-miR-18a-5p	NM_001108453	Cbfa2t3	2277	2313	1.0	-18.8	1	0.1218655	0.426	1.26408e+16	1.14372e+16	-495700071937229	18	36	8	3UTR		0	0
rno-miR-18a-5p	XM_576396	Cbl	10398	10418	1.0	-19.9	1	5.53219	0.368	0.0	0.0	-5692450279622920	16	20	8	3UTR		0	0
rno-miR-18a-5p	XM_576396	Cbl	4463	4480	1.0	-19.5	0	0.0001751569	0.515	0.0	0.0	-7.9901e+16	14	17	11	3UTR		0	0
rno-miR-18a-5p	XM_006242965	Cbl	10269	10289	1.0	-19.9	1	5.53219	0.368	0.0	0.0	-5692450279622920	16	20	8	3UTR		0	0
rno-miR-18a-5p	XM_006242965	Cbl	4334	4351	1.0	-19.5	0	0.0001751569	0.515	0.0	0.0	-7.9901e+16	14	17	11	3UTR		0	0
rno-miR-18a-5p	NM_133535	Cbwd1	1215	1260	1.0	-17.1	1	0.003225707	0.632	1.6916e+16	1.42211e+16	-495700071937229	15	45	10	3UTR		0	0
rno-miR-18a-5p	XM_039079593	Cbx7	1332	1350	1.0	-23.4	0	49.2478	0.382	0.0	0.0	-814709009323158	17	18	17	3UTR		0	0
rno-miR-18a-5p	XM_006242020	Cbx7	2122	2140	1.0	-23.4	0	49.2478	0.382	0.0	0.0	-814709009323158	17	18	17	3UTR		0	0
rno-miR-18a-5p	NM_001270984	Cc2d1b	3028	3042	1.0	-18.3	1	0.000713784	0.5	1.15125e+16	0.30638558125	-4761823477911360	13	14	13	3UTR		0	0
rno-miR-18a-5p	XM_039102827	Ccdc125	2984	3017	1.0	-20.9	1	0.0001058534	0.544	0.0	0.0	-5692450279622920	14	17	10	3UTR		0	0
rno-miR-18a-5p	XM_017591017	Ccdc152	837	855	1.0	-17.7	1	0.0091921	0.662	0.0	0.0	-5692450279622920	14	18	10	3UTR		0	0
rno-miR-18a-5p	XM_006231988	Ccdc152	886	904	1.0	-17.7	1	0.0091921	0.662	0.0	0.0	-5692450279622920	14	18	10	3UTR		0	0
rno-miR-18a-5p	XM_039099214	Ccdc162	9096	9115	1.0	-20.2	0	0.0003864668	0.574	0.0	0.0	-881343632025268	16	19	12	3UTR		0	0
rno-miR-18a-5p	XM_039110660	Ccdc171	6751	6774	1.0	-21.8	1	0.0001092176	0.529	0.0	0.0	-9076216974294410	19	23	12	3UTR		0	0
rno-miR-18a-5p	NM_001009659	Ccdc174	1546	1589	1.0	-21.8	0	0.007592311	0.544	-0.022865313478260846	0.06375775749999998	-9546562468637920	16	25	8	3UTR		0	0
rno-miR-18a-5p	XM_039106125	Ccdc187	8119	8135	1.0	-19.4	0	0.001698843	0.485	0.0	0.0	-8648548035175390	15	16	15	3UTR		0	0
rno-miR-18a-5p	XM_039106127	Ccdc187	7947	7963	1.0	-19.4	0	0.001698843	0.485	0.0	0.0	-8648548035175390	15	16	15	3UTR		0	0
rno-miR-18a-5p	XM_039085685	Ccdc40	4385	4405	1.0	-22.7	0	64.9308	0.441	0.0	0.0	-6983414211216400	18	20	10	3UTR		0	0
rno-miR-18a-5p	NM_001134688	Ccdc40	4702	4722	1.0	-22.7	0	64.9308	0.441	0.0	0.0	-6983414211216400	18	20	10	3UTR		0	0
rno-miR-18a-5p	XM_039113372	Ccdc85c	2779	2797	1.0	-19.2	1	0.0002174224	0.368	0.0	0.0	-6246131332038530	16	18	12	3UTR		0	0
rno-miR-18a-5p	XM_006240553	Ccdc85c	2820	2838	1.0	-19.2	1	0.0002174224	0.368	0.0	0.0	-6246131332038530	16	18	12	3UTR		0	0
rno-miR-18a-5p	XM_008770470	Ccdc88a	6305	6323	1.0	-20.0	0	0.001610639	0.632	0.0	0.0	-1186019739781850	14	18	11	3UTR		0	0
rno-miR-18a-5p	XM_039092893	Ccdc88a	6585	6603	1.0	-20.0	0	0.001610639	0.632	0.0	0.0	-1186019739781850	14	18	11	3UTR		0	0
rno-miR-18a-5p	NM_001105725	Ccng2	1885	1909	1.0	-19.5	1	0.0005464984	0.574	2.26786e+16	1.75852e+16	-1118522411940590	15	24	8	3UTR		0	0
rno-miR-18a-5p	NM_001109672	Ccnk	2068	2090	1.0	-22.2	0	0.001152957	0.485	0.54365089375	0.27945960975	-727063564855292	20	22	15	3UTR		0	0
rno-miR-18a-5p	XM_008765745	Ccnt1	4352	4368	1.0	-19.0	1	0.001103752	0.559	0.0	0.0	-6748839937868680	15	16	15	3UTR		0	0
rno-miR-18a-5p	XM_039082806	Ccp110	4171	4193	1.0	-21.3	1	0.001757971	0.618	0.0	0.0	-6199507187700460	19	22	12	3UTR		0	0
rno-miR-18a-5p	XM_039082822	Ccp110	4085	4107	1.0	-21.3	1	0.001757971	0.618	0.0	0.0	-6199507187700460	19	22	12	3UTR		0	0
rno-miR-18a-5p	XM_039082825	Ccp110	4025	4047	1.0	-21.3	1	0.001757971	0.618	0.0	0.0	-6199507187700460	19	22	12	3UTR		0	0
rno-miR-18a-5p	NM_001108501	Ccp110	4093	4115	1.0	-21.3	1	0.001757971	0.618	0.09817826666666667	0.06173360442499994	-6199507187700460	19	22	12	3UTR		0	0
rno-miR-18a-5p	XM_039082061	Ccr2	3887	3912	1.0	-19.1	0	0.000302083	0.559	0.0	0.0	-9278153606997720	15	19	11	3UTR		0	0
rno-miR-18a-5p	XM_039082061	Ccr2	4146	4164	1.0	-18.7	1	0.001692638	0.691	0.0	0.0	-7.78178e+16	16	18	15	3UTR		0	0
rno-miR-18a-5p	XM_039082062	Ccr2	3393	3411	1.0	-18.9	0	0.000302083	0.559	0.0	0.0	-9278153606997720	15	18	11	3UTR		0	0
rno-miR-18a-5p	XM_039082062	Ccr2	3645	3663	1.0	-18.7	1	0.001692638	0.691	0.0	0.0	-7.78178e+16	16	18	15	3UTR		0	0
rno-miR-18a-5p	NM_053960	Ccr5	2290	2326	1.0	-20.0	1	0.04392659	0.544	0.08308062404761904	-0.02465324025	-495700071937229	17	23	7	3UTR		0	0
rno-miR-18a-5p	XM_008758755	Ccr6	2706	2763	1.0	-22.1	0	0.0414248	0.544	0.0	0.0	-6514540193678730	20	35	9	3UTR		0	0
rno-miR-18a-5p	NM_017079	Cd1d1	1306	1325	1.0	-21.5	1	66.631	0.529	0.47782357777777773	0.17355743875000004	-7.78178e+16	16	19	8	3UTR		0	0
rno-miR-18a-5p	XM_008767078	Cd28	3185	3201	1.0	-18.6	1	0.0008229357	0.676	0.0	0.0	-495700071937229	14	16	8	3UTR		0	0
rno-miR-18a-5p	XM_002727841	Cd300ld	1102	1139	0.9743589743589743	-21.8	0	87.7829	0.471	0.0	0.0	-7249989753929370	15	19	11	3UTR		0	0
rno-miR-18a-5p	NM_001108352	Cdc7	2534	2575	1.0	-22.4	1	0.001034329	0.544	2445843525	1.44973e+16	-803797055053493	18	21	12	3UTR		0	0
rno-miR-18a-5p	NM_031334	Cdh1	4342	4364	1.0	-17.5	1	0.003743163	0.706	0.6067006500000001	0.9630247770833333	-4528774397607750	17	22	11	3UTR		0	0
rno-miR-18a-5p	XM_039090879	Cdh19	4124	4169	1.0	-23.6	0	0.0005491087	0.485	0.0	0.0	-7249989753929370	15	18	12	3UTR		0	0
rno-miR-18a-5p	NM_031333	Cdh2	3785	3808	1.0	-19.8	1	0.002381958	0.676	1.40514e+16	1.34157e+16	-3793324837357110	16	23	9	3UTR		0	0
rno-miR-18a-5p	XM_008762509	Cdh26	3014	3030	1.0	-21.9	1	0.001643933	0.5	0.0	0.0	-7102971249558930	15	16	15	3UTR		0	0
rno-miR-18a-5p	XM_039105149	Cdh26	2928	2955	1.0	-22.3	1	0.001643933	0.5	0.0	0.0	-7102971249558930	15	17	15	3UTR		0	0
rno-miR-18a-5p	XM_039106753	Cdh4	5777	5796	1.0	-21.9	0	0.000183739	0.471	0.0	0.0	-8860060464590740	16	19	14	3UTR		0	0
rno-miR-18a-5p	XM_575206	Cdin1	2913	2939	1.0	-22.3	1	0.03648852	0.676	0.0	0.0	-508245545002336	20	26	15	3UTR		0	0
rno-miR-18a-5p	XM_039107754	Cdk14	2099	2118	1.0	-20.6	0	0.001717692	0.485	0.0	0.0	-1.47751e+16	15	19	10	3UTR		0	0
rno-miR-18a-5p	XM_039107756	Cdk14	2122	2141	1.0	-20.6	0	0.001717692	0.485	0.0	0.0	-1.47751e+16	15	19	10	3UTR		0	0
rno-miR-18a-5p	XM_039107756	Cdk14	4842	4863	1.0	-20.1	1	0.001937173	0.515	0.0	0.0	-3793324837357110	17	21	6	3UTR		0	0
rno-miR-18a-5p	NM_199501	Cdk2	1190	1231	1.0	-23.8	1	0.001201734	0.529	1.43122e+16	1421933663	-495700071937229	18	21	14	3UTR		0	0
rno-miR-18a-5p	XM_006240778	Cdk2	1400	1441	1.0	-23.8	1	0.001201734	0.529	0.0	0.0	-495700071937229	18	21	14	3UTR		0	0
rno-miR-18a-5p	NM_001025752	Cdk20	1676	1707	1.0	-22.0	1	0.001210721	0.559	-0.05229126666666666	0.010386872499999984	-874030495019083	17	23	9	3UTR		0	0
rno-miR-18a-5p	NM_031762	Cdkn1b	838	876	1.0	-20.0	0	0.0007236101	0.618	1.5545e+16	202133637925	-1063357736849120	13	16	12	3UTR		0	0
rno-miR-18a-5p	NM_001008278	Cdkn2aipnl	1063	1104	1.0	-23.9	0	58.816	0.559	0.1590080625	-0.02537493750000002	-8415498954871780	16	20	13	3UTR		0	0
rno-miR-18a-5p	NM_001008278	Cdkn2aipnl	834	850	1.0	-19.7	0	0.0001367964	0.412	0.31153410000000004	0.04992261499999998	-7570929851924500	14	16	12	3UTR		0	0
rno-miR-18a-5p	XM_017601237	Cdyl2	8359	8396	1.0	-20.5	1	0.01128464	0.544	0.0	0.0	-3793324837357110	18	22	12	3UTR		0	0
rno-miR-18a-5p	XM_039097638	Cdyl2	4129	4166	1.0	-20.5	1	0.01128464	0.544	0.0	0.0	-3793324837357110	18	22	12	3UTR		0	0
rno-miR-18a-5p	XM_008766227	Celf6	3018	3039	1.0	-21.8	0	0.0007311018	0.525	0.0	0.0	-1.14475e+16	18	21	10	3UTR		0	0
rno-miR-18a-5p	XM_008766229	Celf6	2954	2975	1.0	-21.8	0	0.0007311018	0.525	0.0	0.0	-1.14475e+16	18	21	10	3UTR		0	0
rno-miR-18a-5p	XM_008766230	Celf6	2873	2894	1.0	-21.8	0	0.0007311018	0.525	0.0	0.0	-1.14475e+16	18	21	10	3UTR		0	0
rno-miR-18a-5p	XM_039081096	Celf6	3015	3036	1.0	-21.8	0	0.0007311018	0.525	0.0	0.0	-1.14475e+16	18	21	10	3UTR		0	0
rno-miR-18a-5p	NM_001100827	Cenpf	9604	9625	1.0	-18.5	1	0.002625521	0.5	1.38011e+16	1.74595e+16	-6283094717113670	17	21	9	3UTR		0	0
rno-miR-18a-5p	NM_001277060	Cep162	4944	4987	1.0	-28.6	0	0.541734	0.441	0.7151570800000001	1077745235	-6857959480565330	18	21	15	3UTR		0	0
rno-miR-18a-5p	XM_006236229	Cep41	3214	3241	1.0	-22.0	0	57.271	0.559	0.0	0.0	-1.55666e+16	13	15	13	3UTR		0	0
rno-miR-18a-5p	NM_001108124	Cep57	1661	1678	1.0	-17.3	1	0.003706391	0.588	1496962590909090	1.16634e+16	-8573508368464260	14	17	11	3UTR		0	0
rno-miR-18a-5p	XM_006242523	Cep57	1597	1614	1.0	-17.3	1	0.003706391	0.588	0.0	0.0	-8573508368464260	14	17	11	3UTR		0	0
rno-miR-18a-5p	NM_001191842	Cetn3	643	662	1.0	-18.9	0	0.001839027	0.588	0.8744303600000001	0.57985792	-8649798699061730	17	19	13	3UTR		0	0
rno-miR-18a-5p	XM_039088894	Cfap44	6627	6645	1.0	-21.3	0	0.0009112229	0.441	0.0	0.0	-1.52178e+16	16	18	10	3UTR		0	0
rno-miR-18a-5p	NM_001127563	Cfap77	899	916	1.0	-19.2	0	0.000311545	0.456	0.7654933090909091	0.72301455625	-7249989753929370	13	17	11	3UTR		0	0
rno-miR-18a-5p	NM_017147	Cfl1	593	609	1.0	-21.0	1	0.001496382	0.368	1.06473e+16	10770404975	-6748839937868680	15	16	15	3UTR		0	0
rno-miR-18a-5p	NM_001108982	Cfl2	1983	2005	1.0	-18.7	1	0.0007843741	0.574	1.45787e+16	1.3935e+16	-5.81791e+16	18	22	6	3UTR		0	0
rno-miR-18a-5p	NM_001025415	Ch25h	1127	1146	1.0	-20.0	0	0.0007591633	0.559	0.34655178	1.12909e+16	-911461638679582	14	19	10	3UTR		0	0
rno-miR-18a-5p	XM_039087616	Chd3	6941	6958	1.0	-20.2	0	41.8658	0.456	0.0	0.0	-7236136814494240	15	17	11	3UTR		0	0
rno-miR-18a-5p	XM_039087623	Chd3	6790	6807	1.0	-20.2	0	41.8658	0.456	0.0	0.0	-7236136814494240	15	17	11	3UTR		0	0
rno-miR-18a-5p	XM_039087625	Chd3	7340	7357	1.0	-20.2	0	41.8658	0.456	0.0	0.0	-7236136814494240	15	17	11	3UTR		0	0
rno-miR-18a-5p	XM_039108773	Chl1	7692	7714	1.0	-21.3	0	0.0002364512	0.588	0.0	0.0	-810682967144978	16	22	10	3UTR		0	0
rno-miR-18a-5p	XM_039108776	Chl1	7643	7665	1.0	-21.3	0	0.0002364512	0.588	0.0	0.0	-810682967144978	16	22	10	3UTR		0	0
rno-miR-18a-5p	XM_039108777	Chl1	7528	7550	1.0	-21.3	0	0.0002364512	0.588	0.0	0.0	-810682967144978	16	22	10	3UTR		0	0
rno-miR-18a-5p	XM_039108421	Chrm2	3239	3255	1.0	-18.8	1	0.01021235	0.588	0.0	0.0	-7284377755798020	15	16	15	3UTR		0	1
rno-miR-18a-5p	NM_031016	Chrm2	3367	3383	1.0	-18.8	1	0.01021235	0.588	0.0	0.0	-7284377755798020	15	16	15	3UTR		0	1
rno-miR-18a-5p	NM_017078	Chrna5	2726	2748	1.0	-19.4	1	0.001786148	0.529	-0.06975687499999997	-0.033365733750000015	-5.19005e+16	17	22	7	3UTR		0	0
rno-miR-18a-5p	XM_006244730	Chst10	2157	2181	1.0	-21.5	0	0.0004114421	0.426	0.0	0.0	-6747589273982350	15	22	11	3UTR		0	0
rno-miR-18a-5p	NM_080397	Chst10	1992	2016	1.0	-21.5	0	0.0004114421	0.426	2017031125	209389286625	-6747589273982350	15	22	11	3UTR		0	0
rno-miR-18a-5p	XM_039099127	Chst3	6500	6520	1.0	-22.2	0	0.0006491204	0.647	0.0	0.0	-8427769769444900	17	20	9	3UTR		0	0
rno-miR-18a-5p	NM_001107427	Chst4	1268	1295	1.0	-19.7	0	0.00112832	0.485	0.0008521176470588169	0.0053371028749999855	-1.11132e+16	17	27	10	3UTR		0	0
rno-miR-18a-5p	NM_001014175	Chtop	2141	2158	1.0	-17.3	0	0.005300417	0.559	12085467	14517173785625	-8306379412175130	14	17	9	3UTR		0	0
rno-miR-18a-5p	XM_340982	Cip2a	5938	5961	1.0	-19.8	1	0.01300094	0.559	0.0	0.0	-1.24965e+16	18	23	10	3UTR		0	0
rno-miR-18a-5p	XM_017594156	Cipc	3462	3482	1.0	-23.0	1	0.0003916481	0.426	0.0	0.0	-6469211527196080	17	20	9	3UTR		0	0
rno-miR-18a-5p	NM_001108044	Cipc	3178	3198	1.0	-23.0	1	0.0003916481	0.426	0.28539366666666666	0.7488677374999999	-6469211527196080	17	20	9	3UTR		0	0
rno-miR-18a-5p	NM_001108044	Cipc	3241	3263	1.0	-22.7	0	0.001152143	0.485	0.5030773	0.6098256675	-7914349138811090	18	22	13	3UTR		0	0
rno-miR-18a-5p	XM_006240377	Cipc	3280	3300	1.0	-23.0	1	0.0003916481	0.426	0.0	0.0	-6469211527196080	17	20	9	3UTR		0	0
rno-miR-18a-5p	XM_006240378	Cipc	3791	3811	1.0	-23.0	1	0.0003916481	0.426	0.0	0.0	-6469211527196080	17	20	9	3UTR		0	0
rno-miR-18a-5p	XM_039091249	Clasp1	5316	5338	1.0	-21.2	0	0.0002362121	0.471	0.0	0.0	-1.2393e+16	15	22	6	3UTR		0	0
rno-miR-18a-5p	XM_039091253	Clasp1	5268	5290	1.0	-21.2	0	0.0002362121	0.471	0.0	0.0	-1.2393e+16	15	22	6	3UTR		0	0
rno-miR-18a-5p	XM_039091258	Clasp1	5238	5260	1.0	-21.2	0	0.0002362121	0.471	0.0	0.0	-1.2393e+16	15	22	6	3UTR		0	0
rno-miR-18a-5p	XM_039091268	Clasp1	5091	5113	1.0	-21.2	0	0.0002362121	0.471	0.0	0.0	-1.2393e+16	15	22	6	3UTR		0	0
rno-miR-18a-5p	XM_039091269	Clasp1	5085	5107	1.0	-21.2	0	0.0002362121	0.471	0.0	0.0	-1.2393e+16	15	22	6	3UTR		0	0
rno-miR-18a-5p	XM_039091270	Clasp1	5067	5089	1.0	-21.2	0	0.0002362121	0.471	0.0	0.0	-1.2393e+16	15	22	6	3UTR		0	0
rno-miR-18a-5p	XM_039091271	Clasp1	5064	5086	1.0	-21.2	0	0.0002362121	0.471	0.0	0.0	-1.2393e+16	15	22	6	3UTR		0	0
rno-miR-18a-5p	XM_039091274	Clasp1	5040	5062	1.0	-21.2	0	0.0002362121	0.471	0.0	0.0	-1.2393e+16	15	22	6	3UTR		0	0
rno-miR-18a-5p	XM_039085464	Clcf1	1728	1749	1.0	-22.7	0	50.5796	0.529	0.0	0.0	-9870711841670000	16	21	12	3UTR		0	0
rno-miR-18a-5p	XM_017597168	Clcn7	2740	2758	1.0	-19.7	1	0.005151381	0.544	0.0	0.0	-1.00956e+16	15	18	8	3UTR		0	0
rno-miR-18a-5p	NM_031701	Cldn5	1118	1154	1.0	-24.3	1	0.002178183	0.456	2.4091e+16	1.9907e+16	-3937574446201660	17	20	11	3UTR		0	0
rno-miR-18a-5p	XM_039087041	Clec16a	3671	3691	1.0	-20.0	0	0.1733163	0.559	0.0	0.0	-1.11865e+16	18	20	12	3UTR		0	0
rno-miR-18a-5p	XM_017592708	Clec2d2	1279	1296	1.0	-18.9	1	86.6771	0.515	0.0	0.0	-5.19005e+16	14	17	10	3UTR		0	0
rno-miR-18a-5p	NM_053753	Clec4f	1848	1866	1.0	-21.4	0	0.02186902	0.508	0.16319183333333334	-0.05841494249999999	-1.11073e+16	15	18	12	3UTR		0	0
rno-miR-18a-5p	XM_006243238	Cln6	1350	1378	1.0	-23.0	0	18.7254	0.456	0.0	0.0	-8851285568499370	20	28	8	3UTR		0	0
rno-miR-18a-5p	NM_153299	Clrn1	942	966	1.0	-18.5	0	0.0004832177	0.471	122866325	13320361675	-829127580885367	14	17	11	3UTR		0	0
rno-miR-18a-5p	XM_039110100	Clstn1	4070	4088	1.0	-23.9	0	0.004557023	0.485	0.0	0.0	-1.16382e+16	15	18	10	3UTR		0	0
rno-miR-18a-5p	XM_039110101	Clstn1	4040	4058	1.0	-23.9	0	0.004557023	0.485	0.0	0.0	-1.16382e+16	15	18	10	3UTR		0	0
rno-miR-18a-5p	XM_039110102	Clstn1	4013	4031	1.0	-23.9	0	0.004557023	0.485	0.0	0.0	-1.16382e+16	15	18	10	3UTR		0	0
rno-miR-18a-5p	NM_001007092	Clstn1	3910	3928	1.0	-23.9	0	0.004557023	0.485	-0.2161314	-0.021910663650000016	-1.16382e+16	15	18	10	3UTR		0	0
rno-miR-18a-5p	XM_017595430	Clstn2	3888	3908	1.0	-21.0	0	5.82704	0.529	0.0	0.0	-9546562468637920	17	20	9	3UTR		0	0
rno-miR-18a-5p	XM_006244034	Cmc1	1790	1842	1.0	-22.4	1	0.0005083565	0.471	0.0	0.0	-5692450279622920	17	23	9	3UTR		0	0
rno-miR-18a-5p	XM_039081810	Cmc1	1716	1768	1.0	-22.4	1	0.0005083565	0.471	0.0	0.0	-5692450279622920	17	23	9	3UTR		0	0
rno-miR-18a-5p	NM_001108017	Cmpk2	1810	1827	1.0	-19.2	1	0.0008645674	0.471	-0.03846735714285714	-0.21684527624999997	-5692450279622920	14	17	8	3UTR		0	0
rno-miR-18a-5p	XM_006243969	Cmtm6	2147	2179	1.0	-22.0	1	0.0002078755	0.515	0.0	0.0	-3793324837357110	18	23	14	3UTR		0	0
rno-miR-18a-5p	XM_017592878	Cnbp	1048	1081	1.0	-18.4	1	0.0002526291	0.632	0.0	0.0	-5925499359926530	12	14	12	3UTR		0	0
rno-miR-18a-5p	NM_021686	Cnksr2	3843	3869	1.0	-18.1	1	0.003282989	0.662	1.49412e+16	1.0231e+16	-4650164754877520	18	26	8	3UTR		0	0
rno-miR-18a-5p	NM_031747	Cnn1	1416	1434	1.0	-20.2	0	0.02465186	0.649	1.09623e+16	0.6744713576136363	-1.0603e+16	17	18	17	3UTR		0	0
rno-miR-18a-5p	XM_006236274	Cnot4	4934	4957	1.0	-18.7	1	0.0002566377	0.676	0.0	0.0	-6618099312767460	17	23	9	3UTR		0	0
rno-miR-18a-5p	NM_001108355	Cnot6l	3033	3050	1.0	-16.7	0	0.009625372	0.574	0.6109005272727273	0.8329538649999997	-7249989753929370	14	17	11	3UTR		0	0
rno-miR-18a-5p	NM_001009357	Cnot9	1662	1684	0.9743589743589743	-21.1	1	0.0004296581	0.574	0.5470864999999999	0.3961803537500004	-7302520990284290	17	22	9	3UTR		0	0
rno-miR-18a-5p	XM_006247260	Cnp	1516	1555	1.0	-21.5	0	0.00551998	0.382	0.0	0.0	-7249989753929370	13	18	11	3UTR		0	0
rno-miR-18a-5p	NM_012809	Cnp	1574	1613	1.0	-21.5	0	0.00551998	0.382	0.07114103636363635	0.06183879249999998	-7249989753929370	13	18	11	3UTR		0	0
rno-miR-18a-5p	NM_017360	Coil	2131	2145	1.0	-17.1	1	0.0009177847	0.574	0.6667192000000001	0.27169729712500007	-7302520990284290	13	14	13	3UTR		0	0
rno-miR-18a-5p	NM_001106366	Col17a1	5306	5327	1.0	-19.7	0	0.03276941	0.485	1.22413e+16	1.07477e+16	-1.0603e+16	15	21	11	3UTR		0	0
rno-miR-18a-5p	XM_039095257	Col4a2	5764	5785	1.0	-19.8	0	0.000445267	0.485	0.0	0.0	-7803670806344980	17	21	9	3UTR		0	0
rno-miR-18a-5p	NM_198732	Commd3	685	724	1.0	-18.9	1	0.001107799	0.544	0.16814810416666667	0.3413698359999999	-3793324837357110	20	26	8	3UTR		0	0
rno-miR-18a-5p	NM_001030029	Commd7	839	867	1.0	-24.1	0	0.0006352349	0.471	0.4600227	0.551781838875	-6857959480565330	17	20	10	3UTR		0	0
rno-miR-18a-5p	NM_001009671	Coq10b	1295	1314	1.0	-19.1	0	0.000736344	0.603	0.25370913333333334	0.294212769875	-8539120366595610	18	19	18	3UTR		0	1
rno-miR-18a-5p	XM_008770139	Corin	4848	4872	1.0	-21.1	1	0.02072041	0.647	0.0	0.0	-6251209375382290	16	18	16	3UTR		0	0
rno-miR-18a-5p	NM_022503	Cox7a2	373	388	1.0	-19.7	0	0.001192457	0.544	1.12558e+16	0.7956216325000001	-1.26942e+16	13	15	10	3UTR		0	0
rno-miR-18a-5p	XM_003751367	Cox7a2l2	325	340	1.0	-19.7	0	0.001192457	0.544	0.0	0.0	-1.26942e+16	13	15	10	3UTR		0	0
rno-miR-18a-5p	XM_006245978	Cpeb4	5132	5154	1.0	-21.1	0	0.0002284378	0.574	0.0	0.0	-6514540193678730	14	18	7	3UTR		0	0
rno-miR-18a-5p	XM_006245979	Cpeb4	6451	6473	1.0	-21.1	0	0.0002284378	0.574	0.0	0.0	-6514540193678730	14	18	7	3UTR		0	0
rno-miR-18a-5p	XM_006245980	Cpeb4	6427	6449	1.0	-21.1	0	0.0002284378	0.574	0.0	0.0	-6514540193678730	14	18	7	3UTR		0	0
rno-miR-18a-5p	XM_039095303	Cplx2	955	969	1.0	-22.7	0	0.0650352	0.397	0.0	0.0	-8415498954871780	13	14	13	3UTR		0	0
rno-miR-18a-5p	XM_039091020	Cr1l	3847	3866	1.0	-21.7	0	0.01304675	0.456	0.0	0.0	-1.39286e+16	14	19	8	3UTR		0	0
rno-miR-18a-5p	XM_039091020	Cr1l	1840	1858	1.0	-19.2	1	0.0009704639	0.515	0.0	0.0	-902428166311082	15	18	11	3UTR		0	0
rno-miR-18a-5p	XM_008769847	Cr2	6211	6246	1.0	-20.6	1	71.1627	0.485	0.0	0.0	-3937574446201660	17	27	13	3UTR		0	0
rno-miR-18a-5p	XM_039092921	Cracd	5452	5472	1.0	-19.6	0	0.05298009	0.632	0.0	0.0	-116243578562279	17	20	12	3UTR		0	0
rno-miR-18a-5p	NM_001015003	Crbn	1852	1874	1.0	-21.3	0	0.007098998	0.676	1.66708e+16	1.86258e+16	-8007918527730790	20	22	15	3UTR		0	0
rno-miR-18a-5p	XM_039084245	Creb1	2927	2955	1.0	-24.8	0	0.002235513	0.691	0.0	0.0	-6514540193678730	20	28	11	3UTR		0	0
rno-miR-18a-5p	XM_039084248	Creb1	3045	3073	1.0	-24.8	0	0.002235513	0.691	0.0	0.0	-6514540193678730	20	28	11	3UTR		0	0
rno-miR-18a-5p	XM_006238050	Creb3	1754	1809	1.0	-25.9	1	8.16604	0.426	0.0	0.0	-3937574446201660	19	24	13	3UTR		0	0
rno-miR-18a-5p	XM_008762908	Creb5	1980	2001	1.0	-21.9	0	0.001092392	0.574	0.0	0.0	-6514540193678730	18	21	10	3UTR		0	0
rno-miR-18a-5p	XM_008762908	Creb5	3879	3901	1.0	-18.7	1	0.002213243	0.544	0.0	0.0	-5813840636892690	19	22	10	3UTR		0	0
rno-miR-18a-5p	XM_039108135	Creb5	5305	5326	1.0	-21.9	0	0.001092392	0.574	0.0	0.0	-6514540193678730	18	21	10	3UTR		0	0
rno-miR-18a-5p	NM_001134621	Creb5	2217	2248	1.0	-22.2	0	0.001092392	0.574	0.5892562500000001	0.35535191075000006	-6514540193678730	18	22	10	3UTR		0	0
rno-miR-18a-5p	NM_001134621	Creb5	4126	4148	1.0	-18.7	1	0.01256191	0.436	0.0	0.0	-5813840636892690	19	22	10	3UTR		0	0
rno-miR-18a-5p	XM_039107908	Crebl2	748	765	1.0	-21.2	1	0.0001111167	0.485	0.0	0.0	-1.26408e+16	13	17	9	3UTR		0	1
rno-miR-18a-5p	NM_001015027	Crebl2	818	835	1.0	-21.2	1	0.0001111167	0.485	1.33767e+16	0.51912352875	-1.26408e+16	13	17	9	3UTR		0	1
rno-miR-18a-5p	NM_001105966	Creg1	1565	1581	1.0	-19.6	0	0.132163	0.471	-0.015238444444444419	-0.12418171	-9395960284116020	14	16	9	3UTR		0	0
rno-miR-18a-5p	NM_133405	Cry2	3366	3384	1.0	-18.5	1	0.02882307	0.588	1.0131e+16	1.43213e+16	-6246439457921660	15	18	9	3UTR		0	0
rno-miR-18a-5p	XM_213639	Crybg3	10435	10455	1.0	-20.9	1	58.979	0.662	0.0	0.0	-3793324837357110	17	20	9	3UTR		0	0
rno-miR-18a-5p	XM_006235220	Csnk2a1	3555	3591	1.0	-23.0	1	0.04428147	0.618	0.0	0.0	-495700071937229	20	36	14	3UTR		0	0
rno-miR-18a-5p	XM_006235220	Csnk2a1	3515	3536	1.0	-20.5	0	0.0001922135	0.559	0.0	0.0	-7803670806344980	13	16	9	3UTR		0	0
rno-miR-18a-5p	NM_001134510	Cspg4b	7032	7056	1.0	-22.9	1	0.006920911	0.441	0.09050102727272727	-0.015730324999999996	-9430348285984670	19	24	11	3UTR		0	0
rno-miR-18a-5p	XM_006253525	Ctla2a	796	829	1.0	-19.0	0	0.0006269242	0.515	0.0	0.0	-1.11132e+16	13	19	9	3UTR		0	0
rno-miR-18a-5p	XM_039099277	Ctnna3	5075	5094	0.9743589743589743	-19.6	0	25.9381	0.515	0.0	0.0	-1.16459e+16	16	19	8	3UTR		0	0
rno-miR-18a-5p	NM_017121	Ctsj	1249	1283	1.0	-19.9	1	0.008656501	0.641	0.29227804	0.40108183175	-7140128146953470	18	20	18	3UTR		0	0
rno-miR-18a-5p	NM_021868	Cttn	1703	1720	1.0	-18.6	0	0.0006715512	0.456	1.49177e+16	0.8910777187500001	-727063564855292	14	17	9	3UTR		0	0
rno-miR-18a-5p	XM_006230622	Cttn	1899	1916	1.0	-18.6	0	0.0006715512	0.456	0.0	0.0	-727063564855292	14	17	9	3UTR		0	0
rno-miR-18a-5p	XM_006230625	Cttn	1677	1694	1.0	-18.6	0	0.0006715512	0.456	0.0	0.0	-727063564855292	14	17	9	3UTR		0	0
rno-miR-18a-5p	XM_006233087	Cttnbp2nl	4657	4673	1.0	-21.2	0	21.4659	0.603	0.0	0.0	-1063357736849120	14	16	13	3UTR		0	0
rno-miR-18a-5p	NM_053332	Cubn	11151	11170	1.0	-22.7	0	0.0003199883	0.574	0.28280306000000005	0.56359534625	-6857959480565330	17	19	13	3UTR		0	0
rno-miR-18a-5p	NM_001007628	Cxxc5	1428	1448	1.0	-19.0	0	20.8644	0.603	2.44195e+16	1.79118e+16	-1685568901730960	16	20	10	3UTR		0	0
rno-miR-18a-5p	NM_030586	Cyb5b	511	528	1.0	-19.8	0	0.199385	0.441	0.28220275	0.370714899125	-7840254128736810	15	17	11	3UTR		0	0
rno-miR-18a-5p	NM_001011954	Cybrd1	1045	1090	1.0	-21.8	1	0.0004221361	0.441	0.3058245933333333	-0.004639685000000018	-495700071937229	15	17	15	3UTR		0	0
rno-miR-18a-5p	NM_001106996	Cyfip2	4142	4165	1.0	-21.8	0	0.007988581	0.529	25497504	22021154275	-9861343503275090	18	23	10	3UTR		0	0
rno-miR-18a-5p	NM_053763	Cyp27b1	1884	1925	1.0	-27.2	1	8.52104	0.412	0.29943773333333334	0.14553989374999998	-6199507187700460	18	23	8	3UTR		0	0
rno-miR-18a-5p	XM_006228585	Cyp2f4	1736	1769	1.0	-22.4	0	0.0006302053	0.515	0.0	0.0	-7249989753929370	15	19	8	3UTR		0	0
rno-miR-18a-5p	NM_001108723	Cyp46a1	2156	2174	1.0	-22.1	0	0.03918887	0.471	0.21116669999999998	0.3378895800000001	-1.11271e+16	14	18	10	3UTR		0	0
rno-miR-18a-5p	NM_001108723	Cyp46a1	2352	2390	1.0	-20.5	1	0.002394009	0.382	0.16908642999999998	0.35653810525000007	-1.29906e+16	16	18	16	3UTR		0	0
rno-miR-18a-5p	XM_006240548	Cyp46a1	1889	1907	1.0	-22.1	0	0.03918887	0.471	0.0	0.0	-1.11271e+16	14	18	10	3UTR		0	0
rno-miR-18a-5p	XM_006240548	Cyp46a1	2085	2123	1.0	-20.5	1	0.002394009	0.382	0.0	0.0	-1.29906e+16	16	18	16	3UTR		0	0
rno-miR-18a-5p	NM_012942	Cyp7a1	1627	1642	1.0	-19.6	0	0.0001167374	0.471	-0.28642355	0.44652486875	-9861343503275090	14	15	14	3UTR		0	0
rno-miR-18a-5p	NM_031241	Cyp8b1	1842	1868	1.0	-21.2	0	0.1553126	0.485	0.8129945000000001	0.8698616162499999	-9185336516991060	20	26	10	3UTR		0	0
rno-miR-18a-5p	XM_006245520	D2hgdh	2214	2254	1.0	-24.5	0	0.00116492	0.441	0.0	0.0	-6514540193678730	17	20	9	3UTR		0	0
rno-miR-18a-5p	XM_006245520	D2hgdh	2126	2150	1.0	-20.2	1	0.003256732	0.544	0.0	0.0	-9592934641634880	17	24	9	3UTR		0	0
rno-miR-18a-5p	NM_001108568	Dapp1	2920	2938	1.0	-18.8	0	0.06693045	0.647	0.7277011806666667	0.39482160625	-1520928617832170	16	18	15	3UTR		0	0
rno-miR-18a-5p	XM_006242322	Dazap2	1963	1986	1.0	-21.0	1	0.0009615315	0.647	0.0	0.0	-495700071937229	19	23	9	3UTR		0	0
rno-miR-18a-5p	NM_012543	Dbp	1467	1488	1.0	-21.1	0	0.0003152051	0.485	0.6949101222222221	0.5508856325	-8415498954871780	17	21	11	3UTR		0	0
rno-miR-18a-5p	NM_001107941	Dcaf12l1	2111	2129	1.0	-21.8	0	0.0001646056	0.647	0.0	0.0	-8306379412175130	16	18	10	3UTR		0	0
rno-miR-18a-5p	NM_001100718	Dcaf5	4912	4929	1.0	-18.1	0	0.001547736	0.529	21883053	2.14884e+16	-866051072386539	15	17	12	3UTR		0	0
rno-miR-18a-5p	NM_001107057	Dcaf7	2890	2923	1.0	-24.2	0	0.01816818	0.544	-0.018541042857142833	-0.10795238699999998	-6216710541323610	18	22	7	3UTR		0	0
rno-miR-18a-5p	NM_001107057	Dcaf7	1886	1902	1.0	-20.1	0	65.1478	0.426	0.1794254888888889	0.14607842087500003	-8100465948893510	15	16	15	3UTR		0	0
rno-miR-18a-5p	XM_006231634	Dclre1a	4020	4034	1.0	-18.0	1	0.375107	0.397	0.0	0.0	-7255896845946230	13	14	13	3UTR		0	0
rno-miR-18a-5p	XM_039094617	Dcp1a	4999	5017	0.9743589743589743	-22.4	1	0.0001482071	0.485	0.0	0.0	-7535570070587900	16	18	11	3UTR		0	0
rno-miR-18a-5p	XM_017600248	Dcun1d2	1605	1629	1.0	-24.3	0	0.0002459722	0.471	0.0	0.0	-6514540193678730	20	24	10	3UTR		0	0
rno-miR-18a-5p	XM_017600249	Dcun1d2	1702	1726	1.0	-24.3	0	0.0002459722	0.471	0.0	0.0	-6514540193678730	20	24	10	3UTR		0	0
rno-miR-18a-5p	XM_039094844	Dcun1d2	1522	1546	1.0	-24.3	0	0.0002459722	0.471	0.0	0.0	-6514540193678730	20	24	10	3UTR		0	0
rno-miR-18a-5p	NM_001108359	Dcun1d4	3565	3602	1.0	-20.9	1	0.001374035	0.544	2.02594e+16	1.94371e+16	-5692450279622920	18	22	12	3UTR		0	0
rno-miR-18a-5p	NM_053379	Dcx	6065	6084	0.9615384615384616	-23.7	0	0.002382428	0.574	0.09835066666666667	0.4687197017500001	-1.4401e+16	17	19	9	3UTR		0	0
rno-miR-18a-5p	NM_001270852	Ddc	3429	3448	1.0	-19.8	1	0.001711412	0.471	0.2588462777777778	0.036922216249999994	-495700071937229	16	19	10	3UTR		0	0
rno-miR-18a-5p	NM_001270853	Ddc	3323	3342	1.0	-19.8	1	0.001711412	0.471	0.15502273333333333	0.2610711525	-495700071937229	16	19	10	3UTR		0	0
rno-miR-18a-5p	NM_012545	Ddc	3469	3488	1.0	-19.8	1	0.001711412	0.471	-0.02296216666666666	0.03636617500000004	-495700071937229	16	19	10	3UTR		0	0
rno-miR-18a-5p	XM_003750545	Ddx43	2602	2621	1.0	-20.2	0	55.1285	0.574	0.0	0.0	-9546562468637920	16	19	11	3UTR		0	0
rno-miR-18a-5p	NM_001109292	Ddx6	2670	2683	1.0	-21.3	0	0.0002089382	0.426	128110965	1.50037e+16	-136655996434504	12	13	12	3UTR		0	0
rno-miR-18a-5p	NM_001305205	Depdc1	2643	2691	1.0	-22.8	1	0.002877669	0.676	0.15981358723404257	0.244648775	-495700071937229	21	48	14	3UTR		0	0
rno-miR-18a-5p	XM_006250317	Desi2	3280	3300	1.0	-21.3	1	0.0001726634	0.588	0.0	0.0	-1.11286e+16	16	20	8	3UTR		0	0
rno-miR-18a-5p	XM_017598724	Desi2	2991	3011	1.0	-21.3	1	0.0001726634	0.588	0.0	0.0	-1.11286e+16	16	20	8	3UTR		0	0
rno-miR-18a-5p	NM_013126	Dgkg	2792	2807	1.0	-19.9	1	0.006597438	0.441	0.2044336375	0.23512298749999996	-1.24177e+16	12	15	8	3UTR		0	0
rno-miR-18a-5p	XM_039094036	Dgkh	3867	3889	1.0	-21.5	1	0.0001336151	0.529	0.0	0.0	-6246131332038530	19	22	13	3UTR		0	0
rno-miR-18a-5p	XM_039094036	Dgkh	10542	10583	1.0	-21.2	0	0.02045534	0.529	0.0	0.0	-6.50069e+16	20	41	11	3UTR		0	0
rno-miR-18a-5p	XM_039094039	Dgkh	3736	3758	1.0	-21.5	1	0.0001336151	0.529	0.0	0.0	-6246131332038530	19	22	13	3UTR		0	0
rno-miR-18a-5p	XM_039094039	Dgkh	10411	10452	1.0	-21.2	0	0.02045534	0.529	0.0	0.0	-6.50069e+16	20	41	11	3UTR		0	0
rno-miR-18a-5p	XM_006236333	Dgki	3905	3927	1.0	-22.4	1	0.0001333158	0.515	0.0	0.0	-9360193687214400	19	22	11	3UTR		0	0
rno-miR-18a-5p	XM_017594234	Dglucy	2636	2659	1.0	-20.0	0	0.05787631	0.544	0.0	0.0	-1.0305e+16	17	23	12	3UTR		0	0
rno-miR-18a-5p	XM_006240441	Dglucy	2948	2971	1.0	-20.0	0	0.05787631	0.544	0.0	0.0	-1.0305e+16	17	23	12	3UTR		0	0
rno-miR-18a-5p	XM_006251948	Dhrs1	1261	1311	1.0	-19.9	1	0.004842019	0.456	0.0	0.0	-5180080914529840	16	19	13	3UTR		0	0
rno-miR-18a-5p	NM_001007621	Dhrs1	1410	1460	1.0	-19.9	1	0.004842019	0.456	0.021684888888888903	-0.0811024325	-5180080914529840	16	19	13	3UTR		0	0
rno-miR-18a-5p	NM_001107678	Dhx36	3947	3966	1.0	-19.6	0	92.5512	0.574	22988266	208223322875	-7780157107646920	17	19	11	3UTR		0	0
rno-miR-18a-5p	XM_039112610	Dhx57	4475	4502	1.0	-20.5	0	0.05015	0.662	0.0	0.0	-1.05848e+16	19	27	11	3UTR		0	0
rno-miR-18a-5p	NM_001191907	Dhx57	4509	4536	1.0	-20.5	0	0.05015	0.662	0.0	0.0	-1.05848e+16	19	27	11	3UTR		0	0
rno-miR-18a-5p	XM_006247286	Dhx8	4444	4488	1.0	-24.4	1	0.02444087	0.441	0.0	0.0	-6236470572775600	19	25	8	3UTR		0	0
rno-miR-18a-5p	XM_006247286	Dhx8	4939	4957	1.0	-21.9	1	0.002943402	0.5	0.0	0.0	-6870230295138450	16	18	10	3UTR		0	0
rno-miR-18a-5p	XM_006247286	Dhx8	5111	5138	1.0	-20.9	1	0.0005223495	0.559	0.0	0.0	-5.19005e+16	19	27	11	3UTR		0	0
rno-miR-18a-5p	XM_006253671	Diras2	3532	3556	1.0	-20.7	1	0.00400083	0.5	0.0	0.0	-3937574446201660	17	21	9	3UTR		0	0
rno-miR-18a-5p	XM_039095475	Diras2	3282	3325	1.0	-20.7	1	0.00400083	0.5	0.0	0.0	-3937574446201660	17	21	9	3UTR		0	0
rno-miR-18a-5p	XM_039097789	Disc1	3184	3198	1.0	-19.0	0	0.00178944	0.412	0.0	0.0	-9884564781105130	12	14	8	3UTR		0	0
rno-miR-18a-5p	NM_138519	Dkk3	3193	3212	1.0	-20.4	0	0.0005653819	0.515	-0.1553948888888889	-0.10873252687500004	-866051072386539	16	19	9	3UTR		0	0
rno-miR-18a-5p	XM_039094798	Dlc1	5408	5442	1.0	-21.6	0	0.004273337	0.603	0.0	0.0	-7803670806344980	19	34	13	3UTR		0	0
rno-miR-18a-5p	NM_001370997	Dlc1	7448	7482	1.0	-21.6	0	0.004273337	0.603	0.0	0.0	-7803670806344980	19	34	13	3UTR		0	0
rno-miR-18a-5p	XM_006244144	Dlec1	5674	5692	1.0	-20.7	0	0.003340381	0.574	0.0	0.0	-6071582287698320	16	18	14	3UTR		0	0
rno-miR-18a-5p	NM_001106043	Dleu7	1153	1180	1.0	-19.9	1	0.003567302	0.529	0.6943604736842106	0.2616999674999999	-4849714495602880	20	27	10	3UTR		0	0
rno-miR-18a-5p	XM_017589656	Dlg2	3846	3866	1.0	-22.7	0	0.005680299	0.588	0.0	0.0	-7249989753929370	17	20	9	3UTR		0	0
rno-miR-18a-5p	XM_039089341	Dlg2	5902	5922	1.0	-22.7	0	0.005680299	0.588	0.0	0.0	-7249989753929370	17	20	9	3UTR		0	0
rno-miR-18a-5p	XM_039089356	Dlg2	4792	4812	1.0	-22.7	0	0.005680299	0.588	0.0	0.0	-7249989753929370	17	20	9	3UTR		0	0
rno-miR-18a-5p	XM_039089452	Dlg2	4419	4439	1.0	-22.7	0	0.005680299	0.588	0.0	0.0	-7249989753929370	17	20	9	3UTR		0	0
rno-miR-18a-5p	NM_031639	Dlg3	3146	3166	1.0	-17.1	0	0.001093455	0.485	0.78800325	1.07929e+16	-7803670806344980	15	20	11	3UTR		0	0
rno-miR-18a-5p	XM_008767432	Dlgap1	3185	3199	1.0	-19.2	0	0.00456269	0.382	0.0	0.0	-814709009323158	13	14	13	3UTR		0	0
rno-miR-18a-5p	XM_039084192	Dlgap1	2862	2876	1.0	-19.2	0	0.00456269	0.382	0.0	0.0	-814709009323158	13	14	13	3UTR		0	0
rno-miR-18a-5p	NM_001304287	Dlgap1	2779	2793	1.0	-19.2	0	0.00456269	0.382	0.4802048333333333	0.6417319212499998	-814709009323158	13	14	13	3UTR		0	0
rno-miR-18a-5p	NM_001135802	Dlgap5	2575	2612	1.0	-23.6	1	0.00905616	0.676	0.0	0.0	-495700071937229	16	19	8	3UTR		0	0
rno-miR-18a-5p	NM_032063	Dll1	2622	2646	1.0	-22.7	0	54.0694	0.441	1.55408e+16	1.34479e+16	-8415498954871780	19	24	9	3UTR		0	0
rno-miR-18a-5p	NM_001105832	Dlx3	1424	1455	1.0	-24.6	0	0.612888	0.382	-0.09437677000000003	0.10055918749999998	-7570929851924500	18	21	15	3UTR		0	0
rno-miR-18a-5p	NM_001206675	Dmac1	434	462	1.0	-20.1	1	0.000658944	0.515	-0.041979511000000004	0.07966380037500005	-7838420809809570	14	19	10	3UTR		0	0
rno-miR-18a-5p	XM_006252281	Dmtn	2341	2357	1.0	-18.7	0	0.001218695	0.561	0.0	0.0	-9171594409745960	15	16	15	3UTR		0	0
rno-miR-18a-5p	XM_017599747	Dmtn	2512	2528	1.0	-18.7	0	0.001218695	0.561	0.0	0.0	-9171594409745960	15	16	15	3UTR		0	0
rno-miR-18a-5p	NM_032079	Dnaja2	1609	1630	1.0	-20.7	1	78.4824	0.588	1.92857e+16	1.99192e+16	-6934956747951100	18	21	7	3UTR		0	0
rno-miR-18a-5p	XM_006245279	Dnajb2	1360	1375	1.0	-17.6	0	43.0585	0.471	0.0	0.0	-9300733196878230	12	15	7	3UTR		0	0
rno-miR-18a-5p	NM_001109541	Dnajb2	1210	1225	1.0	-17.7	1	0.0001149986	0.5	0.29474071999999996	0.374231025	-1225512276139500	14	15	14	3UTR		0	0
rno-miR-18a-5p	NM_001013209	Dnajb6	2030	2052	1.0	-20.4	0	67.6846	0.441	-0.3842503142857142	-0.10883935749999998	-1.09177e+16	14	16	14	3UTR		0	0
rno-miR-18a-5p	XM_039104498	Dnajc10	4413	4468	1.0	-23.0	1	0.003841017	0.574	0.0	0.0	-5226705058867900	22	55	10	3UTR		0	0
rno-miR-18a-5p	XM_039109918	Dnajc6	3969	3990	1.0	-20.2	0	0.0002787125	0.603	0.0	0.0	-8724472554582110	17	21	10	3UTR		0	0
rno-miR-18a-5p	XM_006238446	Dnajc6	4111	4132	1.0	-20.2	0	0.0002787125	0.603	0.0	0.0	-8724472554582110	17	21	10	3UTR		0	0
rno-miR-18a-5p	XM_006238447	Dnajc6	4163	4184	1.0	-20.2	0	0.0002787125	0.603	0.0	0.0	-8724472554582110	17	21	10	3UTR		0	0
rno-miR-18a-5p	XM_006238448	Dnajc6	4328	4349	1.0	-20.2	0	0.0002787125	0.603	0.0	0.0	-8724472554582110	17	21	10	3UTR		0	0
rno-miR-18a-5p	XM_039112928	Dnal1	1361	1390	1.0	-21.0	1	0.009346431	0.574	0.0	0.0	-609222096393106	20	29	11	3UTR		0	0
rno-miR-18a-5p	XM_006240352	Dnal1	1083	1112	1.0	-21.0	1	0.009346431	0.574	0.0	0.0	-609222096393106	20	29	11	3UTR		0	0
rno-miR-18a-5p	NM_001031647	Dnali1	1286	1310	0.9615384615384616	-21.8	0	0.02564109	0.412	0.39331799	-0.05987805625	-1046072502241220	18	24	10	3UTR		0	0
rno-miR-18a-5p	XM_008767315	Dock10	6614	6635	1.0	-23.3	1	14.9899	0.515	0.0	0.0	-6246131332038530	14	17	10	3UTR		0	0
rno-miR-18a-5p	XM_039084669	Dock10	6572	6593	1.0	-23.3	1	14.9899	0.515	0.0	0.0	-6246131332038530	14	17	10	3UTR		0	0
rno-miR-18a-5p	XM_039084670	Dock10	7573	7594	1.0	-23.3	1	14.9899	0.515	0.0	0.0	-6246131332038530	14	17	10	3UTR		0	0
rno-miR-18a-5p	XM_039088397	Dpf1	1591	1608	1.0	-17.9	0	0.001323118	0.441	0.0	0.0	-7371380111199140	13	17	7	3UTR		0	0
rno-miR-18a-5p	XM_006228678	Dpf1	1599	1616	1.0	-17.9	0	0.001323118	0.441	0.0	0.0	-7371380111199140	13	17	7	3UTR		0	0
rno-miR-18a-5p	XM_039105455	Dph6	2223	2256	1.0	-19.8	1	0.001131274	0.574	0.0	0.0	-7219708015936540	17	22	13	3UTR		0	0
rno-miR-18a-5p	NM_001014181	Dph6	2112	2145	1.0	-19.8	1	0.001131274	0.574	0.0	0.0	-7219708015936540	17	22	13	3UTR		0	0
rno-miR-18a-5p	XM_235972	Dpy19l2	3074	3092	1.0	-19.6	1	0.0002429181	0.603	0.0	0.0	-1.24177e+16	17	18	17	3UTR		0	0
rno-miR-18a-5p	XM_006242722	Dpy19l2	3125	3143	1.0	-19.6	1	0.0002429181	0.603	0.0	0.0	-1.24177e+16	17	18	17	3UTR		0	0
rno-miR-18a-5p	XM_006254671	Dpysl3	4113	4136	1.0	-21.4	1	0.0003561207	0.544	0.0	0.0	-1.00807e+16	16	23	10	3UTR		0	0
rno-miR-18a-5p	NM_012944	Drd4	1344	1361	1.0	-19.4	1	0.0917316	0.485	0.11606310000000002	0.0020159049999999984	-609222096393106	15	17	8	3UTR		0	0
rno-miR-18a-5p	XM_017600921	Dsg3	4155	4171	1.0	-19.8	0	0.002960162	0.603	0.0	0.0	-9932877811705160	13	16	8	3UTR		0	0
rno-miR-18a-5p	XM_006235375	Dsn1	2636	2657	1.0	-18.1	0	0.0008063028	0.5	0.0	0.0	-6747589273982350	12	15	8	3UTR		0	0
rno-miR-18a-5p	NM_001033666	Dstn	1186	1210	1.0	-18.7	0	0.0001046425	0.456	-0.039788960000000005	0.09944424499999996	-8860060464590740	12	15	8	3UTR		0	0
rno-miR-18a-5p	NM_199463	Dstyk	5398	5419	1.0	-22.5	1	0.102247	0.603	0.8409538336363636	0.3950691088749999	-6.76235e+16	18	21	8	3UTR		0	0
rno-miR-18a-5p	XM_223074	Dtl	3987	4008	1.0	-22.3	0	12.5605	0.441	0.0	0.0	-7570929851924500	18	21	8	3UTR		0	0
rno-miR-18a-5p	XM_006249158	Dtx2	2295	2317	1.0	-21.3	1	25.5468	0.441	0.0	0.0	-5315504530326970	16	22	11	3UTR		0	0
rno-miR-18a-5p	XM_006249159	Dtx2	2157	2179	1.0	-21.3	1	25.5468	0.441	0.0	0.0	-5315504530326970	16	22	11	3UTR		0	0
rno-miR-18a-5p	NM_001109053	Dtx3l	2595	2640	1.0	-19.2	1	0.0001688941	0.5	0.0	0.0	-495700071937229	19	45	8	3UTR		0	0
rno-miR-18a-5p	XM_008763374	Dusp16	2862	2881	1.0	-18.9	1	0.01090946	0.426	0.0	0.0	-5915530474780470	16	19	13	3UTR		0	0
rno-miR-18a-5p	XM_006255053	Dync1li2	4132	4171	1.0	-22.6	1	0.0009696317	0.588	0.0	0.0	-632496191835154	19	24	8	3UTR		0	0
rno-miR-18a-5p	XM_006255053	Dync1li2	4400	4438	1.0	-19.9	1	0.001045885	0.515	0.0	0.0	-46730240064523	19	38	13	3UTR		0	0
rno-miR-18a-5p	NM_031026	Dync1li2	3929	3971	1.0	-22.6	1	0.0009696317	0.588	0.19921062499999997	0.46125383150000004	-632496191835154	19	24	8	3UTR		0	0
rno-miR-18a-5p	NM_053319	Dynll1	494	519	1.0	-18.6	0	89.8592	0.603	2064630714285710	1.33452e+16	-8860060464590740	15	17	15	3UTR		0	0
rno-miR-18a-5p	NM_001013228	Dynlt3	465	485	1.0	-16.3	0	0.01631991	0.706	0.8005714545454545	0.5766540287499999	-1.10902e+16	13	15	13	3UTR		0	0
rno-miR-18a-5p	NM_001100778	E2f1	1666	1684	1.0	-21.0	1	0.000564446	0.5	1063244375	146515130875	-1.24177e+16	14	18	8	3UTR		0	0
rno-miR-18a-5p	NM_001100778	E2f1	2580	2601	1.0	-19.2	1	0.0002305019	0.574	0.7660494285714287	0.8878288636029409	-1514521883937500	13	21	7	3UTR		0	0
rno-miR-18a-5p	XM_003750061	E2f2	3089	3109	1.0	-22.9	0	0.0003629756	0.397	0.0	0.0	-8893559804169000	17	20	9	3UTR		0	0
rno-miR-18a-5p	XM_039112208	E2f6	1304	1352	1.0	-23.0	1	0.005616418	0.544	0.0	0.0	-609222096393106	19	48	8	3UTR		0	0
rno-miR-18a-5p	XM_006239913	E2f6	1604	1652	1.0	-23.0	1	0.005616418	0.544	0.0	0.0	-609222096393106	19	48	8	3UTR		0	0
rno-miR-18a-5p	XM_006241321	E2f7	3427	3474	1.0	-23.0	1	0.0002221072	0.529	0.0	0.0	-8303804028968640	16	18	16	3UTR		0	0
rno-miR-18a-5p	NM_001100580	E2f8	4481	4500	1.0	-20.4	1	0.0003584356	0.5	0.0	0.0	-5962154619118540	16	19	12	3UTR		0	0
rno-miR-18a-5p	XM_039111973	Eapp	2234	2268	1.0	-22.6	0	0.000619705	0.485	0.0	0.0	-6747589273982350	15	22	7	3UTR		0	0
rno-miR-18a-5p	XM_006240100	Eapp	1862	1896	1.0	-22.6	0	0.000619705	0.485	0.0	0.0	-6747589273982350	15	22	7	3UTR		0	0
rno-miR-18a-5p	NM_001108383	Ebf2	4289	4310	1.0	-21.5	0	3.95031	0.574	0.22373857499999997	0.23032304650000002	-791236201216959	18	21	12	3UTR		0	0
rno-miR-18a-5p	NM_021776	Ecel1	6951	6973	1.0	-22.5	0	1.50491	0.515	2.36973e+16	1.21719e+16	-9528190272452680	17	22	7	3UTR		0	0
rno-miR-18a-5p	NM_021776	Ecel1	5632	5649	1.0	-21.9	0	0.001914418	0.603	2.55109e+16	1.99419e+16	-1.48321e+16	16	17	16	3UTR		0	0
rno-miR-18a-5p	XM_006257052	Eda2r	1583	1604	1.0	-19.9	0	0.0005110084	0.588	0.0	0.0	-1.54539e+16	15	21	9	3UTR		0	0
rno-miR-18a-5p	XM_039098903	Edar	3050	3082	1.0	-21.4	1	0.0006287575	0.632	0.0	0.0	-609222096393106	20	32	13	3UTR		0	0
rno-miR-18a-5p	XM_006249985	Edem3	6514	6535	1.0	-22.3	0	33.3763	0.662	0.0	0.0	-1.55666e+16	17	21	11	3UTR		0	0
rno-miR-18a-5p	XM_017598702	Edem3	6559	6580	1.0	-22.3	0	33.3763	0.662	0.0	0.0	-1.55666e+16	17	21	11	3UTR		0	0
rno-miR-18a-5p	NM_001109249	Eefsec	1462	1483	0.9743589743589743	-21.2	1	0.008126191	0.529	1.72689e+16	2.01731e+16	-7168005828254710	17	21	11	3UTR		0	0
rno-miR-18a-5p	XM_039109591	Efcab14	4321	4345	1.0	-19.7	1	0.0003051026	0.706	0.0	0.0	-4849714495602880	20	24	9	3UTR		0	0
rno-miR-18a-5p	XM_039109592	Efcab14	3237	3261	1.0	-19.7	1	0.0003051026	0.706	0.0	0.0	-4849714495602880	20	24	9	3UTR		0	0
rno-miR-18a-5p	NM_001031648	Efhd2	1484	1520	1.0	-20.7	0	0.11842	0.456	207653875	1.58187e+16	-881343632025268	17	36	8	3UTR		0	0
rno-miR-18a-5p	NM_001100980	Efnb3	2727	2785	1.0	-22.0	1	0.007996934	0.529	0.7796622625000001	0.9976513424999998	-495700071937229	20	40	11	3UTR		0	0
rno-miR-18a-5p	XM_039098215	Egln1	2897	2919	1.0	-22.3	1	0.003197453	0.485	0.0	0.0	-9272302669522890	18	22	9	3UTR		0	0
rno-miR-18a-5p	XM_006251567	Ehbp1	4154	4176	1.0	-18.8	1	0.006166708	0.588	0.0	0.0	-5.19005e+16	20	22	14	3UTR		0	0
rno-miR-18a-5p	XM_006251568	Ehbp1	4036	4058	1.0	-18.8	1	0.006166708	0.588	0.0	0.0	-5.19005e+16	20	22	14	3UTR		0	0
rno-miR-18a-5p	XM_039092088	Ehbp1	4048	4070	1.0	-18.8	1	0.006166708	0.588	0.0	0.0	-5.19005e+16	20	22	14	3UTR		0	0
rno-miR-18a-5p	NM_001305130	Ehbp1	4253	4275	1.0	-18.8	1	0.006166708	0.588	0.0	0.0	-5.19005e+16	20	22	14	3UTR		0	0
rno-miR-18a-5p	NM_001109205	Eid1	1207	1223	1.0	-19.8	1	0.0007526696	0.588	0.711247111111111	0.25634044749999996	-1.1254e+16	15	16	15	3UTR		0	0
rno-miR-18a-5p	XM_008764425	Eif2ak2	2657	2672	1.0	-17.9	0	0.001545376	0.559	0.0	0.0	-1168057031013450	13	15	10	3UTR		0	0
rno-miR-18a-5p	NM_001077670	Eif3j	1298	1316	1.0	-22.1	1	0.0001991514	0.618	12265721	123692563625	-6246131332038530	14	18	10	3UTR		0	0
rno-miR-18a-5p	NM_001017374	Eif4g2	3371	3390	1.0	-22.1	1	0.000330329	0.647	2246919166666660	2.03806e+16	-6083544976388310	17	19	12	3UTR		0	0
rno-miR-18a-5p	NM_001006957	Eif4h	1676	1697	1.0	-21.7	1	1.69224	0.382	-0.19575775	-0.04466405649999998	-803797055053493	18	21	9	3UTR		0	0
rno-miR-18a-5p	NM_001100697	Eif5a2	3556	3576	1.0	-18.1	0	0.571448	0.485	-0.0066232857142857204	0.40980923312499995	-7914349138811090	16	20	12	3UTR		0	0
rno-miR-18a-5p	XM_039110515	Elavl4	2135	2152	1.0	-17.6	0	0.01150118	0.618	0.0	0.0	-994954242798301	14	17	9	3UTR		0	0
rno-miR-18a-5p	XM_039110516	Elavl4	2098	2115	1.0	-17.6	0	0.01150118	0.618	0.0	0.0	-994954242798301	14	17	9	3UTR		0	0
rno-miR-18a-5p	XM_006238593	Elavl4	2070	2087	1.0	-17.6	0	0.01150118	0.618	0.0	0.0	-994954242798301	14	17	9	3UTR		0	0
rno-miR-18a-5p	XM_006238594	Elavl4	2237	2254	1.0	-17.6	0	0.01150118	0.618	0.0	0.0	-994954242798301	14	17	9	3UTR		0	0
rno-miR-18a-5p	NM_001108690	Emc1	5243	5259	1.0	-20.0	1	28.219	0.426	-0.295626	0.009558074999999989	-7255896845946230	15	16	15	3UTR		0	0
rno-miR-18a-5p	XM_006239245	Emc1	3123	3161	1.0	-23.2	1	0.001404821	0.574	0.0	0.0	-3793324837357110	21	38	11	3UTR		0	0
rno-miR-18a-5p	NM_001003401	Enc1	2203	2220	1.0	-19.5	1	0.01416782	0.559	0.16981111111111108	0.62138235375	-5180080914529840	15	17	9	3UTR		0	1
rno-miR-18a-5p	XM_006244598	Enpp4	4296	4355	1.0	-22.7	1	68.3322	0.559	0.0	0.0	-3937574446201660	19	34	10	3UTR		0	0
rno-miR-18a-5p	XM_006244600	Enpp4	4202	4261	1.0	-22.7	1	68.3322	0.559	0.0	0.0	-3937574446201660	19	34	10	3UTR		0	0
rno-miR-18a-5p	XM_006253156	Enpp6	3951	3965	1.0	-18.3	0	0.0003437401	0.5	0.0	0.0	-6733736334547220	12	14	8	3UTR		0	0
rno-miR-18a-5p	NM_001135913	Enthd1	2052	2070	1.0	-17.0	0	54.1874	0.485	0.5886985142857143	0.826987416625	-1.0603e+16	17	18	17	3UTR		0	0
rno-miR-18a-5p	XM_017594152	Entpd5	3407	3429	1.0	-20.4	1	1.5547	0.471	0.0	0.0	-7991346406196860	14	17	10	3UTR		0	0
rno-miR-18a-5p	XM_017594153	Entpd5	3986	4008	1.0	-20.4	1	1.5547	0.471	0.0	0.0	-7991346406196860	14	17	10	3UTR		0	0
rno-miR-18a-5p	XM_039104802	Entr1	929	968	1.0	-22.5	0	0.01139888	0.368	0.0	0.0	-1.11505e+16	15	19	7	3UTR		0	0
rno-miR-18a-5p	XM_006233681	Entr1	1312	1351	1.0	-22.5	0	0.01139888	0.368	0.0	0.0	-1.11505e+16	15	19	7	3UTR		0	0
rno-miR-18a-5p	XM_006233682	Entr1	1232	1271	1.0	-22.5	0	0.01139888	0.368	0.0	0.0	-1.11505e+16	15	19	7	3UTR		0	0
rno-miR-18a-5p	XM_006233685	Entr1	1178	1217	1.0	-22.5	0	0.01139888	0.368	0.0	0.0	-1.11505e+16	15	19	7	3UTR		0	0
rno-miR-18a-5p	NM_001309462	Epc1	3144	3165	1.0	-19.5	0	0.001101944	0.588	1.97076e+16	2187714176249990	-9546562468637920	18	21	7	3UTR		0	0
rno-miR-18a-5p	NM_001007625	Epdr1	2042	2060	1.0	-18.1	1	0.01995717	0.603	-0.1844550375	0.26438581875	-7.78178e+16	16	18	13	3UTR		0	1
rno-miR-18a-5p	NM_001104528	Ephb1	4220	4239	1.0	-19.8	0	0.0004882649	0.5	24687006	1.91533e+16	-1.08666e+16	16	19	10	3UTR		0	0
rno-miR-18a-5p	XM_006247202	Epn3	2929	2945	1.0	-22.2	1	0.02766598	0.588	0.0	0.0	-8004855389940190	15	16	15	3UTR		0	1
rno-miR-18a-5p	NM_001024791	Epn3	2394	2410	1.0	-22.2	1	0.02766598	0.588	1.31207e+16	0.7231731805000001	-8004855389940190	15	16	15	3UTR		0	1
rno-miR-18a-5p	NM_001109457	Eppin	524	537	1.0	-17.7	0	9.39921	0.397	0.040400755555555556	0.4344235374999999	-8648548035175390	11	13	9	3UTR		0	0
rno-miR-18a-5p	XM_006237224	Erc1	6034	6058	0.9914529914529915	-21.0	0	0.0003952133	0.5	0.0	0.0	-9884564781105130	14	19	10	3UTR		0	0
rno-miR-18a-5p	XM_006237225	Erc1	6022	6046	0.9914529914529915	-21.0	0	0.0003952133	0.5	0.0	0.0	-9884564781105130	14	19	10	3UTR		0	0
rno-miR-18a-5p	XM_006237227	Erc1	5938	5962	0.9914529914529915	-21.0	0	0.0003952133	0.5	0.0	0.0	-9884564781105130	14	19	10	3UTR		0	0
rno-miR-18a-5p	NM_001170335	Erf	3287	3303	1.0	-20.7	0	0.0373311	0.412	1.98912e+16	1.92782e+16	-7803978932228110	14	16	11	3UTR		0	0
rno-miR-18a-5p	XM_017591359	Erich3	7193	7214	1.0	-18.9	1	0.01850857	0.515	0.0	0.0	-6013390377618050	17	21	10	3UTR		0	0
rno-miR-18a-5p	XM_017591360	Erich3	7126	7147	1.0	-18.9	1	0.01850857	0.515	0.0	0.0	-6013390377618050	17	21	10	3UTR		0	0
rno-miR-18a-5p	XM_006231441	Erlin1	1993	2011	1.0	-22.0	1	0.01687688	0.471	0.0	0.0	-5692450279622920	16	18	11	3UTR		0	0
rno-miR-18a-5p	XM_002728660	Ermard	3725	3741	1.0	-21.4	1	28.5669	0.412	0.0	0.0	-7.78178e+16	14	16	8	3UTR		0	0
rno-miR-18a-5p	XM_006247634	Ern1	5187	5208	1.0	-20.8	0	0.0001110898	0.441	0.0	0.0	-7249989753929370	16	21	11	3UTR		0	0
rno-miR-18a-5p	XM_006235105	Esf1	3351	3373	1.0	-19.4	1	0.05136653	0.662	0.0	0.0	-1.08724e+16	17	22	8	3UTR		0	0
rno-miR-18a-5p	XM_039112055	Esrrb	2992	3007	1.0	-19.5	0	13.766	0.412	0.0	0.0	-8306379412175130	14	15	14	3UTR		0	0
rno-miR-18a-5p	XM_039112056	Esrrb	5431	5446	1.0	-19.5	0	13.766	0.412	0.0	0.0	-8306379412175130	14	15	14	3UTR		0	0
rno-miR-18a-5p	XM_006237623	Etnk1	6031	6072	0.9615384615384616	-21.7	0	0.002911304	0.5	0.0	0.0	-933931466908909	17	24	7	3UTR		0	0
rno-miR-18a-5p	NM_001107894	Etnk1	5220	5239	1.0	-20.2	0	43.7847	0.456	0.3492147888888889	0.12839314537500002	-1.02113e+16	15	19	9	3UTR		0	0
rno-miR-18a-5p	XM_006237623	Etnk1	5344	5363	1.0	-20.2	0	43.7847	0.456	0.0	0.0	-1.02113e+16	15	19	9	3UTR		0	0
rno-miR-18a-5p	XM_017595451	Ets1	2493	2528	1.0	-21.1	0	0.001930959	0.559	0.0	0.0	-7803670806344980	18	21	13	3UTR		0	0
rno-miR-18a-5p	XM_006242752	Ets1	2303	2338	1.0	-21.1	0	0.001930959	0.559	0.0	0.0	-7803670806344980	18	21	13	3UTR		0	0
rno-miR-18a-5p	NM_001108709	Etv1	4123	4138	1.0	-18.5	0	0.0007649385	0.691	0.5328357545454545	0.6221874250000001	-1.03719e+16	14	15	14	3UTR		0	0
rno-miR-18a-5p	NM_001108679	Eva1b	957	993	1.0	-22.2	1	0.001784375	0.441	0.28108575705882355	0.027206606750000015	-495700071937229	20	26	9	3UTR		0	0
rno-miR-18a-5p	NM_001109246	Exoc6b	4751	4777	1.0	-21.9	1	0.02021041	0.441	2.44138e+16	1.92885e+16	-4528774397607750	20	26	15	3UTR		0	0
rno-miR-18a-5p	XM_039110912	Eya1	1912	1932	1.0	-19.7	0	32.6189	0.5	0.0	0.0	-9546562468637920	17	20	9	3UTR		0	0
rno-miR-18a-5p	XM_039110913	Eya1	2231	2251	1.0	-19.7	0	32.6189	0.5	0.0	0.0	-9546562468637920	17	20	9	3UTR		0	0
rno-miR-18a-5p	NM_053796	F11r	1017	1063	1.0	-25.8	0	0.01040926	0.397	0.4099707315789473	0.42955252425	-6857959480565330	20	24	16	3UTR		0	0
rno-miR-18a-5p	NM_001017445	Faf2	1542	1579	1.0	-19.5	1	77.5011	0.338	1.75381e+16	21588766715	-8638615112303040	13	17	8	3UTR		0	0
rno-miR-18a-5p	NM_001163568	Fam102b	1678	1696	1.0	-22.6	0	0.008048647	0.544	0.23604125000000004	0.2223560075	-8327025306798680	15	18	10	3UTR		0	0
rno-miR-18a-5p	XM_039083858	Fam117b	5318	5341	1.0	-20.6	1	0.003077939	0.456	0.0	0.0	-1064932429988060	14	18	8	3UTR		0	0
rno-miR-18a-5p	XM_001080220	Fam124a	2844	2860	1.0	-19.8	0	0.130145	0.338	0.0	0.0	-8851285568499370	15	16	15	3UTR		0	0
rno-miR-18a-5p	XM_006244983	Fam126b	3006	3044	1.0	-25.2	1	0.002968326	0.588	0.0	0.0	-5692450279622920	16	21	12	3UTR		0	0
rno-miR-18a-5p	XM_006244984	Fam126b	2838	2876	1.0	-25.2	1	0.002968326	0.588	0.0	0.0	-5692450279622920	16	21	12	3UTR		0	0
rno-miR-18a-5p	NM_001025710	Fam126b	1648	1670	1.0	-22.1	0	0.01162776	0.603	2.20752e+16	1883558565	-8058226728550050	17	22	13	3UTR		0	0
rno-miR-18a-5p	XM_017595244	Fam135b	8609	8628	1.0	-21.1	0	0.0003238056	0.515	0.0	0.0	-1.0282e+16	16	19	12	3UTR		0	0
rno-miR-18a-5p	XM_017600914	Fam13b	4352	4366	1.0	-19.2	0	0.0002755579	0.574	0.0	0.0	-882817512285937	13	14	13	3UTR		0	0
rno-miR-18a-5p	NM_001134748	Fam151b	1096	1117	0.9743589743589743	-19.6	0	0.01170984	0.706	2270099744444440	1.01066e+16	-1.01173e+16	17	21	9	3UTR		0	0
rno-miR-18a-5p	XM_008766978	Fam168b	4277	4326	1.0	-23.9	1	0.0002766153	0.412	0.0	0.0	-1.11286e+16	17	20	9	3UTR		0	0
rno-miR-18a-5p	NM_001012350	Fam174a	1133	1150	1.0	-17.2	0	0.04833994	0.824	-0.16592125	0.5376751657692307	-1.3938e+16	16	17	16	3UTR		0	0
rno-miR-18a-5p	XM_039092825	Fam193a	7395	7421	1.0	-21.0	0	0.0002150312	0.559	0.0	0.0	-7757046662006910	19	26	10	3UTR		0	0
rno-miR-18a-5p	XM_039092825	Fam193a	9364	9385	1.0	-21.3	0	3.49741	0.603	0.0	0.0	-1.39752e+16	16	21	9	3UTR		0	0
rno-miR-18a-5p	XM_223536	Fam193a	7203	7229	1.0	-21.0	0	0.0002150312	0.559	0.0	0.0	-7757046662006910	19	26	10	3UTR		0	0
rno-miR-18a-5p	XM_223536	Fam193a	9172	9193	1.0	-21.3	0	3.49741	0.603	0.0	0.0	-1.39752e+16	16	21	9	3UTR		0	0
rno-miR-18a-5p	XM_006250058	Fam20b	4065	4111	1.0	-24.2	0	0.001278437	0.588	0.0	0.0	-6514540193678730	17	22	10	3UTR		0	0
rno-miR-18a-5p	XM_006238100	Fam219a	1508	1528	1.0	-19.9	0	0.1069212	0.426	0.0	0.0	-882817512285937	18	20	12	3UTR		0	0
rno-miR-18a-5p	XM_039089709	Fam222a	2600	2624	1.0	-22.8	1	0.0004572336	0.632	0.0	0.0	-7.78178e+16	20	24	8	3UTR		0	0
rno-miR-18a-5p	NM_001130581	Fam227a	2748	2776	1.0	-19.5	1	0.02572232	0.574	0.3681475	0.35333553925000005	-6199507187700460	19	28	8	3UTR		0	0
rno-miR-18a-5p	XM_008764559	Fam228b	8739	8761	1.0	-21.7	0	33.6883	0.456	0.0	0.0	-7570929851924500	18	22	11	3UTR		0	0
rno-miR-18a-5p	XM_039091406	Fam78b	11918	11933	0.9743589743589745	-19.7	0	0.1153881	0.588	0.0	0.0	-6.50069e+16	13	15	9	3UTR		0	0
rno-miR-18a-5p	XM_039095340	Fancc	3777	3798	1.0	-21.0	0	0.0003013525	0.559	0.0	0.0	-6072460932479070	17	21	12	3UTR		0	0
rno-miR-18a-5p	NM_012557	Fancc	2389	2432	1.0	-21.2	0	0.0001313838	0.559	0.3774907142857143	0.5861590637499998	-6072460932479070	17	22	12	3UTR		0	0
rno-miR-18a-5p	XM_017597634	Faxdc2	2215	2234	1.0	-18.1	1	0.507343	0.397	0.0	0.0	-1.34275e+16	13	19	7	3UTR		0	0
rno-miR-18a-5p	XM_039087212	Faxdc2	1890	1909	1.0	-18.1	1	0.507343	0.397	0.0	0.0	-1.34275e+16	13	19	7	3UTR		0	0
rno-miR-18a-5p	NM_001108769	Fbxl22	2385	2406	1.0	-26.4	0	70.6514	0.441	0.11609433333333334	0.0670961675	-7743193722571780	18	21	12	3UTR		0	0
rno-miR-18a-5p	XM_039112126	Fbxo11	3077	3104	1.0	-19.8	1	0.001677078	0.574	0.0	0.0	-6246131332038530	17	21	13	3UTR		0	0
rno-miR-18a-5p	NM_001372021	Fbxo38	4182	4202	1.0	-20.6	0	6.08084	0.691	0.0	0.0	-9076037894184760	17	20	9	3UTR		0	0
rno-miR-18a-5p	XM_006239398	Fbxo44	1404	1418	1.0	-16.6	0	3.51716	0.397	0.0	0.0	-8646657784430250	12	14	8	3UTR		0	0
rno-miR-18a-5p	XM_017598223	Fbxo45	1368	1388	1.0	-24.6	1	1.2288	0.588	0.0	0.0	-5692450279622920	18	20	11	3UTR		0	0
rno-miR-18a-5p	XM_017597243	Fbxw11	3449	3465	1.0	-19.6	0	0.007377747	0.529	0.0	0.0	-1.55666e+16	14	16	12	3UTR		0	0
rno-miR-18a-5p	XM_017597244	Fbxw11	3440	3456	1.0	-19.6	0	0.007377747	0.529	0.0	0.0	-1.55666e+16	14	16	12	3UTR		0	0
rno-miR-18a-5p	XM_017597245	Fbxw11	3438	3454	1.0	-19.6	0	0.007377747	0.529	0.0	0.0	-1.55666e+16	14	16	12	3UTR		0	0
rno-miR-18a-5p	XM_039085891	Fbxw11	3188	3204	1.0	-19.6	0	0.007377747	0.529	0.0	0.0	-1.55666e+16	14	16	12	3UTR		0	0
rno-miR-18a-5p	XM_039091289	Fcamr	3074	3093	1.0	-20.3	1	0.0002651511	0.618	0.0	0.0	-495700071937229	16	19	12	3UTR		0	0
rno-miR-18a-5p	XM_039091289	Fcamr	2460	2479	1.0	-17.7	0	0.02062964	0.559	0.0	0.0	-9861343503275090	16	19	8	3UTR		0	0
rno-miR-18a-5p	XM_008759721	Fchsd2	4528	4547	1.0	-19.5	1	0.0001430924	0.529	0.0	0.0	-508245545002336	17	19	15	3UTR		0	0
rno-miR-18a-5p	XM_017589186	Fchsd2	4451	4470	1.0	-19.5	1	0.0001430924	0.529	0.0	0.0	-508245545002336	17	19	15	3UTR		0	0
rno-miR-18a-5p	XM_039113302	Fchsd2	4223	4242	1.0	-19.5	1	0.0001430924	0.529	0.0	0.0	-508245545002336	17	19	15	3UTR		0	0
rno-miR-18a-5p	NM_053430	Fen1	2005	2020	1.0	-18.5	0	0.00711219	0.529	0.33319668571428573	0.07317319625000003	-933931466908909	13	15	7	3UTR		0	0
rno-miR-18a-5p	XM_039083431	Fer	9489	9513	1.0	-22.1	0	4.25553	0.426	0.0	0.0	-6747589273982350	14	17	12	3UTR		0	0
rno-miR-18a-5p	XM_039083432	Fer	9409	9433	1.0	-22.1	0	4.25553	0.426	0.0	0.0	-6747589273982350	14	17	12	3UTR		0	0
rno-miR-18a-5p	XM_039083433	Fer	9486	9510	1.0	-22.1	0	4.25553	0.426	0.0	0.0	-6747589273982350	14	17	12	3UTR		0	0
rno-miR-18a-5p	NM_001011915	Fermt2	2569	2632	1.0	-27.9	1	0.005844891	0.485	2144394962790690	1.84762e+16	-3937574446201660	21	45	15	3UTR		0	0
rno-miR-18a-5p	XM_006239637	Fez2	1807	1825	1.0	-19.9	0	0.02242094	0.529	0.0	0.0	-1291042799270630	16	18	12	3UTR		0	0
rno-miR-18a-5p	XM_039087981	Fgd4	6350	6371	0.9615384615384616	-21.0	0	0.0002078654	0.588	0.0	0.0	-727063564855292	19	21	13	3UTR		0	0
rno-miR-18a-5p	XM_039087982	Fgd4	6425	6446	0.9615384615384616	-21.0	0	0.0002078654	0.588	0.0	0.0	-727063564855292	19	21	13	3UTR		0	0
rno-miR-18a-5p	XM_006254650	Fgf1	3433	3456	1.0	-23.6	0	0.0005564941	0.382	0.0	0.0	-6514540193678730	18	23	11	3UTR		0	0
rno-miR-18a-5p	XM_017600251	Fgfr1	3700	3722	1.0	-21.3	0	0.04695833	0.426	0.0	0.0	-7249989753929370	18	22	12	3UTR		0	0
rno-miR-18a-5p	NM_199114	Fgfrl1	2005	2022	1.0	-20.0	1	4.06329	0.368	0.6891615555555555	1.18189e+16	-9592934641634880	14	17	9	3UTR		0	0
rno-miR-18a-5p	NM_053455	Fgl2	3503	3517	1.0	-18.0	0	0.0006053337	0.456	1265959	0.9129244221999997	-1.08357e+16	12	14	8	3UTR		0	0
rno-miR-18a-5p	XM_008761890	Fign	2830	2858	1.0	-19.4	1	0.001721532	0.632	0.0	0.0	-5729413664698060	21	28	8	3UTR		0	0
rno-miR-18a-5p	XM_008761890	Fign	6753	6769	1.0	-18.7	1	0.002161736	0.574	0.0	0.0	-6981580892289160	15	16	15	3UTR		0	0
rno-miR-18a-5p	NM_001106484	Fign	2934	2962	1.0	-19.4	1	0.001721532	0.632	1.65649e+16	2.20428e+16	-5729413664698060	21	28	8	3UTR		0	0
rno-miR-18a-5p	NM_001107799	Fitm2	1591	1611	1.0	-19.1	1	0.00215904	0.441	-0.006541573333333325	-0.014610578375000002	-5.19005e+16	16	20	8	3UTR		0	0
rno-miR-18a-5p	NM_001107799	Fitm2	1131	1152	1.0	-19.1	1	0.00106829	0.485	0.07519523076923076	-0.03167849999999996	-5459754139171520	18	21	6	3UTR		0	0
rno-miR-18a-5p	NM_001191863	Fkbp4	1654	1679	1.0	-19.9	0	0.0008350006	0.529	1542459125	15129153925	-6216710541323610	21	25	15	3UTR		0	0
rno-miR-18a-5p	NM_001007646	Fkbp9	2012	2032	1.0	-24.0	1	0.0009115155	0.544	0.10594307500000003	0.1771820175	-6283094717113670	19	20	19	3UTR		0	0
rno-miR-18a-5p	XM_006228415	Fkrp	2353	2367	1.0	-18.1	0	0.006607408	0.426	0.0	0.0	-9569531775126860	12	14	7	3UTR		0	0
rno-miR-18a-5p	XM_039110245	Fktn	5550	5572	1.0	-20.5	0	0.001350506	0.618	0.0	0.0	-841763659008735	17	22	9	3UTR		0	0
rno-miR-18a-5p	XM_006256024	Flot1	1523	1542	1.0	-19.9	1	0.001237224	0.382	0.0	0.0	-7.78178e+16	17	19	9	3UTR		0	0
rno-miR-18a-5p	XM_008760167	Flrt1	4239	4259	1.0	-19.7	0	0.005736197	0.5	0.0	0.0	-1.39752e+16	15	20	8	3UTR		0	0
rno-miR-18a-5p	NM_199109	Flvcr2	2682	2703	1.0	-20.0	0	0.0005521623	0.574	0.25297705000000004	0.12158992000000007	-6514540193678730	16	21	9	3UTR		0	0
rno-miR-18a-5p	XM_017595325	Fmnl3	3957	4000	1.0	-22.7	0	0.002497467	0.456	0.0	0.0	-7803670806344980	19	43	10	3UTR		0	0
rno-miR-18a-5p	NM_052804	Fmr1	3244	3297	1.0	-21.6	1	0.03771651	0.662	2.28714e+16	2458722592499990	-8019827316048650	18	22	11	3UTR		0	0
rno-miR-18a-5p	XM_006229530	Fmr1	3404	3457	1.0	-21.6	1	0.03771651	0.662	0.0	0.0	-8019827316048650	18	22	11	3UTR		0	0
rno-miR-18a-5p	XM_039086651	Fn3k	856	873	1.0	-18.9	0	0.001449766	0.485	0.0	0.0	-9533782277181850	14	17	9	3UTR		0	0
rno-miR-18a-5p	XM_039102445	Fnbp1l	4070	4090	1.0	-21.2	1	0.000423669	0.5	0.0	0.0	-5892671223205700	17	20	11	3UTR		0	0
rno-miR-18a-5p	XM_039102446	Fnbp1l	3911	3931	1.0	-21.2	1	0.000423669	0.5	0.0	0.0	-5892671223205700	17	20	11	3UTR		0	0
rno-miR-18a-5p	XM_039102447	Fnbp1l	2676	2696	1.0	-21.2	1	0.000423669	0.5	0.0	0.0	-5892671223205700	17	20	11	3UTR		0	0
rno-miR-18a-5p	NM_001039609	Fnbp1l	4202	4222	1.0	-21.2	1	0.000423669	0.5	0.0	0.0	-5892671223205700	17	20	11	3UTR		0	0
rno-miR-18a-5p	XM_006252299	Fndc3a	6627	6679	1.0	-22.8	1	0.0002553006	0.618	0.0	0.0	-4993964104447420	18	20	18	3UTR		0	0
rno-miR-18a-5p	XM_006252301	Fndc3a	5166	5218	1.0	-22.8	1	0.0002553006	0.618	0.0	0.0	-4993964104447420	18	20	18	3UTR		0	0
rno-miR-18a-5p	XM_006252302	Fndc3a	5269	5321	1.0	-22.8	1	0.0002553006	0.618	0.0	0.0	-4993964104447420	18	20	18	3UTR		0	0
rno-miR-18a-5p	NM_134337	Foxd1	1983	2010	1.0	-25.2	0	0.002188067	0.559	0.29449489375	0.23993102374999997	-6894922865640470	21	27	8	3UTR		0	0
rno-miR-18a-5p	NM_001109352	Foxj2	2667	2683	1.0	-18.8	0	0.002552818	0.515	1.40233e+16	0.69067574375	-866051072386539	14	16	11	3UTR		0	0
rno-miR-18a-5p	XM_006247890	Foxk2	4193	4227	1.0	-24.6	0	3.99984	0.5	0.0	0.0	-6514540193678730	17	21	12	3UTR		0	0
rno-miR-18a-5p	XM_006255726	Foxl1	3991	4014	1.0	-19.6	1	0.0007752115	0.574	0.0	0.0	-6236470572775600	20	23	13	3UTR		0	0
rno-miR-18a-5p	XM_006236955	Foxp1	2699	2750	1.0	-25.2	0	0.00114173	0.574	0.0	0.0	-6.50069e+16	18	23	11	3UTR		0	0
rno-miR-18a-5p	NM_001389223	Fpgt	1558	1580	1.0	-17.7	1	0.0254886	0.485	0.0	0.0	-8071469890113180	10	12	10	3UTR		0	0
rno-miR-18a-5p	XM_039109492	Frmd3	3488	3506	1.0	-18.0	0	0.0002584791	0.574	0.0	0.0	-8339878751753390	14	18	10	3UTR		0	0
rno-miR-18a-5p	XM_039109493	Frmd3	2650	2691	1.0	-28.0	0	0.001151873	0.647	0.0	0.0	-6857959480565330	19	22	15	3UTR		0	0
rno-miR-18a-5p	XM_039108765	Frmd4b	6353	6378	1.0	-19.4	1	0.000156873	0.618	0.0	0.0	-5729413664698060	20	25	8	3UTR		0	0
rno-miR-18a-5p	XM_232212	Frmd4b	4739	4764	1.0	-19.4	1	0.000156873	0.618	0.0	0.0	-5729413664698060	20	25	8	3UTR		0	0
rno-miR-18a-5p	NM_001008348	Frmd8	2601	2624	1.0	-22.2	1	0.003754879	0.544	18628598	1.05652e+16	-1.04498e+16	17	23	8	3UTR		0	0
rno-miR-18a-5p	XM_039094910	Frmpd2	4574	4593	1.0	-21.5	0	0.0008848262	0.397	0.0	0.0	-7757046662006910	15	19	11	3UTR		0	0
rno-miR-18a-5p	NM_001108097	Frs2	3877	3912	1.0	-23.4	0	15.8048	0.456	0.46904806666666665	0.5142365900000001	-7091008560868940	16	19	12	3UTR		0	1
rno-miR-18a-5p	XM_008763722	Fsd1l	4157	4177	1.0	-19.2	1	0.004641722	0.574	0.0	0.0	-1.21103e+16	17	20	10	3UTR		0	0
rno-miR-18a-5p	XM_008763723	Fsd1l	4124	4144	1.0	-19.2	1	0.004641722	0.574	0.0	0.0	-1.21103e+16	17	20	10	3UTR		0	0
rno-miR-18a-5p	XM_008759555	Furin	3814	3832	1.0	-20.0	1	0.006811193	0.441	0.0	0.0	-7875577707204100	16	18	12	3UTR		0	0
rno-miR-18a-5p	NM_019331	Furin	3965	3983	1.0	-20.0	1	0.006811193	0.441	0.1831584	0.3847924225	-7875577707204100	16	18	12	3UTR		0	0
rno-miR-18a-5p	XM_039102580	Fxr1	2329	2346	1.0	-17.9	1	0.01571856	0.735	0.0	0.0	-5226705058867900	15	17	12	3UTR		0	0
rno-miR-18a-5p	XM_039102583	Fxr1	2161	2178	1.0	-17.9	1	0.01571856	0.735	0.0	0.0	-5226705058867900	15	17	12	3UTR		0	0
rno-miR-18a-5p	NM_001012179	Fxr1	2065	2082	1.0	-17.9	1	0.01279235	0.735	0.0	0.0	-5226705058867900	15	17	12	3UTR		0	0
rno-miR-18a-5p	XM_039085448	Fxr2	2617	2639	1.0	-24.5	1	0.003954178	0.441	0.0	0.0	-4026373917660730	20	22	15	3UTR		0	0
rno-miR-18a-5p	NM_022623	Fzd4	3903	3924	0.9807692307692307	-19.3	0	0.03039266	0.632	-0.010414099999999992	0.08361179500000002	-1.08357e+16	17	21	8	3UTR		0	0
rno-miR-18a-5p	XM_227439	Gabpb2	6835	6859	1.0	-22.0	1	87.3332	0.574	0.0	0.0	-495700071937229	19	24	14	3UTR		0	0
rno-miR-18a-5p	NM_183326	Gabra1	2855	2881	1.0	-18.8	0	0.06168124	0.662	1.84848e+16	2.0385e+16	-1.27428e+16	16	26	8	3UTR		0	0
rno-miR-18a-5p	XM_039101122	Gabrb3	2898	2926	1.0	-21.6	1	0.03252834	0.618	0.0	0.0	-3937574446201660	18	28	8	3UTR		0	0
rno-miR-18a-5p	XM_006239775	Galnt14	8932	8954	1.0	-21.1	0	0.006335626	0.529	0.0	0.0	-1267075778430460	16	22	9	3UTR		0	1
rno-miR-18a-5p	XM_006239775	Galnt14	4825	4843	1.0	-21.0	0	0.0001881742	0.471	0.0	0.0	-1.4722e+16	14	18	11	3UTR		0	1
rno-miR-18a-5p	XM_236724	Gask1a	3445	3471	1.0	-22.5	0	0.0007064709	0.5	0.0	0.0	-933931466908909	19	26	10	3UTR		0	0
rno-miR-18a-5p	NM_033442	Gata2	2108	2129	1.0	-22.2	0	0.974908	0.471	0.11098625833333332	0.23418537199999995	-7249989753929370	17	21	8	3UTR		0	0
rno-miR-18a-5p	NM_001024888	Gatad2b	2062	2080	1.0	-18.7	0	0.0003395596	0.515	1.36907e+16	1.01517e+16	-7757046662006910	15	18	12	3UTR		0	0
rno-miR-18a-5p	NM_001108339	Gatc	1294	1312	1.0	-17.7	0	0.0009572522	0.544	0.0	0.0	-911461638679582	15	18	11	3UTR		0	0
rno-miR-18a-5p	NM_001168664	Gcn1	8323	8341	1.0	-23.7	0	0.0001255082	0.368	1.57241e+16	1.71119e+16	-6.50069e+16	17	18	17	3UTR		0	0
rno-miR-18a-5p	NM_001044238	Gdpd1	1294	1309	1.0	-18.1	1	0.0004568477	0.544	1.14931e+16	0.9243769675000001	-7163349424783510	14	15	14	3UTR		0	0
rno-miR-18a-5p	XM_006233789	Gfi1b	1660	1700	1.0	-23.5	0	25.7948	0.456	0.0	0.0	-6514540193678730	17	23	12	3UTR		0	0
rno-miR-18a-5p	XM_017599583	Gfra2	2690	2716	1.0	-20.2	0	0.007503049	0.618	0.0	0.0	-8007918527730790	20	26	8	3UTR		0	0
rno-miR-18a-5p	NM_012750	Gfra2	2479	2505	1.0	-20.2	0	0.007503049	0.618	0.3771453473684211	0.4009909649999999	-8007918527730790	20	26	8	3UTR		0	0
rno-miR-18a-5p	XM_008765679	Gga1	2700	2718	1.0	-20.8	0	0.0003577883	0.5	0.0	0.0	-189133617142398	16	18	11	3UTR		0	0
rno-miR-18a-5p	XM_006247719	Gga3	3736	3766	1.0	-26.3	0	0.005681617	0.485	0.0	0.0	-8058226728550050	15	18	12	3UTR		0	0
rno-miR-18a-5p	XM_008771698	Ggps1	1281	1297	1.0	-17.8	0	2.30303	0.471	0.0	0.0	-8100465948893510	13	16	7	3UTR		0	0
rno-miR-18a-5p	XM_039104274	Ggta1	2667	2717	1.0	-26.4	0	0.001919154	0.515	0.0	0.0	-6514540193678730	20	43	11	3UTR		0	0
rno-miR-18a-5p	XM_039104277	Ggta1	2300	2350	1.0	-26.4	0	0.001919154	0.515	0.0	0.0	-6514540193678730	20	43	11	3UTR		0	0
rno-miR-18a-5p	XM_003750840	Gid4	2521	2558	1.0	-20.8	1	0.000123824	0.515	0.0	0.0	-3937574446201660	19	37	13	3UTR		0	0
rno-miR-18a-5p	NM_198743	Gid8	5451	5467	1.0	-21.2	0	0.001413054	0.5	0.0	0.0	-1.0282e+16	15	16	15	3UTR		0	0
rno-miR-18a-5p	XM_017597049	Gjc1	2287	2304	1.0	-19.8	0	3.03606	0.426	0.0	0.0	-9847490563839960	15	17	11	3UTR		0	0
rno-miR-18a-5p	XM_017597049	Gjc1	4569	4586	1.0	-19.0	0	0.0003006737	0.471	0.0	0.0	-1.0282e+16	15	17	9	3UTR		0	0
rno-miR-18a-5p	XM_039085309	Gjc1	2266	2283	1.0	-19.8	0	3.03606	0.426	0.0	0.0	-9847490563839960	15	17	11	3UTR		0	0
rno-miR-18a-5p	XM_039085309	Gjc1	4548	4565	1.0	-19.0	0	0.0003006737	0.471	0.0	0.0	-1.0282e+16	15	17	9	3UTR		0	0
rno-miR-18a-5p	XM_039085311	Gjc1	2415	2432	1.0	-19.8	0	3.03606	0.426	0.0	0.0	-9847490563839960	15	17	11	3UTR		0	0
rno-miR-18a-5p	XM_039085311	Gjc1	4697	4714	1.0	-19.0	0	0.0003006737	0.471	0.0	0.0	-1.0282e+16	15	17	9	3UTR		0	0
rno-miR-18a-5p	XM_008766574	Gk5	5617	5637	1.0	-20.4	0	0.0003567164	0.662	0.0	0.0	-1.0603e+16	17	20	8	3UTR		0	0
rno-miR-18a-5p	NM_001012160	Gkap1	1366	1397	1.0	-17.2	1	0.002890367	0.559	0.9605347083333334	0.67391584	-3793324837357110	18	26	5	3UTR		0	0
rno-miR-18a-5p	XM_006233836	Gle1	2348	2371	1.0	-20.6	0	0.01236788	0.574	0.0	0.0	-1.05818e+16	18	23	7	3UTR		0	0
rno-miR-18a-5p	NM_012568	Glra2	2538	2571	1.0	-23.3	1	0.007573473	0.662	1.62565e+16	1.89249e+16	-5529863923972700	21	26	10	3UTR		0	0
rno-miR-18a-5p	XM_006249955	Glrx2	709	754	1.0	-20.9	1	0.001934065	0.574	0.0	0.0	-3937574446201660	19	27	10	3UTR		0	0
rno-miR-18a-5p	XM_006249957	Glrx2	487	532	1.0	-20.9	1	0.001934065	0.574	0.0	0.0	-3937574446201660	19	27	10	3UTR		0	0
rno-miR-18a-5p	NM_001109968	Gls	3947	3965	1.0	-18.1	1	0.001123495	0.515	1.96695e+16	0.8566770008749998	-6013390377618050	14	18	8	3UTR		0	0
rno-miR-18a-5p	XM_222147	Glt1d1	3039	3058	1.0	-19.9	1	0.000552707	0.559	0.0	0.0	-1225512276139500	17	19	10	3UTR		0	0
rno-miR-18a-5p	XM_008765298	Glt8d2	1295	1316	1.0	-24.4	0	0.001049311	0.426	0.0	0.0	-9041086908146520	16	19	9	3UTR		0	0
rno-miR-18a-5p	XM_039102016	Gmps	5402	5439	1.0	-21.5	1	0.0008118373	0.603	0.0	0.0	-46730240064523	17	20	13	3UTR		0	0
rno-miR-18a-5p	NM_053660	Gng10	394	440	1.0	-22.9	1	0.0008422209	0.485	-0.38420647142857145	0.1346715675	-495700071937229	16	18	16	3UTR		0	0
rno-miR-18a-5p	NM_001134995	Gnpda1	2010	2033	1.0	-23.2	1	0.0045441	0.5	0.72221013	1.12464e+16	-6246439457921660	19	23	8	3UTR		0	0
rno-miR-18a-5p	XM_006232499	Golim4	3836	3862	1.0	-21.0	0	0.001768289	0.603	0.0	0.0	-6514540193678730	19	26	6	3UTR		0	0
rno-miR-18a-5p	XM_006232500	Golim4	3752	3778	1.0	-21.0	0	0.001768289	0.603	0.0	0.0	-6514540193678730	19	26	6	3UTR		0	0
rno-miR-18a-5p	NM_023977	Golph3	1734	1753	1.0	-19.1	0	0.003353069	0.662	1.15709e+16	0.6946583137500001	-1.14939e+16	15	19	7	3UTR		0	0
rno-miR-18a-5p	XM_017597520	Gosr2	558	583	1.0	-18.6	0	0.001274473	0.441	0.0	0.0	-8707035959654830	13	17	8	3UTR		0	0
rno-miR-18a-5p	XM_008769846	Gpatch2	12155	12184	1.0	-25.5	1	0.009931126	0.515	0.0	0.0	-3937574446201660	23	29	9	3UTR		0	0
rno-miR-18a-5p	XM_008769846	Gpatch2	13867	13888	1.0	-22.9	0	0.01937234	0.529	0.0	0.0	-990581415113324	18	21	10	3UTR		0	0
rno-miR-18a-5p	XM_039105465	Gpcpd1	2615	2647	1.0	-21.6	0	10.4023	0.515	0.0	0.0	-1.07144e+16	15	20	11	3UTR		0	0
rno-miR-18a-5p	XM_039105465	Gpcpd1	2706	2722	1.0	-18.5	0	0.01615013	0.574	0.0	0.0	-7993179725124100	14	16	10	3UTR		0	0
rno-miR-18a-5p	NM_198779	Gpcpd1	2503	2535	1.0	-21.6	0	10.4023	0.515	2.40923e+16	1.60325e+16	-1.07144e+16	15	20	11	3UTR		0	0
rno-miR-18a-5p	NM_198779	Gpcpd1	2594	2610	1.0	-18.5	0	0.01615013	0.574	1.52841e+16	1.63173e+16	-7993179725124100	14	16	10	3UTR		0	0
rno-miR-18a-5p	NM_133298	Gpnmb	2104	2154	1.0	-21.0	1	0.002972128	0.485	-0.006611329999999971	0.10358129874999998	-6246131332038530	16	20	10	3UTR		0	0
rno-miR-18a-5p	NM_001012107	Gpr157	1247	1270	1.0	-19.2	1	0.003845157	0.441	0.3487548	0.04894833500000005	-5035831305685290	19	23	9	3UTR		0	0
rno-miR-18a-5p	XM_008760935	Gpr160	1854	1902	1.0	-20.9	0	0.0008103886	0.559	0.0	0.0	-8851285568499370	15	21	9	3UTR		0	0
rno-miR-18a-5p	XM_039102867	Gpr160	1905	1953	1.0	-20.9	0	0.0008103886	0.559	0.0	0.0	-8851285568499370	15	21	9	3UTR		0	0
rno-miR-18a-5p	XM_039102869	Gpr160	2365	2413	1.0	-20.9	0	0.0008103886	0.559	0.0	0.0	-8851285568499370	15	21	9	3UTR		0	0
rno-miR-18a-5p	XM_017598995	Gpr161	6030	6048	1.0	-21.4	0	0.0005213236	0.603	0.0	0.0	-1.01173e+16	16	18	8	3UTR		0	0
rno-miR-18a-5p	XM_006254604	Gpr17	3294	3319	1.0	-21.6	0	0.0002656047	0.471	0.0	0.0	-8415498954871780	13	16	11	3UTR		0	0
rno-miR-18a-5p	XM_039093645	Gpr183	2389	2411	1.0	-22.2	0	10.5922	0.426	0.0	0.0	-6514540193678730	18	22	8	3UTR		0	0
rno-miR-18a-5p	NM_001289935	Gpr52	3404	3429	1.0	-19.0	1	0.0008283075	0.559	0.0	0.0	-9592934641634880	18	25	9	3UTR		0	0
rno-miR-18a-5p	XM_006245494	Gpr55	1235	1254	1.0	-19.4	1	0.0001921045	0.515	0.0	0.0	-3793324837357110	17	19	12	3UTR		0	0
rno-miR-18a-5p	XM_006245495	Gpr55	1827	1846	1.0	-19.4	1	0.0001921045	0.515	0.0	0.0	-3793324837357110	17	19	12	3UTR		0	0
rno-miR-18a-5p	XM_006247678	Gprc5c	3186	3203	1.0	-18.6	0	33.993	0.485	0.0	0.0	-775176278316088	14	17	7	3UTR		0	0
rno-miR-18a-5p	XM_006247681	Gprc5c	2614	2631	1.0	-18.6	0	33.993	0.485	0.0	0.0	-775176278316088	14	17	7	3UTR		0	0
rno-miR-18a-5p	NM_001003974	Gpsm3	857	876	1.0	-20.1	0	0.541419	0.441	0.11507614285714285	0.17180976624999997	-7803978932228110	18	19	18	3UTR		0	0
rno-miR-18a-5p	XM_008772405	Gpt2	2889	2909	1.0	-18.7	1	0.00124989	0.485	0.0	0.0	-7139934634634070	14	20	8	3UTR		0	0
rno-miR-18a-5p	NM_001012057	Gpt2	2760	2780	1.0	-18.7	1	0.00124989	0.485	21021193	1.96436e+16	-7139934634634070	14	20	8	3UTR		0	0
rno-miR-18a-5p	NM_001105738	Gpx5	1478	1502	1.0	-21.3	1	0.001129344	0.5	0.0	0.0	-7181801835871940	15	19	10	3UTR		0	0
rno-miR-18a-5p	NM_001014011	Gramd2b	1983	2007	0.9615384615384616	-20.1	1	48.7233	0.559	0.25966539230769226	0.1456425146875	-902428166311082	19	24	8	3UTR		0	0
rno-miR-18a-5p	NM_001034944	Grap2	1206	1225	0.9743589743589743	-20.8	1	0.0110305	0.574	0.0	0.0	-1.08354e+16	15	19	8	3UTR		0	0
rno-miR-18a-5p	XM_008764638	Greb1	6741	6762	0.9914529914529915	-20.6	0	0.001399238	0.485	0.0	0.0	-9586735128750010	17	21	6	3UTR		0	0
rno-miR-18a-5p	NM_001191935	Grxcr1	946	965	1.0	-19.4	0	0.004744606	0.559	1.84209e+16	119078721	-1.06062e+16	14	19	10	3UTR		0	0
rno-miR-18a-5p	XM_008759923	Gsg1l	3494	3523	1.0	-23.5	1	0.0001059626	0.485	0.0	0.0	-5692450279622920	19	29	7	3UTR		0	0
rno-miR-18a-5p	XM_006248373	Gsk3b	6019	6037	1.0	-19.6	1	41.2734	0.5	0.0	0.0	-5.9393e+16	14	18	8	3UTR		0	0
rno-miR-18a-5p	XM_006248374	Gsk3b	6104	6122	1.0	-19.6	1	41.2734	0.5	0.0	0.0	-5.9393e+16	14	18	8	3UTR		0	0
rno-miR-18a-5p	NM_001024304	Gstm4	1397	1428	1.0	-22.6	1	0.002786344	0.456	13320122	1.04975e+16	-4993964104447420	18	21	12	3UTR		0	0
rno-miR-18a-5p	XM_039083807	Gtf3c3	4082	4105	1.0	-18.6	1	0.0006374378	0.485	0.0	0.0	-6981580892289160	15	18	8	3UTR		0	0
rno-miR-18a-5p	NM_053689	Gtpbp4	2131	2183	1.0	-25.3	1	0.002404905	0.485	2.08865e+16	2.02672e+16	-3793324837357110	19	23	13	3UTR		0	0
rno-miR-18a-5p	NM_001108198	Guca1b	1516	1564	1.0	-22.2	1	10.19	0.456	1379594166666660	1.38201e+16	-6013390377618050	17	24	6	3UTR		0	0
rno-miR-18a-5p	NM_012769	Gucy1b1	2665	2685	0.9615384615384616	-19.0	0	0.04574538	0.603	2.17263e+16	2.07338e+16	-1024172617523680	18	20	11	3UTR		0	0
rno-miR-18a-5p	XM_017596394	Gulp1	1922	1944	0.9615384615384616	-17.2	1	0.001982633	0.647	0.0	0.0	-1.04498e+16	17	22	11	3UTR		0	0
rno-miR-18a-5p	NM_001013233	Hist1h2ac	614	641	1.0	-18.9	0	15.2006	0.485	0.002740320000000033	0.02594388750000004	-6514540193678730	13	17	10	3UTR		0	0
rno-miR-18a-5p	NM_057183	Gzmm	874	898	1.0	-21.7	1	13.1013	0.515	-0.2432554769230769	-0.006512345555555549	-5.19005e+16	14	17	13	3UTR		0	0
rno-miR-18a-5p	NM_057186	Hadh	1295	1348	1.0	-20.9	1	0.0002376403	0.382	11781305	1.37945e+16	-5692450279622920	15	19	10	3UTR		0	0
rno-miR-18a-5p	XM_006254575	Hars2	2784	2801	1.0	-21.5	1	50.2778	0.529	0.0	0.0	-1.08161e+16	16	17	16	3UTR		0	0
rno-miR-18a-5p	NM_001014012	Hars2	2853	2870	1.0	-21.5	1	50.2778	0.529	0.24498671428571425	0.09855057499999996	-1.08161e+16	16	17	16	3UTR		0	0
rno-miR-18a-5p	NM_138864	Haus1	1057	1091	1.0	-21.3	1	0.00174407	0.485	0.7781145846153846	0.8807076412499998	-4849714495602880	18	22	11	3UTR		0	0
rno-miR-18a-5p	NM_001100762	Havcr2	2733	2755	1.0	-20.4	1	0.0009014312	0.723	0.18241716777777778	0.2212858333333334	-6236470572775600	17	22	9	3UTR		0	0
rno-miR-18a-5p	NM_001013853	Hba-a3	483	517	1.0	-18.2	1	0.05137907	0.537	-0.021295857142857137	0.3991145762121212	-1.23711e+16	14	21	7	3UTR		0	0
rno-miR-18a-5p	NM_013221	Hbp1	2179	2220	1.0	-22.7	0	7.40228	0.412	20727155	208189673	-810682967144978	15	22	10	3UTR		0	0
rno-miR-18a-5p	NM_013221	Hbp1	1599	1620	1.0	-20.7	1	0.0005320066	0.544	2607119111111110	2.28732e+16	-1.45171e+16	16	21	9	3UTR		0	0
rno-miR-18a-5p	XM_039079037	Hcfc2	3034	3070	1.0	-20.6	1	0.0004854149	0.441	0.0	0.0	-3937574446201660	17	36	8	3UTR		0	0
rno-miR-18a-5p	XM_006244289	Hdgfl2	2214	2235	1.0	-18.5	1	0.007664586	0.426	0.0	0.0	-902428166311082	15	19	8	3UTR		0	0
rno-miR-18a-5p	XM_006244291	Hdgfl2	2184	2205	1.0	-18.5	1	0.007664586	0.426	0.0	0.0	-902428166311082	15	19	8	3UTR		0	0
rno-miR-18a-5p	NM_145785	Hdgfl3	2100	2123	1.0	-20.4	0	0.000120434	0.559	1.82151e+16	177461115125	-6573982767645340	21	23	13	3UTR		0	0
rno-miR-18a-5p	NM_001191064	Heatr5b	6465	6490	1.0	-18.7	0	0.1023346	0.588	2.05868e+16	2.03822e+16	-6857959480565330	15	25	9	3UTR		0	0
rno-miR-18a-5p	XM_008764069	Hectd3	3600	3617	1.0	-19.2	1	36.4943	0.368	0.0	0.0	-6046889717196300	14	17	11	3UTR		0	0
rno-miR-18a-5p	NM_001105848	Helz	6065	6103	1.0	-22.0	1	0.00145481	0.544	0.923764595	0.91068702875	-495700071937229	17	22	7	3UTR		0	0
rno-miR-18a-5p	XM_039101544	Henmt1	5662	5701	1.0	-20.6	1	0.001054033	0.632	0.0	0.0	-495700071937229	16	19	12	3UTR		0	0
rno-miR-18a-5p	NM_001108631	Herc3	4685	4706	1.0	-21.0	1	0.001384178	0.603	0.9817736666666667	0.34695185149999996	-5813840636892690	17	21	9	3UTR		0	0
rno-miR-18a-5p	XM_006236584	Herc3	4605	4626	1.0	-21.0	1	0.001384178	0.603	0.0	0.0	-5813840636892690	17	21	9	3UTR		0	0
rno-miR-18a-5p	XM_006242723	Herpud2	1994	2013	1.0	-19.4	1	0.0009521377	0.676	0.0	0.0	-6236470572775600	16	19	8	3UTR		0	0
rno-miR-18a-5p	NM_001004443	Hexa	1625	1638	1.0	-16.4	0	0.009675752	0.441	0.636535	0.5580258512499998	-1.09177e+16	12	13	12	3UTR		0	0
rno-miR-18a-5p	NM_130417	Hey2	1781	1806	1.0	-20.1	1	0.003812114	0.544	0.3084462288888889	0.24744720925000008	-6013390377618050	15	22	9	3UTR		0	0
rno-miR-18a-5p	NM_001191817	Hhip	2275	2291	1.0	-21.0	0	0.01918993	0.559	0.6299487425	0.6313996179999999	-1.39752e+16	15	16	15	3UTR		0	0
rno-miR-18a-5p	XM_039080212	Hhla1	2011	2028	1.0	-20.7	0	0.01643424	0.588	0.0	0.0	-1.39752e+16	15	17	8	3UTR		0	0
rno-miR-18a-5p	NM_001100825	Hint3	751	785	0.9615384615384616	-19.5	1	0.001257445	0.735	0.6529262727272727	0.31006655124999993	-7838420809809570	15	24	7	3UTR		0	0
rno-miR-18a-5p	NM_001276433	Hint3	609	658	0.9615384615384616	-19.5	1	0.001257445	0.735	0.9915066636363637	0.3901611174999999	-7838420809809570	15	24	7	3UTR		0	0
rno-miR-18a-5p	XM_039094011	Hmbox1	10970	10990	1.0	-25.7	0	6.28923	0.441	0.0	0.0	-7914349138811090	18	20	14	3UTR		0	0
rno-miR-18a-5p	XM_039094011	Hmbox1	12928	12956	1.0	-22.0	1	0.02234424	0.5	0.0	0.0	-4528774397607750	17	28	8	3UTR		0	0
rno-miR-18a-5p	XM_039094011	Hmbox1	4233	4251	1.0	-20.8	1	26.8534	0.397	0.0	0.0	-1.22638e+16	14	18	7	3UTR		0	0
rno-miR-18a-5p	XM_039094017	Hmbox1	4173	4193	1.0	-25.7	0	6.28923	0.441	0.0	0.0	-7914349138811090	18	20	14	3UTR		0	0
rno-miR-18a-5p	XM_039094017	Hmbox1	6131	6159	1.0	-22.0	1	0.02234424	0.5	0.0	0.0	-4528774397607750	17	28	8	3UTR		0	0
rno-miR-18a-5p	XM_006255143	Hmgxb4	2703	2731	1.0	-21.9	0	3.51692	0.426	0.0	0.0	-8415498954871780	16	21	13	3UTR		0	0
rno-miR-18a-5p	NM_001109911	Hnrnpm	2278	2298	1.0	-18.7	0	0.0101331	0.75	1.09094e+16	1589918596875	-9546562468637920	17	20	11	3UTR		0	0
rno-miR-18a-5p	NM_053876	Hnrnpm	2161	2181	1.0	-18.7	0	0.0101331	0.75	1.09094e+16	1589918596875	-9546562468637920	17	20	11	3UTR		0	0
rno-miR-18a-5p	XM_039102105	Homer1	10501	10521	1.0	-21.1	0	0.001759764	0.574	0.0	0.0	-1.26861e+16	16	20	9	3UTR		0	0
rno-miR-18a-5p	XM_039094554	Hook3	2882	2900	0.9743589743589743	-20.6	1	5.71883	0.471	0.0	0.0	-6748839937868680	16	18	13	3UTR		0	0
rno-miR-18a-5p	NM_001136098	Hook3	2817	2835	0.9743589743589743	-20.6	1	6.29662	0.471	0.0	0.0	-6748839937868680	16	18	13	3UTR		0	0
rno-miR-18a-5p	XM_039094554	Hook3	5175	5193	1.0	-20.7	1	0.0001586492	0.529	0.0	0.0	-3793324837357110	16	18	8	3UTR		0	0
rno-miR-18a-5p	XM_006238829	Hpcal4	3265	3307	1.0	-23.0	1	74.9933	0.515	0.0	0.0	-4993964104447420	18	30	8	3UTR		0	0
rno-miR-18a-5p	NM_173119	Hsbp1	444	464	1.0	-18.8	0	0.0182963	0.5	0.33458657142857146	0.4323624287500001	-7570929851924500	15	20	10	3UTR		0	0
rno-miR-18a-5p	NM_032066	Hsd17b12	1696	1712	1.0	-20.9	0	0.002597796	0.529	0.56883005	0.5794565214999998	-1.4985e+16	15	16	15	3UTR		0	0
rno-miR-18a-5p	NM_017235	Hsd17b7	1186	1228	0.9743589743589743	-22.7	1	18.9266	0.456	0.0	0.0	-5813840636892690	16	18	16	3UTR		0	0
rno-miR-18a-5p	XM_006250215	Hsd17b7	1166	1200	1.0	-22.7	1	0.164186	0.397	0.0	0.0	-5813840636892690	16	18	16	3UTR		0	0
rno-miR-18a-5p	NM_001127683	Hsf2bp	1420	1437	1.0	-19.2	1	14.0174	0.574	0.08753273333333333	0.12426795750000003	-7396090379203990	16	17	16	3UTR		0	0
rno-miR-18a-5p	XM_017589080	Hspa12a	2463	2497	1.0	-23.2	0	30.1159	0.412	0.0	0.0	-6747589273982350	13	16	12	3UTR		0	0
rno-miR-18a-5p	NM_001107445	Hspa12a	3003	3018	1.0	-23.4	0	30.1159	0.412	0.16501344166666668	0.0998364775	-6747589273982350	13	15	12	3UTR		0	0
rno-miR-18a-5p	XM_006235028	Hspa12b	2329	2349	1.0	-22.3	0	0.0004545992	0.441	0.0	0.0	-7570929851924500	17	20	11	3UTR		0	0
rno-miR-18a-5p	NM_001106428	Hspa4l	3562	3595	1.0	-22.8	0	0.003088871	0.559	0.0	0.0	-9861343503275090	16	18	16	3UTR		0	0
rno-miR-18a-5p	XM_039089153	Hsph1	3010	3027	1.0	-18.7	0	0.0004435756	0.441	0.0	0.0	-1.16382e+16	13	17	8	3UTR		0	0
rno-miR-18a-5p	NM_024357	Htt	10122	10165	1.0	-25.8	1	19.5946	0.485	1.93671e+16	1.70776e+16	-3793324837357110	22	43	12	3UTR		0	0
rno-miR-18a-5p	XM_225143	Ice1	9046	9075	1.0	-22.9	1	0.000716301	0.426	0.0	0.0	-495700071937229	17	29	11	3UTR		0	0
rno-miR-18a-5p	XM_039100539	Ids	3684	3702	0.9743589743589743	-19.5	0	0.0004516164	0.5	0.0	0.0	-8380139173535190	14	18	9	3UTR		0	0
rno-miR-18a-5p	XM_039107899	Iffo1	5842	5860	1.0	-22.0	0	0.01468398	0.588	0.0	0.0	-881343632025268	17	18	17	3UTR		0	1
rno-miR-18a-5p	NM_001108647	Iffo1	2075	2093	1.0	-22.0	0	0.01468398	0.588	0.3272674666666666	-0.3239477	-881343632025268	17	18	17	3UTR		0	1
rno-miR-18a-5p	XM_006237372	Iffo1	2607	2625	1.0	-22.0	0	0.01468398	0.588	0.0	0.0	-881343632025268	17	18	17	3UTR		0	1
rno-miR-18a-5p	XM_006237375	Iffo1	2598	2616	1.0	-22.0	0	0.01468398	0.588	0.0	0.0	-881343632025268	17	18	17	3UTR		0	1
rno-miR-18a-5p	NM_001105893	Ifnar1	2694	2711	1.0	-18.8	1	81.4814	0.485	0.2024696666666667	-0.024372412499999996	-7991346406196860	14	17	8	3UTR		0	0
rno-miR-18a-5p	NM_001271316	Ifnar1	2884	2901	1.0	-18.8	1	81.4814	0.485	0.2024696666666667	-0.024372412499999996	-7991346406196860	14	17	8	3UTR		0	0
rno-miR-18a-5p	NM_001082477	Igf1	1137	1175	1.0	-18.7	1	0.006906669	0.706	1.42244e+16	0.7018705819999997	-495700071937229	19	32	11	3UTR		0	0
rno-miR-18a-5p	XM_006241191	Igf1	2535	2559	1.0	-20.8	1	49.4657	0.574	0.0	0.0	-4794414363722070	21	24	8	3UTR		0	0
rno-miR-18a-5p	XM_006241193	Igf1	2499	2523	1.0	-20.8	1	49.4657	0.574	0.0	0.0	-4794414363722070	21	24	8	3UTR		0	0
rno-miR-18a-5p	NM_001013120	Igsf11	3071	3092	1.0	-20.5	1	0.001273902	0.559	22235062375	1.71376e+16	-9759731223361450	18	21	11	3UTR		0	0
rno-miR-18a-5p	XM_039102064	Igsf3	7280	7299	1.0	-21.4	0	0.0001595029	0.529	0.0	0.0	-9861343503275090	16	19	13	3UTR		0	0
rno-miR-18a-5p	XM_039102066	Igsf3	7220	7239	1.0	-21.4	0	0.0001595029	0.529	0.0	0.0	-9861343503275090	16	19	13	3UTR		0	0
rno-miR-18a-5p	NM_001106455	Igsf3	6010	6059	1.0	-21.6	0	0.0001595029	0.529	0.3563396	0.044730466249999996	-9861343503275090	16	20	13	3UTR		0	0
rno-miR-18a-5p	NM_133542	Igsf6	1751	1772	1.0	-21.2	0	0.002009267	0.485	-0.007900900000000006	0.62216207625	-6.50069e+16	19	21	10	3UTR		0	0
rno-miR-18a-5p	XM_006247739	Igsf7	949	986	1.0	-21.8	0	0.001025826	0.485	0.0	0.0	-7249989753929370	15	19	11	3UTR		0	0
rno-miR-18a-5p	XM_017598830	Igsf8	3054	3070	1.0	-19.1	0	0.00249612	0.456	0.0	0.0	-9150948515122410	15	16	15	3UTR		0	0
rno-miR-18a-5p	NM_053384	Ihh	2090	2106	1.0	-18.8	0	0.0001445888	0.397	0.5243850375	0.8245218790000001	-6573982767645340	15	16	15	3UTR		0	0
rno-miR-18a-5p	NM_001108854	Ikbke	3003	3024	1.0	-27.0	1	0.0001834213	0.485	0.11013625	0.22952763375	-5925499359926530	18	21	12	3UTR		0	0
rno-miR-18a-5p	XM_006248063	Il10rb	1848	1889	1.0	-19.9	0	0.03099397	0.632	0.0	0.0	-1022798406799170	14	18	10	3UTR		0	0
rno-miR-18a-5p	NM_133519	Il11	917	935	1.0	-20.2	1	0.0001369676	0.559	0.4821329727272728	0.44697349624999994	-6046889717196300	15	18	11	3UTR		0	0
rno-miR-18a-5p	XM_039104245	Il1a	1308	1328	1.0	-21.6	1	0.03359487	0.544	0.0	0.0	-9964902622363820	19	20	19	3UTR		0	0
rno-miR-18a-5p	NM_017019	Il1a	1249	1269	1.0	-21.6	1	0.03359487	0.544	0.4637498888888889	0.47534496000000004	-9964902622363820	19	20	19	3UTR		0	0
rno-miR-18a-5p	NM_013195	Il2rb	2207	2230	1.0	-18.9	1	0.0002945969	0.485	0.08961265714285711	-0.00771940874999999	-5.19005e+16	13	16	10	3UTR		0	0
rno-miR-18a-5p	NM_001008725	Il6st	5854	5870	1.0	-20.7	0	0.0004885576	0.412	-0.2903766363636364	0.013509507125000004	-7249989753929370	14	16	12	3UTR		0	0
rno-miR-18a-5p	XM_006231928	Il6st	6243	6259	1.0	-20.7	0	0.0004885576	0.412	0.0	0.0	-7249989753929370	14	16	12	3UTR		0	0
rno-miR-18a-5p	XM_006231024	Incenp	4622	4642	1.0	-18.9	1	0.0007774201	0.559	0.0	0.0	-990481430825151	16	20	9	3UTR		0	0
rno-miR-18a-5p	XM_006231025	Incenp	4611	4631	1.0	-18.9	1	0.0007774201	0.559	0.0	0.0	-990481430825151	16	20	9	3UTR		0	0
rno-miR-18a-5p	XM_006231027	Incenp	4726	4746	1.0	-18.9	1	0.0007774201	0.559	0.0	0.0	-990481430825151	16	20	9	3UTR		0	0
rno-miR-18a-5p	NM_001106083	Ing2	1784	1802	1.0	-18.6	1	0.000323205	0.5	0.7712594800000001	0.5665655875	-5413129994833450	15	18	10	3UTR		0	0
rno-miR-18a-5p	NM_001017446	Ino80c	1548	1567	1.0	-19.7	1	0.001275018	0.544	0.44223375	0.23111346062500004	-6818994536638940	14	19	12	3UTR		0	0
rno-miR-18a-5p	XM_006245026	Ino80d	10690	10733	1.0	-20.8	1	0.0007262746	0.574	0.0	0.0	-5226705058867900	21	43	9	3UTR		0	0
rno-miR-18a-5p	NM_053917	Inpp4b	3866	3886	0.9807692307692307	-20.7	0	0.00289839	0.618	0.0	0.0	-9861343503275090	17	20	8	3UTR		0	0
rno-miR-18a-5p	NM_001108923	Inpp5a	2275	2308	1.0	-21.8	1	0.007038113	0.632	1.6101e+16	1.59507e+16	-4528774397607750	19	23	15	3UTR		0	0
rno-miR-18a-5p	NM_022392	Insig1	1466	1490	1.0	-20.5	1	0.0002563219	0.632	0.23643286956521745	0.3629684975	-3793324837357110	19	24	9	3UTR		0	0
rno-miR-18a-5p	XM_039089097	Insr	6184	6205	1.0	-24.5	1	32.4792	0.441	0.0	0.0	-6907794008098010	17	21	11	3UTR		0	0
rno-miR-18a-5p	XM_039089097	Insr	5992	6011	1.0	-21.9	0	0.001645587	0.485	0.0	0.0	-6071582287698320	17	19	12	3UTR		0	0
rno-miR-18a-5p	XM_039089097	Insr	7770	7787	1.0	-20.6	0	43.4484	0.471	0.0	0.0	-8893559804169000	14	17	9	3UTR		0	0
rno-miR-18a-5p	XM_039103907	Insyn2a	4254	4273	1.0	-21.1	1	0.001579902	0.5	0.0	0.0	-5692450279622920	16	19	12	3UTR		0	1
rno-miR-18a-5p	XM_039087144	Insyn2b	6463	6482	1.0	-22.7	0	4.01286	0.471	0.0	0.0	-1.08357e+16	17	19	12	3UTR		0	0
rno-miR-18a-5p	XM_006256345	Ipmk	2544	2571	1.0	-22.4	1	71.7365	0.471	0.0	0.0	-6199507187700460	16	20	7	3UTR		0	0
rno-miR-18a-5p	NM_001106038	Ipo4	3561	3579	1.0	-21.5	0	0.192118	0.426	0.9507832727272727	0.7793339149999999	-7371380111199140	15	18	7	3UTR		0	0
rno-miR-18a-5p	XM_039108751	Iqsec1	6078	6098	1.0	-20.8	1	4.68887	0.559	0.0	0.0	-6246131332038530	17	20	10	3UTR		0	0
rno-miR-18a-5p	XM_039108757	Iqsec1	6137	6157	1.0	-20.8	1	4.68887	0.559	0.0	0.0	-6246131332038530	17	20	10	3UTR		0	0
rno-miR-18a-5p	NM_207617	Iqsec3	6430	6451	1.0	-20.2	1	0.053201	0.426	0.18762822727272727	0.7608257775	-9964902622363820	18	21	14	3UTR		0	0
rno-miR-18a-5p	XM_003751897	Irf2bp2	3280	3302	1.0	-20.5	0	0.001033056	0.618	0.0	0.0	-7937879593243290	19	22	11	3UTR		0	0
rno-miR-18a-5p	XM_003751897	Irf2bp2	2973	2989	1.0	-18.8	0	27.4545	0.397	0.0	0.0	-7249989753929370	13	16	8	3UTR		0	0
rno-miR-18a-5p	XM_008762765	Irf5	3070	3086	1.0	-19.7	1	0.000172961	0.632	0.0	0.0	-6748839937868680	15	16	15	3UTR		0	0
rno-miR-18a-5p	XM_039107277	Irf5	3073	3089	1.0	-19.7	1	0.000172961	0.632	0.0	0.0	-6748839937868680	15	16	15	3UTR		0	0
rno-miR-18a-5p	NM_001102413	Irx6	2110	2130	1.0	-21.2	1	0.04098793	0.559	1.35034e+16	0.6649486287500002	-6842409326788380	16	20	6	3UTR		0	0
rno-miR-18a-5p	XM_003751833	Isx	1125	1143	1.0	-17.9	1	0.000823323	0.5	0.0	0.0	-1.11286e+16	13	15	13	3UTR		0	0
rno-miR-18a-5p	NM_133557	Itfg1	2732	2773	1.0	-20.1	1	0.001773464	0.559	-0.010965948461538456	0.1120906855	-9592934641634880	19	26	9	3UTR		0	0
rno-miR-18a-5p	NM_001108292	Itga3	4223	4236	1.0	-20.3	0	0.00015905	0.368	0.0	0.0	-1.0603e+16	12	13	12	3UTR		0	0
rno-miR-18a-5p	NM_001372214	Itga3	4082	4095	1.0	-20.3	0	0.00015905	0.368	0.0	0.0	-1.0603e+16	12	13	12	3UTR		0	0
rno-miR-18a-5p	NM_019227	Itsn1	4461	4485	1.0	-22.3	1	22.8196	0.456	0.0	0.0	-5.19005e+16	13	15	13	3UTR		0	0
rno-miR-18a-5p	XM_006249988	Ivns1abp	3261	3286	1.0	-22.0	0	0.0006014787	0.618	0.0	0.0	-6514540193678730	16	25	10	3UTR		0	0
rno-miR-18a-5p	XM_006251094	Jakmip1	3275	3293	0.9743589743589743	-19.9	0	12.7548	0.485	0.0	0.0	-8793676288800690	15	18	10	3UTR		0	0
rno-miR-18a-5p	NM_001107391	Jakmip2	3206	3225	1.0	-20.2	0	0.01117696	0.662	1.70267e+16	1.23868e+16	-1700727086631080	16	19	10	3UTR		0	0
rno-miR-18a-5p	XM_039103451	Jmy	8038	8075	1.0	-22.7	0	0.01616384	0.603	0.0	0.0	-933931466908909	18	22	9	3UTR		0	0
rno-miR-18a-5p	XM_039103452	Jmy	7943	7980	1.0	-22.7	0	0.01616384	0.603	0.0	0.0	-933931466908909	18	22	9	3UTR		0	0
rno-miR-18a-5p	NM_001025009	Josd1	2091	2108	0.9615384615384616	-19.2	1	0.0939067	0.618	1.70728e+16	2.11119e+16	-1.1254e+16	16	17	16	3UTR		0	0
rno-miR-18a-5p	NM_001005876	Jpt1	659	674	1.0	-16.8	0	0.001994649	0.632	1497173	0.93657638575	-1.26861e+16	12	15	7	3UTR		0	0
rno-miR-18a-5p	XM_006242589	Kank2	4238	4259	1.0	-21.6	1	0.1878367	0.574	0.0	0.0	-4906073086755910	17	21	14	3UTR		0	0
rno-miR-18a-5p	XM_006242590	Kank2	4093	4114	1.0	-21.6	1	0.1878367	0.574	0.0	0.0	-4906073086755910	17	21	14	3UTR		0	0
rno-miR-18a-5p	XM_039086066	Kat7	2215	2232	1.0	-19.6	0	0.001591928	0.485	0.0	0.0	-7236136814494240	15	17	11	3UTR		0	0
rno-miR-18a-5p	XM_039086068	Kat7	2125	2142	1.0	-19.6	0	0.001591928	0.485	0.0	0.0	-7236136814494240	15	17	11	3UTR		0	0
rno-miR-18a-5p	NM_181081	Kat7	2085	2102	1.0	-19.6	0	0.001591928	0.485	0.0	0.0	-7236136814494240	15	17	11	3UTR		0	0
rno-miR-18a-5p	NM_001302944	Kbtbd7	4360	4378	1.0	-19.5	0	0.003569552	0.706	0.0	0.0	-1.28934e+16	16	18	9	3UTR		0	0
rno-miR-18a-5p	XM_006233132	Kcna2	5411	5432	1.0	-23.7	1	0.0001944378	0.574	0.0	0.0	-7102971249558930	18	21	10	3UTR		0	0
rno-miR-18a-5p	XM_006233132	Kcna2	3171	3197	1.0	-22.2	0	0.01693641	0.559	0.0	0.0	-6857959480565330	16	26	9	3UTR		0	0
rno-miR-18a-5p	XM_006233133	Kcna2	4944	4965	1.0	-23.7	1	0.0001944378	0.574	0.0	0.0	-7102971249558930	18	21	10	3UTR		0	0
rno-miR-18a-5p	XM_006233133	Kcna2	2704	2730	1.0	-22.2	0	0.01693641	0.559	0.0	0.0	-6857959480565330	16	26	9	3UTR		0	0
rno-miR-18a-5p	XM_006233134	Kcna2	4898	4919	1.0	-23.7	1	0.0001944378	0.574	0.0	0.0	-7102971249558930	18	21	10	3UTR		0	0
rno-miR-18a-5p	XM_006233134	Kcna2	2658	2684	1.0	-22.2	0	0.01693641	0.559	0.0	0.0	-6857959480565330	16	26	9	3UTR		0	0
rno-miR-18a-5p	XM_039085061	Kcnj12	3670	3708	1.0	-20.9	1	0.00068048	0.471	0.0	0.0	-5692450279622920	17	23	12	3UTR		0	0
rno-miR-18a-5p	XM_006248139	Kcnj15	4334	4351	1.0	-19.3	1	0.0001936932	0.603	0.0	0.0	-495700071937229	15	17	11	3UTR		0	0
rno-miR-18a-5p	XM_006248141	Kcnj15	4125	4142	1.0	-19.3	1	0.0001936932	0.603	0.0	0.0	-495700071937229	15	17	11	3UTR		0	0
rno-miR-18a-5p	XM_039087925	Kcnj15	4119	4136	1.0	-19.3	1	0.0001936932	0.603	0.0	0.0	-495700071937229	15	17	11	3UTR		0	0
rno-miR-18a-5p	XM_039087926	Kcnj15	4245	4262	1.0	-19.3	1	0.0001936932	0.603	0.0	0.0	-495700071937229	15	17	11	3UTR		0	0
rno-miR-18a-5p	XM_006247567	Kcnj2	5025	5044	1.0	-20.9	0	0.06611994	0.588	0.0	0.0	-7249989753929370	15	19	8	3UTR		0	0
rno-miR-18a-5p	NM_017297	Kcnj5	2967	2988	1.0	-19.6	1	0.008544236	0.456	1.47149e+16	0.8251279389999999	-6675053053677530	15	21	7	3UTR		0	0
rno-miR-18a-5p	NM_013192	Kcnj6	3643	3659	1.0	-19.5	0	20.358	0.426	0.0	0.0	-8306379412175130	14	16	10	3UTR		0	0
rno-miR-18a-5p	NM_013192	Kcnj6	10382	10402	1.0	-19.1	1	0.1309655	0.544	0.0	0.0	-5035831305685290	17	20	8	3UTR		0	0
rno-miR-18a-5p	XM_008764847	Kcnk10	4071	4089	1.0	-24.3	0	76.9255	0.559	0.0	0.0	-810682967144978	15	18	10	3UTR		0	0
rno-miR-18a-5p	XM_017594351	Kcnk10	3451	3469	1.0	-24.3	0	76.9255	0.559	0.0	0.0	-810682967144978	15	18	10	3UTR		0	0
rno-miR-18a-5p	XM_039085797	Kcnmb1	2216	2234	1.0	-20.8	0	0.05921514	0.485	0.0	0.0	-9150948515122410	14	18	8	3UTR		0	0
rno-miR-18a-5p	XM_017600895	Kctd16	5569	5588	1.0	-19.6	1	0.01040966	0.574	0.0	0.0	-1.24177e+16	15	19	8	3UTR		0	0
rno-miR-18a-5p	XM_017600895	Kctd16	5726	5751	1.0	-19.6	0	0.004421045	0.515	0.0	0.0	-1.00938e+16	19	25	10	3UTR		0	0
rno-miR-18a-5p	XM_006241976	Kctd17	1497	1515	1.0	-19.5	1	0.0001065121	0.324	0.0	0.0	-5.19005e+16	14	18	8	3UTR		0	0
rno-miR-18a-5p	XM_006229781	Kctd21	992	1010	1.0	-22.3	0	0.001075607	0.515	0.0	0.0	-1.36138e+16	15	18	10	3UTR		0	0
rno-miR-18a-5p	NM_001107343	Kdm1b	3270	3292	1.0	-17.7	1	0.002943809	0.647	1.35764e+16	1.29158e+16	-5027463444025680	18	22	5	3UTR		0	0
rno-miR-18a-5p	NM_001108515	Kdm2a	5588	5618	1.0	-21.2	1	0.02989442	0.515	2.13375e+16	2.11673e+16	-5915530474780470	19	30	9	3UTR		0	1
rno-miR-18a-5p	NM_001107783	Kif16b	4211	4233	1.0	-20.2	1	0.002887903	0.559	2.01432e+16	2.34428e+16	-7140128146953470	18	22	8	3UTR		0	0
rno-miR-18a-5p	XM_006249856	Kif21b	8000	8018	1.0	-20.2	1	0.212424	0.412	0.0	0.0	-5585164055853510	16	18	12	3UTR		0	0
rno-miR-18a-5p	XM_006249857	Kif21b	7997	8015	1.0	-20.2	1	0.212424	0.412	0.0	0.0	-5585164055853510	16	18	12	3UTR		0	0
rno-miR-18a-5p	XM_006249858	Kif21b	7958	7976	1.0	-20.2	1	0.212424	0.412	0.0	0.0	-5585164055853510	16	18	12	3UTR		0	0
rno-miR-18a-5p	NM_001108155	Kif23	3015	3036	1.0	-18.9	1	0.001888171	0.515	0.72254148	1.72199e+16	-5226705058867900	16	21	7	3UTR		0	0
rno-miR-18a-5p	XM_039099049	Kifbp	1947	1966	1.0	-21.7	0	0.00292745	0.603	0.0	0.0	-8851285568499370	18	19	18	3UTR		0	0
rno-miR-18a-5p	XM_039099049	Kifbp	2127	2143	1.0	-19.2	1	0.0002043038	0.485	0.0	0.0	-7056347105220870	15	16	15	3UTR		0	0
rno-miR-18a-5p	NM_001031627	Kifbp	2026	2045	1.0	-21.7	0	0.00292745	0.603	0.9107592916666668	1.31607e+16	-8851285568499370	18	19	18	3UTR		0	0
rno-miR-18a-5p	NM_001031627	Kifbp	2206	2222	1.0	-19.2	1	0.0002043038	0.485	0.7758082142857142	0.65544509375	-7056347105220870	15	16	15	3UTR		0	0
rno-miR-18a-5p	XM_039093385	Klf12	3990	4010	1.0	-24.5	1	0.1221094	0.632	0.0	0.0	-7.78178e+16	18	20	10	3UTR		0	0
rno-miR-18a-5p	XM_039093385	Klf12	5207	5229	1.0	-21.2	0	0.0009502017	0.618	0.0	0.0	-8058226728550050	17	22	9	3UTR		0	0
rno-miR-18a-5p	XM_039093392	Klf12	3900	3920	1.0	-24.5	1	0.1221094	0.632	0.0	0.0	-7.78178e+16	18	20	10	3UTR		0	0
rno-miR-18a-5p	XM_039093392	Klf12	5117	5139	1.0	-21.2	0	0.0009502017	0.618	0.0	0.0	-8058226728550050	17	22	9	3UTR		0	0
rno-miR-18a-5p	NM_053536	Klf15	2251	2289	1.0	-22.3	0	0.0007992306	0.706	2431296875	1.48801e+16	-9546562468637920	15	18	9	3UTR		0	0
rno-miR-18a-5p	NM_001127604	Klf16	1748	1776	1.0	-24.9	0	0.0940927	0.397	0.324262025	-0.029379462500000002	-7627231511259630	19	23	11	3UTR		0	0
rno-miR-18a-5p	NM_001105742	Klf3	1888	1907	1.0	-19.1	1	0.002178174	0.471	0.30130687500000003	0.21446006375000004	-1630889472139020	14	19	8	3UTR		0	0
rno-miR-18a-5p	NM_031642	Klf6	3902	3931	1.0	-17.9	1	0.004764297	0.529	2.23447e+16	1.86891e+16	-5.19005e+16	14	29	9	3UTR		0	1
rno-miR-18a-5p	XM_039112251	Klhdc1	1065	1091	1.0	-21.3	0	0.001614254	0.485	0.0	0.0	-6514540193678730	16	21	9	3UTR		0	0
rno-miR-18a-5p	XM_006236201	Klhdc10	4026	4046	1.0	-20.4	0	0.0008171567	0.5	0.0	0.0	-1.42939e+16	16	20	10	3UTR		0	0
rno-miR-18a-5p	XM_039081331	Klhdc8b	1692	1720	1.0	-21.7	1	0.0003526985	0.426	0.0	0.0	-495700071937229	21	28	12	3UTR		0	0
rno-miR-18a-5p	NM_001108350	Klhdc9	1432	1452	1.0	-20.6	1	0.0003835182	0.544	0.11497660000000001	0.6590756614999999	-1586656429078460	16	20	10	3UTR		0	0
rno-miR-18a-5p	XM_039096442	Klhl3	6523	6555	1.0	-20.1	1	0.009828674	0.588	0.0	0.0	-4794414363722070	19	32	13	3UTR		0	0
rno-miR-18a-5p	XM_039096443	Klhl3	6398	6430	1.0	-20.1	1	0.009828674	0.588	0.0	0.0	-4794414363722070	19	32	13	3UTR		0	0
rno-miR-18a-5p	XM_017593706	Klhl32	2440	2460	1.0	-20.3	1	0.0003940465	0.574	0.0	0.0	-1.01658e+16	16	20	11	3UTR		0	0
rno-miR-18a-5p	XM_017593706	Klhl32	6360	6388	1.0	-19.4	1	0.0008865306	0.618	0.0	0.0	-5813840636892690	16	21	8	3UTR		0	0
rno-miR-18a-5p	XM_232840	Klhl32	2539	2559	1.0	-20.3	1	0.0003940465	0.574	0.0	0.0	-1.01658e+16	16	20	11	3UTR		0	0
rno-miR-18a-5p	XM_232840	Klhl32	6459	6487	1.0	-19.4	1	0.0008865306	0.618	0.0	0.0	-5813840636892690	16	21	8	3UTR		0	0
rno-miR-18a-5p	XM_001072378	Klrg2	2404	2429	1.0	-19.0	1	0.649183	0.441	0.0	0.0	-6013390377618050	17	25	12	3UTR		0	0
rno-miR-18a-5p	XM_039087770	Knop1	4392	4410	1.0	-21.2	1	0.0001013839	0.515	0.0	0.0	-7.78178e+16	16	18	8	3UTR		0	0
rno-miR-18a-5p	NM_001108094	Krr1	1362	1411	1.0	-20.8	1	0.003439499	0.515	-0.5112843764705882	0.3465385087499999	-46730240064523	19	25	9	3UTR		0	0
rno-miR-18a-5p	NM_001008808	Krt73	2024	2042	1.0	-19.2	1	0.00114064	0.456	0.0	0.0	-5692450279622920	14	18	8	3UTR		0	0
rno-miR-18a-5p	XM_006242351	Krt85	1548	1621	1.0	-19.6	0	0.005797107	0.544	0.0	0.0	-7826458121119580	15	19	8	3UTR		0	0
rno-miR-18a-5p	XM_006246926	Ksr1	3804	3827	1.0	-22.2	1	0.008737603	0.456	0.0	0.0	-7093310490296010	16	23	8	3UTR		0	0
rno-miR-18a-5p	XM_039085012	Ksr1	4611	4634	1.0	-22.2	1	0.008737603	0.456	0.0	0.0	-7093310490296010	16	23	8	3UTR		0	0
rno-miR-18a-5p	NM_001382488	Ksr1	3771	3794	1.0	-22.2	1	0.008737603	0.456	0.0	0.0	-7093310490296010	16	23	8	3UTR		0	0
rno-miR-18a-5p	NM_001108028	L2hgdh	2979	2998	1.0	-19.5	0	0.02310512	0.676	128264852	0.9202003050000003	-1.12403e+16	16	19	10	3UTR		0	0
rno-miR-18a-5p	NM_001108028	L2hgdh	2758	2775	1.0	-18.6	1	0.004770846	0.603	2160962285714280	1.8587e+16	-6138845108269120	16	17	16	3UTR		0	0
rno-miR-18a-5p	XM_039098994	L3mbtl3	4422	4470	1.0	-23.0	1	0.04280483	0.691	0.0	0.0	-3937574446201660	20	25	14	3UTR		0	0
rno-miR-18a-5p	XM_039099003	L3mbtl3	4194	4242	1.0	-23.0	1	0.04280483	0.691	0.0	0.0	-3937574446201660	20	25	14	3UTR		0	0
rno-miR-18a-5p	XM_006227699	L3mbtl3	3766	3814	1.0	-23.0	1	0.04280483	0.691	0.0	0.0	-3937574446201660	20	25	14	3UTR		0	0
rno-miR-18a-5p	XM_233749	Lacc1	2973	3001	1.0	-19.8	1	48.9399	0.574	0.0	0.0	-508245545002336	20	28	11	3UTR		0	0
rno-miR-18a-5p	NM_053966	Lamc1	6601	6629	1.0	-20.0	1	0.002009712	0.426	2.57205e+16	2066483710000000	-495700071937229	17	28	9	3UTR		0	0
rno-miR-18a-5p	XM_039087205	Larp1	4671	4690	1.0	-19.4	0	0.003115259	0.515	0.0	0.0	-1.52178e+16	15	19	9	3UTR		0	0
rno-miR-18a-5p	XM_039087206	Larp1	4111	4130	1.0	-19.4	0	0.003115259	0.515	0.0	0.0	-1.52178e+16	15	19	9	3UTR		0	0
rno-miR-18a-5p	XM_039080365	Larp4	5964	5984	1.0	-20.0	0	0.00026949	0.515	0.0	0.0	-1.63758e+16	14	20	8	3UTR		0	0
rno-miR-18a-5p	XM_039080367	Larp4	5960	5980	1.0	-20.0	0	0.00026949	0.515	0.0	0.0	-1.63758e+16	14	20	8	3UTR		0	0
rno-miR-18a-5p	XM_039080368	Larp4	6051	6071	1.0	-20.0	0	0.00026949	0.515	0.0	0.0	-1.63758e+16	14	20	8	3UTR		0	0
rno-miR-18a-5p	NM_001108154	Larp6	1726	1741	1.0	-19.1	0	0.001464736	0.529	0.13292033333333333	0.40268072250000014	-8492496222257550	14	15	14	3UTR		0	0
rno-miR-18a-5p	XM_039113080	Lclat1	1881	1911	1.0	-19.7	0	0.000550051	0.618	0.0	0.0	-6514540193678730	17	30	9	3UTR		0	0
rno-miR-18a-5p	XM_039085715	Lcor	6409	6428	1.0	-25.2	1	12.5667	0.338	0.0	0.0	-5459754139171520	17	19	14	3UTR		0	0
rno-miR-18a-5p	XM_039085715	Lcor	10186	10213	1.0	-22.0	1	0.002595936	0.529	0.0	0.0	-6981580892289160	19	27	9	3UTR		0	0
rno-miR-18a-5p	XM_039085725	Lcor	6169	6188	1.0	-25.2	1	12.5667	0.338	0.0	0.0	-5459754139171520	17	19	14	3UTR		0	0
rno-miR-18a-5p	XM_039085725	Lcor	9946	9973	1.0	-22.0	1	0.002595936	0.529	0.0	0.0	-6981580892289160	19	27	9	3UTR		0	0
rno-miR-18a-5p	XM_039085738	Lcor	10402	10425	1.0	-21.3	1	0.004104692	0.691	0.0	0.0	-3937574446201660	19	23	13	3UTR		0	0
rno-miR-18a-5p	XM_006252637	Ldb3	4777	4792	1.0	-19.7	0	0.0002604044	0.574	0.0	0.0	-1.07891e+16	14	15	14	3UTR		0	0
rno-miR-18a-5p	XM_006252640	Ldb3	4635	4650	1.0	-19.7	0	0.0002604044	0.574	0.0	0.0	-1.07891e+16	14	15	14	3UTR		0	0
rno-miR-18a-5p	XM_006252641	Ldb3	4590	4605	1.0	-19.7	0	0.0002604044	0.574	0.0	0.0	-1.07891e+16	14	15	14	3UTR		0	0
rno-miR-18a-5p	XM_017600208	Ldb3	4650	4665	1.0	-19.7	0	0.0002604044	0.574	0.0	0.0	-1.07891e+16	14	15	14	3UTR		0	0
rno-miR-18a-5p	NM_001277166	Ldb3	4532	4547	1.0	-19.7	0	0.0002604044	0.574	1.95637e+16	2017584135	-1.07891e+16	14	15	14	3UTR		0	0
rno-miR-18a-5p	XM_345406	Ldlrad3	2556	2577	1.0	-24.6	1	0.006319819	0.588	0.0	0.0	-6013390377618050	19	21	13	3UTR		0	0
rno-miR-18a-5p	NM_013076	Lep	1315	1348	1.0	-20.9	1	2.81936	0.544	0.164439	0.3235814879999999	-7.78178e+16	15	19	8	3UTR		0	0
rno-miR-18a-5p	XM_039081995	Lgi4	2921	2936	1.0	-19.7	1	0.001364204	0.485	0.0	0.0	-609222096393106	14	15	14	3UTR		0	0
rno-miR-18a-5p	NM_199499	Lgi4	2458	2473	1.0	-19.7	1	0.001364204	0.485	-0.20571328571428568	-0.22116083374999995	-609222096393106	14	15	14	3UTR		0	0
rno-miR-18a-5p	XM_039083236	Lhpp	1717	1741	1.0	-20.4	1	0.02972027	0.5	0.0	0.0	-6283094717113670	15	19	8	3UTR		0	1
rno-miR-18a-5p	NM_001009706	Lhpp	1522	1559	1.0	-20.4	1	0.02972027	0.5	-0.159606575	-0.175367005	-6283094717113670	15	19	8	3UTR		0	1
rno-miR-18a-5p	XM_006253477	Lig4	4441	4472	1.0	-20.2	1	0.01728997	0.544	0.0	0.0	-7.78178e+16	15	19	8	3UTR		0	0
rno-miR-18a-5p	NM_001191678	Limch1	3695	3714	0.9743589743589743	-17.3	0	0.01880131	0.603	1869218933333330	1.82199e+16	-8415498954871780	14	19	8	3UTR		0	0
rno-miR-18a-5p	XM_017601763	Lims1	3118	3138	1.0	-20.1	0	45.6172	0.618	0.0	0.0	-1.08814e+16	16	20	7	3UTR		0	0
rno-miR-18a-5p	XM_039099025	Lims1	2102	2122	1.0	-20.1	0	45.6172	0.618	0.0	0.0	-1.08814e+16	16	20	7	3UTR		0	0
rno-miR-18a-5p	NM_001304613	Llgl1	3388	3427	1.0	-19.9	1	0.0006651783	0.471	-0.16993672222222223	0.00058060356249999	-6013390377618050	16	22	9	3UTR		0	0
rno-miR-18a-5p	XM_006241425	Llph	546	587	1.0	-19.8	0	6.46869	0.368	0.0	0.0	-7757046662006910	13	15	13	3UTR		0	0
rno-miR-18a-5p	NM_001103356	LOC100125364	781	795	1.0	-20.6	0	0.003274997	0.574	0.5038233333333334	0.801153333125	-1.0603e+16	13	14	13	3UTR		0	0
rno-miR-18a-5p	XM_006227969	LOC100125364	746	760	1.0	-20.6	0	0.003274997	0.574	0.0	0.0	-1.0603e+16	13	14	13	3UTR		0	0
rno-miR-18a-5p	XM_006254740	LOC100174910	662	674	1.0	-18.2	1	0.004013126	0.456	0.0	0.0	-6782339277446940	11	12	11	3UTR		0	0
rno-miR-18a-5p	NM_001159655	LOC100294508	4034	4054	1.0	-20.7	1	6.67901	0.441	-0.12915137272727273	0.2114801375	-5813840636892690	15	20	11	3UTR		0	0
rno-miR-18a-5p	XM_006238841	LOC100294508	3890	3910	1.0	-20.7	1	6.67901	0.441	0.0	0.0	-5813840636892690	15	20	11	3UTR		0	0
rno-miR-18a-5p	XM_006238842	LOC100294508	3893	3913	1.0	-20.7	1	6.67901	0.441	0.0	0.0	-5813840636892690	15	20	11	3UTR		0	0
rno-miR-18a-5p	XM_039103573	LOC100360380	4771	4788	1.0	-17.2	0	0.0002583675	0.618	0.0	0.0	-7803670806344980	13	17	6	3UTR		0	0
rno-miR-18a-5p	XM_003752067	LOC100360790	2397	2443	1.0	-19.2	1	0.0001284362	0.632	0.0	0.0	-7875384194884710	19	26	8	3UTR		0	0
rno-miR-18a-5p	XM_008762074	LOC100362814	8886	8902	1.0	-23.2	1	0.0003894551	0.515	0.0	0.0	-8303804028968640	14	16	9	3UTR		0	0
rno-miR-18a-5p	XM_017592182	LOC100362814	6674	6690	1.0	-23.2	1	0.0003894551	0.515	0.0	0.0	-8303804028968640	14	16	9	3UTR		0	0
rno-miR-18a-5p	XM_039106457	LOC100362814	6329	6345	1.0	-23.2	1	0.0003894551	0.515	0.0	0.0	-8303804028968640	14	16	9	3UTR		0	0
rno-miR-18a-5p	XM_039100626	LOC100363372	5768	5808	1.0	-22.4	0	30.6608	0.471	0.0	0.0	-7803670806344980	16	19	9	3UTR		0	0
rno-miR-18a-5p	XM_003751991	LOC100363372	5622	5662	1.0	-22.4	0	30.6608	0.471	0.0	0.0	-7803670806344980	16	19	9	3UTR		0	0
rno-miR-18a-5p	XM_006252729	LOC100363883	3266	3286	1.0	-20.5	0	0.00561861	0.382	0.0	0.0	-1.09252e+16	17	20	11	3UTR		0	0
rno-miR-18a-5p	XM_039100262	LOC100363993	6813	6831	1.0	-20.2	1	0.000442319	0.559	0.0	0.0	-7102971249558930	15	18	10	3UTR		0	0
rno-miR-18a-5p	XM_006227998	LOC100365363	4311	4343	1.0	-19.3	1	0.0001300266	0.559	0.0	0.0	-495700071937229	21	32	9	3UTR		0	0
rno-miR-18a-5p	XM_006240519	LOC100909605	2564	2580	1.0	-19.9	1	0.001561129	0.5	0.0	0.0	-6013390377618050	14	16	8	3UTR		0	0
rno-miR-18a-5p	XM_003749568	LOC100909998	2939	2958	1.0	-20.9	0	0.0006199752	0.515	0.0	0.0	-1.21255e+16	15	19	10	3UTR		0	0
rno-miR-18a-5p	XM_039099161	LOC100910099	2132	2166	1.0	-21.7	0	0.0001659253	0.544	0.0	0.0	-5694283598550160	15	17	15	3UTR		0	0
rno-miR-18a-5p	XM_039090050	LOC100910497	1611	1633	0.9914529914529915	-19.7	0	0.0008981817	0.471	0.0	0.0	-9884564781105130	14	16	14	3UTR		0	0
rno-miR-18a-5p	XM_039095153	LOC100911229	4590	4607	0.9615384615384616	-21.8	0	0.0007107318	0.441	0.0	0.0	-7570929851924500	15	17	10	3UTR		0	0
rno-miR-18a-5p	NM_001305277	LOC100911664	3176	3195	1.0	-19.1	1	73.5979	0.588	0.369990888888889	0.75366031875	-1.04498e+16	17	19	13	3UTR		0	0
rno-miR-18a-5p	NM_001302750	LOC100911796	1775	1792	0.9692307692307692	-17.8	1	0.001261592	0.581	0.0	0.0	-6549290197143330	15	17	11	3UTR		0	0
rno-miR-18a-5p	NM_001302750	LOC100911796	1681	1701	0.9914529914529915	-20.2	0	0.000478152	0.485	0.0	0.0	-9779611548941540	15	20	11	3UTR		0	0
rno-miR-18a-5p	XM_006241099	LOC102546572	6506	6540	0.9615384615384616	-19.6	1	0.0005758931	0.603	0.0	0.0	-495700071937229	16	31	10	3UTR		0	0
rno-miR-18a-5p	XM_039100875	LOC102548231	5155	5176	1.0	-19.2	1	0.01762513	0.515	0.0	0.0	-8004855389940190	17	21	9	3UTR		0	0
rno-miR-18a-5p	XM_039100887	LOC102548320	3961	3995	1.0	-22.7	0	18.5128	0.574	0.0	0.0	-6747589273982350	16	20	9	3UTR		0	0
rno-miR-18a-5p	XM_039095060	LOC102551632	7651	7669	1.0	-19.8	0	0.0002396457	0.471	0.0	0.0	-7371380111199140	15	18	10	3UTR		0	0
rno-miR-18a-5p	XM_039080489	LOC102551633	5536	5560	1.0	-24.0	0	0.0001093121	0.485	0.0	0.0	-9716900382111150	17	24	9	3UTR		0	0
rno-miR-18a-5p	XM_039092822	LOC102553825	5729	5748	1.0	-22.0	0	0.005808026	0.515	0.0	0.0	-6514540193678730	16	19	10	3UTR		0	0
rno-miR-18a-5p	XM_039092822	LOC102553825	7368	7399	1.0	-21.9	1	0.00515362	0.485	0.0	0.0	-3793324837357110	20	31	12	3UTR		0	0
rno-miR-18a-5p	XM_039092822	LOC102553825	8255	8272	1.0	-21.4	0	0.176036	0.441	0.0	0.0	-810682967144978	16	17	16	3UTR		0	0
rno-miR-18a-5p	XM_006228355	LOC102553890	588	611	1.0	-21.2	0	0.002771718	0.456	0.0	0.0	-7826458121119580	17	23	11	3UTR		0	0
rno-miR-18a-5p	XM_039084780	LOC102555239	4575	4591	1.0	-21.2	0	3.01043	0.456	0.0	0.0	-8648548035175390	14	16	11	3UTR		0	0
rno-miR-18a-5p	XM_006228094	LOC102555377	2439	2458	1.0	-21.6	1	45.6418	0.559	0.0	0.0	-7838420809809570	18	19	18	3UTR		0	0
rno-miR-18a-5p	XM_039084929	LOC102556463	5626	5645	1.0	-20.2	1	0.004416502	0.574	0.0	0.0	-4993964104447420	16	19	8	3UTR		0	0
rno-miR-18a-5p	XM_039084929	LOC102556463	5360	5379	1.0	-19.5	1	1.55261	0.5	0.0	0.0	-8112736763466630	14	19	5	3UTR		0	0
rno-miR-18a-5p	XM_039084933	LOC102556463	5632	5651	1.0	-20.2	1	0.004416502	0.574	0.0	0.0	-4993964104447420	16	19	8	3UTR		0	0
rno-miR-18a-5p	XM_039084933	LOC102556463	5366	5385	1.0	-19.5	1	1.55261	0.5	0.0	0.0	-8112736763466630	14	19	5	3UTR		0	0
rno-miR-18a-5p	XM_008759432	LOC102556967	2924	2943	0.9743589743589745	-21.6	0	0.001955331	0.588	0.0	0.0	-7249989753929370	15	19	11	3UTR		0	0
rno-miR-18a-5p	XM_008759432	LOC102556967	6571	6609	1.0	-21.1	1	0.001174599	0.574	0.0	0.0	-495700071937229	18	38	10	3UTR		0	0
rno-miR-18a-5p	XM_008772062	LOC102557111	9207	9228	0.9615384615384616	-16.9	0	0.03199806	0.662	0.0	0.0	-8184053478306710	18	21	13	3UTR		0	0
rno-miR-18a-5p	XM_039097331	LOC102557111	9086	9107	0.9615384615384616	-16.9	0	0.03199806	0.662	0.0	0.0	-8184053478306710	18	21	13	3UTR		0	0
rno-miR-18a-5p	NM_001329892	LOC102557319	1629	1650	1.0	-21.5	0	0.02558594	0.515	0.0	0.0	-8415498954871780	18	21	8	3UTR		0	0
rno-miR-18a-5p	NM_001329892	LOC102557319	1873	1900	1.0	-19.6	1	0.0007037186	0.559	0.0	0.0	-7619188839132420	16	20	10	3UTR		0	0
rno-miR-18a-5p	XM_039101021	LOC103691165	12738	12759	1.0	-22.2	1	0.005660283	0.603	0.0	0.0	-495700071937229	17	21	9	3UTR		0	0
rno-miR-18a-5p	XM_039101022	LOC103691165	12701	12722	1.0	-22.2	1	0.005660283	0.603	0.0	0.0	-495700071937229	17	21	9	3UTR		0	0
rno-miR-18a-5p	XM_039101023	LOC103691165	13383	13404	1.0	-22.2	1	0.005660283	0.603	0.0	0.0	-495700071937229	17	21	9	3UTR		0	0
rno-miR-18a-5p	XM_008773691	LOC103694554	1350	1373	1.0	-21.3	0	0.00122665	0.559	0.0	0.0	-770504628141149	19	23	13	3UTR		0	0
rno-miR-18a-5p	XM_008759278	LOC108348090	2934	2969	1.0	-22.1	1	0.07122269	0.662	0.0	0.0	-3937574446201660	22	35	9	3UTR		0	0
rno-miR-18a-5p	XM_006228753	LOC108348102	6454	6482	1.0	-23.4	0	0.0002808928	0.691	0.0	0.0	-7757046662006910	17	19	17	3UTR		0	0
rno-miR-18a-5p	XM_006237580	LOC108348150	1955	1998	1.0	-22.2	1	0.0001843852	0.588	0.0	0.0	-5692450279622920	17	20	15	3UTR		0	0
rno-miR-18a-5p	XM_039101130	LOC108349440	5079	5105	1.0	-22.5	1	0.0004243411	0.529	0.0	0.0	-46730240064523	19	26	9	3UTR		0	0
rno-miR-18a-5p	XM_039103290	LOC108349932	974	1025	1.0	-20.5	1	0.0001357432	0.588	0.0	0.0	-6106959766537740	18	22	9	3UTR		0	0
rno-miR-18a-5p	XM_039103625	LOC108349997	3882	3916	1.0	-24.0	1	27.6654	0.441	0.0	0.0	-4849714495602880	18	21	9	3UTR		0	0
rno-miR-18a-5p	XM_008763839	LOC108350996	4513	4540	1.0	-18.7	1	0.006738412	0.588	0.0	0.0	-7.78178e+16	16	27	8	3UTR		0	0
rno-miR-18a-5p	XM_017600324	LOC108353077	4475	4495	1.0	-21.2	0	0.00335145	0.397	0.0	0.0	-1.09252e+16	17	20	11	3UTR		0	0
rno-miR-18a-5p	XM_017601472	LOC108353202	1107	1140	1.0	-20.1	0	0.006791695	0.515	0.0	0.0	-1.03555e+16	18	33	11	3UTR		0	0
rno-miR-18a-5p	XM_039095148	LOC120093063	3859	3876	0.9615384615384616	-21.8	0	0.0007107318	0.441	0.0	0.0	-7570929851924500	15	17	10	3UTR		0	0
rno-miR-18a-5p	XM_039080475	LOC120093114	5339	5363	1.0	-24.0	0	0.0002960913	0.5	0.0	0.0	-9716900382111150	17	24	9	3UTR		0	0
rno-miR-18a-5p	XM_039082330	LOC120094123	11362	11381	0.9743589743589745	-23.4	0	0.000232994	0.471	0.0	0.0	-866051072386539	14	19	9	3UTR		0	0
rno-miR-18a-5p	XM_039082779	LOC120094308	2578	2597	1.0	-17.9	0	0.004263117	0.618	0.0	0.0	-8860060464590740	15	19	12	3UTR		0	0
rno-miR-18a-5p	XM_039084515	LOC120094652	589	606	1.0	-20.0	0	0.01407346	0.588	0.0	0.0	-1.3551e+16	16	17	16	3UTR		0	0
rno-miR-18a-5p	XM_039084860	LOC120094803	6332	6349	0.9615384615384616	-19.1	1	0.0003633667	0.441	0.0	0.0	-1.24177e+16	15	17	13	3UTR		0	0
rno-miR-18a-5p	XM_039084861	LOC120094803	6492	6509	0.9615384615384616	-19.1	1	0.0003633667	0.441	0.0	0.0	-1.24177e+16	15	17	13	3UTR		0	0
rno-miR-18a-5p	XM_039087020	LOC120095010	3334	3356	1.0	-19.4	0	0.001674479	0.574	0.0	0.0	-1.26691e+16	16	22	10	3UTR		0	0
rno-miR-18a-5p	XM_039098263	LOC120098629	551	568	1.0	-20.0	0	0.001106411	0.574	0.0	0.0	-1.3551e+16	16	17	16	3UTR		0	0
rno-miR-18a-5p	XM_039098365	LOC120098765	3821	3839	1.0	-19.6	0	0.006733081	0.603	0.0	0.0	-1.09252e+16	16	18	10	3UTR		0	0
rno-miR-18a-5p	XM_039098731	LOC120098792	2306	2329	1.0	-16.8	1	0.000447486	0.588	0.0	0.0	-5.19005e+16	13	16	7	3UTR		0	0
rno-miR-18a-5p	XM_039100191	LOC120099191	1642	1667	0.9914529914529915	-20.7	0	0.0003322631	0.5	0.0	0.0	-911461638679582	14	16	14	3UTR		0	0
rno-miR-18a-5p	XM_039100659	LOC120099577	2843	2866	1.0	-21.3	0	0.00122665	0.559	0.0	0.0	-770504628141149	19	23	13	3UTR		0	0
rno-miR-18a-5p	XM_039100660	LOC120099582	1415	1438	1.0	-21.3	0	0.00122665	0.559	0.0	0.0	-770504628141149	19	23	13	3UTR		0	0
rno-miR-18a-5p	XM_039100710	LOC120099628	1246	1268	1.0	-28.6	1	0.0002450748	0.559	0.0	0.0	-4026373917660730	20	22	14	3UTR		0	0
rno-miR-18a-5p	XM_039100726	LOC120099633	1415	1438	1.0	-21.3	0	0.00122665	0.559	0.0	0.0	-770504628141149	19	23	13	3UTR		0	0
rno-miR-18a-5p	XM_039103341	LOC120100600	1427	1448	1.0	-19.7	0	0.0214806	0.564	0.0	0.0	-1.10902e+16	18	21	14	3UTR		0	0
rno-miR-18a-5p	NM_001013959	LOC302576	1567	1582	1.0	-18.3	0	0.0003335528	0.691	0.5853859090909092	0.5586021754999999	-1680906487297160	14	15	14	3UTR		0	1
rno-miR-18a-5p	XM_006230266	LOC308990	970	1016	1.0	-22.6	0	0.0001310767	0.456	0.0	0.0	-5337011372228430	18	25	9	3UTR		0	0
rno-miR-18a-5p	XM_006230423	LOC499276	1142	1157	1.0	-19.3	0	0.0003761182	0.485	0.0	0.0	-8860060464590740	14	15	14	3UTR		0	0
rno-miR-18a-5p	XM_039092424	LOC679894	13415	13440	1.0	-20.5	1	0.01488319	0.603	0.0	0.0	-495700071937229	19	25	7	3UTR		0	0
rno-miR-18a-5p	XM_017589909	LOC682225	2428	2453	1.0	-20.1	1	0.01644461	0.676	0.0	0.0	-6251209375382290	16	18	16	3UTR		0	0
rno-miR-18a-5p	XM_003750987	LOC688320	2010	2036	1.0	-20.3	0	0.002892347	0.485	0.0	0.0	-1.00748e+16	18	26	11	3UTR		0	0
rno-miR-18a-5p	NM_001109496	LOC688390	922	938	1.0	-18.7	0	0.001849039	0.426	0.013323233333333346	0.32974495249999997	-8415498954871780	13	16	7	3UTR		0	0
rno-miR-18a-5p	XM_003750754	LOC689599	2205	2237	1.0	-21.8	0	0.0007472295	0.574	0.0	0.0	-9154868480497760	18	22	11	3UTR		0	0
rno-miR-18a-5p	XM_017593049	LOC689800	1217	1239	1.0	-23.2	1	0.0007870859	0.5	0.0	0.0	-5.19005e+16	19	22	10	3UTR		0	0
rno-miR-18a-5p	XM_017593051	LOC689800	1127	1149	1.0	-23.2	1	0.0007870859	0.5	0.0	0.0	-5.19005e+16	19	22	10	3UTR		0	0
rno-miR-18a-5p	XM_006229230	LOC691143	1897	1914	1.0	-20.5	0	0.002483529	0.471	0.0	0.0	-1.24978e+16	15	17	9	3UTR		0	0
rno-miR-18a-5p	XM_001077082	LOC691170	2504	2523	1.0	-21.0	1	0.02571545	0.559	0.0	0.0	-5.19005e+16	16	19	8	3UTR		0	0
rno-miR-18a-5p	XM_039084444	LOC691414	3846	3871	1.0	-19.5	1	0.0001242068	0.588	0.0	0.0	-6246131332038530	20	25	13	3UTR		0	0
rno-miR-18a-5p	XM_001078490	LOC691485	1539	1554	1.0	-19.9	0	0.003481959	0.426	0.0	0.0	-7249989753929370	13	15	9	3UTR		0	0
rno-miR-18a-5p	XM_001079175	LOC691658	3574	3594	1.0	-20.1	0	0.0001719707	0.559	0.0	0.0	-6983414211216400	16	20	10	3UTR		0	0
rno-miR-18a-5p	XM_001079175	LOC691658	4661	4681	1.0	-19.3	1	0.000373342	0.588	0.0	0.0	-495700071937229	18	20	13	3UTR		0	0
rno-miR-18a-5p	XM_003750532	LOC691658	3689	3709	1.0	-20.1	0	0.0001719707	0.559	0.0	0.0	-6983414211216400	16	20	10	3UTR		0	0
rno-miR-18a-5p	XM_003750532	LOC691658	4776	4796	1.0	-19.3	1	0.000373342	0.588	0.0	0.0	-495700071937229	18	20	13	3UTR		0	0
rno-miR-18a-5p	XM_001079298	LOC691693	1542	1581	1.0	-23.9	0	0.00521175	0.485	0.0	0.0	-7803670806344980	15	18	9	3UTR		0	0
rno-miR-18a-5p	NM_001106940	Lpar4	2344	2362	1.0	-21.4	1	0.0003235245	0.618	0.22577030999999997	0.3115901924999999	-6246131332038530	16	18	12	3UTR		0	0
rno-miR-18a-5p	XM_039091089	Lpgat1	1751	1773	1.0	-22.3	1	0.01187145	0.529	0.0	0.0	-6246131332038530	18	22	10	3UTR		0	0
rno-miR-18a-5p	XM_039112197	Lpin1	4822	4837	1.0	-21.0	0	34.8547	0.471	0.0	0.0	-1.48321e+16	14	15	14	3UTR		0	0
rno-miR-18a-5p	XM_039112201	Lpin1	4837	4852	1.0	-21.0	0	34.8547	0.471	0.0	0.0	-1.48321e+16	14	15	14	3UTR		0	0
rno-miR-18a-5p	XM_039112203	Lpin1	4724	4739	1.0	-21.0	0	34.8547	0.471	0.0	0.0	-1.48321e+16	14	15	14	3UTR		0	0
rno-miR-18a-5p	XM_006248507	Lpp	14867	14887	1.0	-21.0	1	0.002617682	0.529	0.0	0.0	-4993964104447420	18	20	15	3UTR		0	0
rno-miR-18a-5p	XM_017597918	Lpp	6893	6913	1.0	-21.0	1	0.002617682	0.529	0.0	0.0	-4993964104447420	18	20	15	3UTR		0	0
rno-miR-18a-5p	XM_039088327	Lrch3	4194	4212	1.0	-20.4	0	25.2699	0.485	0.0	0.0	-1582958320820660	15	18	10	3UTR		0	0
rno-miR-18a-5p	XM_039088333	Lrch3	4086	4104	1.0	-20.4	0	25.2699	0.485	0.0	0.0	-1582958320820660	15	18	10	3UTR		0	0
rno-miR-18a-5p	XM_039088336	Lrch3	3936	3954	1.0	-20.4	0	25.2699	0.485	0.0	0.0	-1582958320820660	15	18	10	3UTR		0	0
rno-miR-18a-5p	XM_039103574	Lrp11	3311	3330	0.9615384615384616	-21.2	1	0.0005561658	0.574	0.0	0.0	-1.1254e+16	16	19	9	3UTR		0	0
rno-miR-18a-5p	NM_030827	Lrp2	14994	15014	1.0	-24.2	0	0.0006064536	0.544	1.14107e+16	1456839461	-1.0282e+16	17	20	10	3UTR		0	0
rno-miR-18a-5p	NM_001008519	Lrpprc	4239	4256	1.0	-20.2	1	79.0141	0.559	0.6045981666666667	0.45223163725000004	-1471660524361910	15	17	11	3UTR		0	0
rno-miR-18a-5p	XM_039112934	Lrr1	467	495	1.0	-20.2	0	0.02526414	0.574	0.0	0.0	-1582958320820660	14	20	9	3UTR		0	0
rno-miR-18a-5p	XM_006255533	Lrrc29	7292	7308	1.0	-19.9	0	0.000279651	0.471	0.0	0.0	-8860060464590740	14	16	9	3UTR		0	0
rno-miR-18a-5p	XM_006229746	Lrrc32	4303	4324	1.0	-26.2	1	31.3549	0.412	0.0	0.0	-1.04498e+16	18	21	9	3UTR		0	0
rno-miR-18a-5p	NM_001107991	Lrrc38	1378	1424	1.0	-26.8	1	0.009629124	0.471	-0.36506524999999995	-0.022934648749999977	-5692450279622920	16	18	16	3UTR		0	0
rno-miR-18a-5p	XM_039103494	Lrrc70	4837	4859	1.0	-20.2	1	0.494415	0.544	0.0	0.0	-6748839937868680	17	22	11	3UTR		0	0
rno-miR-18a-5p	NM_001107701	Lrrc71	2755	2773	0.9615384615384616	-19.5	0	69.423	0.515	1.00404e+16	0.4402928087499999	-7803670806344980	15	18	9	3UTR		0	0
rno-miR-18a-5p	XM_039102961	Lrriq3	2047	2066	1.0	-21.3	0	0.002022036	0.456	0.0	0.0	-1.05968e+16	17	19	9	3UTR		0	0
rno-miR-18a-5p	XM_230550	Lrrn4	3884	3903	1.0	-20.7	1	12.1165	0.559	0.0	0.0	-7.78178e+16	16	19	8	3UTR		0	0
rno-miR-18a-5p	NM_001109430	Lrtm2	1832	1850	1.0	-22.8	1	0.002897572	0.456	-0.2350624888888889	0.062484833749999996	-9360193687214400	17	18	17	3UTR		0	0
rno-miR-18a-5p	XM_039106756	Lsm14b	1190	1211	1.0	-22.2	0	0.000484344	0.515	0.0	0.0	-8869737979587810	17	21	7	3UTR		0	0
rno-miR-18a-5p	XM_002729258	Lsm14b	1490	1511	1.0	-22.2	0	0.000484344	0.515	0.0	0.0	-8869737979587810	17	21	7	3UTR		0	0
rno-miR-18a-5p	XM_006235827	Lsm14b	1607	1628	1.0	-22.2	0	0.000484344	0.515	0.0	0.0	-8869737979587810	17	21	7	3UTR		0	0
rno-miR-18a-5p	XM_006235828	Lsm14b	1531	1552	1.0	-22.2	0	0.000484344	0.515	0.0	0.0	-8869737979587810	17	21	7	3UTR		0	0
rno-miR-18a-5p	XM_039092644	Ltbp3	4921	4943	1.0	-24.0	1	0.0005278243	0.559	0.0	0.0	-495700071937229	19	22	14	3UTR		0	0
rno-miR-18a-5p	XM_039092648	Ltbp3	4780	4802	1.0	-24.0	1	0.0005278243	0.559	0.0	0.0	-495700071937229	19	22	14	3UTR		0	0
rno-miR-18a-5p	NM_001170336	Ltbp4	4927	4958	1.0	-22.2	1	0.001001374	0.5	0.7003313076923079	0.35092699687500006	-495700071937229	15	28	8	3UTR		0	0
rno-miR-18a-5p	XM_006228570	Ltbp4	4779	4810	1.0	-22.2	1	0.001001374	0.5	0.0	0.0	-495700071937229	15	28	8	3UTR		0	0
rno-miR-18a-5p	XM_006246006	Luc7l	1456	1497	1.0	-27.8	1	3.76911	0.397	0.0	0.0	-6013390377618050	17	20	11	3UTR		0	0
rno-miR-18a-5p	XM_039097207	Lvrn	4893	4945	1.0	-24.6	1	45.0456	0.5	0.0	0.0	-495700071937229	18	22	14	3UTR		0	0
rno-miR-18a-5p	XM_039098955	Ly6g6e	856	897	1.0	-21.4	0	0.01484274	0.515	0.0	0.0	-8184053478306710	16	19	9	3UTR		0	0
rno-miR-18a-5p	XM_006234242	Ly75	5560	5582	1.0	-19.6	0	0.001503635	0.647	0.0	0.0	-1.07144e+16	16	22	7	3UTR		0	0
rno-miR-18a-5p	NM_021759	Lypd3	1232	1276	1.0	-23.9	0	0.001410572	0.5	-0.22248409999999996	0.4519703612500001	-9154868480497760	16	21	9	3UTR		0	0
rno-miR-18a-5p	XM_017590158	Lysmd4	1548	1564	1.0	-19.0	1	19.5922	0.5	0.0	0.0	-1.0217e+16	14	16	9	3UTR		0	0
rno-miR-18a-5p	XM_006231547	Lzts2	2943	2961	1.0	-21.2	1	0.0001274261	0.353	0.0	0.0	-6981580892289160	15	18	10	3UTR		0	0
rno-miR-18a-5p	XM_039106854	Macrod2	4418	4435	1.0	-20.6	1	0.0005139831	0.618	0.0	0.0	-1118522411940590	14	17	9	3UTR		0	0
rno-miR-18a-5p	XM_039106856	Macrod2	4370	4387	1.0	-20.6	1	0.0005139831	0.618	0.0	0.0	-1118522411940590	14	17	9	3UTR		0	0
rno-miR-18a-5p	NM_001109387	Mad1l1	2478	2501	1.0	-19.7	0	0.0123942	0.426	0.03355354545454548	0.029402300000000017	-6514540193678730	16	23	9	3UTR		0	0
rno-miR-18a-5p	XM_039106009	Madd	5400	5453	1.0	-23.8	1	26.7319	0.412	0.0	0.0	-6013390377618050	18	23	6	3UTR		0	0
rno-miR-18a-5p	XM_039106015	Madd	5349	5402	1.0	-23.8	1	26.7319	0.412	0.0	0.0	-6013390377618050	18	23	6	3UTR		0	0
rno-miR-18a-5p	XM_039106035	Madd	5327	5380	1.0	-23.8	1	26.7319	0.412	0.0	0.0	-6013390377618050	18	23	6	3UTR		0	0
rno-miR-18a-5p	XM_039106039	Madd	5270	5323	1.0	-23.8	1	26.7319	0.412	0.0	0.0	-6013390377618050	18	23	6	3UTR		0	0
rno-miR-18a-5p	XM_039106043	Madd	5216	5269	1.0	-23.8	1	26.7319	0.412	0.0	0.0	-6013390377618050	18	23	6	3UTR		0	0
rno-miR-18a-5p	XM_006255696	Maf	2693	2712	1.0	-19.9	1	0.003930982	0.632	0.0	0.0	-5729413664698060	17	19	13	3UTR		0	0
rno-miR-18a-5p	XM_039089073	Mafk	2106	2120	1.0	-20.2	1	16.6129	0.324	0.0	0.0	-6013390377618050	13	14	13	3UTR		0	0
rno-miR-18a-5p	XM_039082225	Maml2	5557	5569	1.0	-17.6	0	0.07300935	0.676	0.0	0.0	-7483038834232980	11	12	11	3UTR		0	0
rno-miR-18a-5p	NM_001106452	Man1a2	2564	2599	1.0	-20.4	1	0.00541564	0.618	1.58462e+16	1.65224e+16	-4993964104447420	21	35	12	3UTR		0	0
rno-miR-18a-5p	XM_006237960	Manea	4270	4289	1.0	-19.2	0	0.001629612	0.588	0.0	0.0	-1.31496e+16	16	19	13	3UTR		0	0
rno-miR-18a-5p	NM_013198	Maob	1987	2008	1.0	-18.1	0	0.01418942	0.676	0.08960437999999998	0.19670714874999995	-8056611621014130	16	21	8	3UTR		0	0
rno-miR-18a-5p	XM_008767207	Map2	1830	1849	1.0	-19.8	0	0.02284423	0.5	0.0	0.0	-1.09177e+16	16	19	7	3UTR		0	0
rno-miR-18a-5p	XM_017596298	Map2	5916	5935	1.0	-19.8	0	0.02284423	0.5	0.0	0.0	-1.09177e+16	16	19	7	3UTR		0	0
rno-miR-18a-5p	XM_039083074	Map2	5960	5979	1.0	-19.8	0	0.02284423	0.5	0.0	0.0	-1.09177e+16	16	19	7	3UTR		0	0
rno-miR-18a-5p	NM_001108301	Map3k14	3317	3368	1.0	-23.6	1	6.38948	0.382	1.27592e+16	0.35000692999999994	-5813840636892690	14	17	11	3UTR		0	0
rno-miR-18a-5p	NM_001108301	Map3k14	3759	3778	1.0	-19.6	0	0.01770283	0.456	1.906e+16	0.93144197	-9847490563839960	16	19	8	3UTR		0	0
rno-miR-18a-5p	NM_001100872	Map3k9	3356	3393	1.0	-22.0	1	0.01536255	0.441	1.39744e+16	1.83054e+16	-6.76235e+16	18	23	10	3UTR		0	0
rno-miR-18a-5p	XM_006240303	Map3k9	6231	6253	1.0	-21.8	0	0.0001734305	0.471	0.0	0.0	-6514540193678730	18	22	12	3UTR		0	0
rno-miR-18a-5p	XM_006240303	Map3k9	3439	3461	1.0	-21.8	1	0.01536255	0.441	0.0	0.0	-6.76235e+16	18	22	10	3UTR		0	0
rno-miR-18a-5p	NM_053829	Mapk8	5453	5474	1.0	-20.7	0	0.0003438174	0.588	2028098375	2.21034e+16	-1.327e+16	17	21	13	3UTR		0	0
rno-miR-18a-5p	NM_053829	Mapk8	4497	4512	1.0	-18.6	0	0.0007064822	0.559	2322817157142850	2.24129e+16	-1.07891e+16	12	15	7	3UTR		0	0
rno-miR-18a-5p	XM_006246318	Mapk9	2906	2928	1.0	-20.2	1	0.001498665	0.588	0.0	0.0	-6013390377618050	19	22	9	3UTR		0	0
rno-miR-18a-5p	NM_001270544	Mapk9	3050	3073	1.0	-24.7	1	0.005317963	0.603	0.37964505000000004	0.4642467437499999	-7488637800366710	19	23	10	3UTR		0	0
rno-miR-18a-5p	NM_001270544	Mapk9	2905	2927	1.0	-20.2	1	0.001498665	0.588	0.6007056454545455	0.30568275	-6013390377618050	19	22	9	3UTR		0	0
rno-miR-18a-5p	NM_001270545	Mapk9	3055	3078	1.0	-24.7	1	0.005317963	0.603	0.37964505000000004	0.4642467437499999	-7488637800366710	19	23	10	3UTR		0	0
rno-miR-18a-5p	NM_001270545	Mapk9	2910	2932	1.0	-20.2	1	0.001498665	0.588	0.6007056454545455	0.30568275	-6013390377618050	19	22	9	3UTR		0	0
rno-miR-18a-5p	NM_017322	Mapk9	2905	2927	1.0	-20.2	1	0.001498665	0.588	0.0	0.0	-6013390377618050	19	22	9	3UTR		0	0
rno-miR-18a-5p	NM_001034108	Marchf2	1142	1188	1.0	-19.5	1	0.001424538	0.5	1281483494	1.70996e+16	-902428166311082	16	22	7	3UTR		0	0
rno-miR-18a-5p	NM_001007759	Marchf3	1041	1072	1.0	-24.2	0	20.4571	0.397	1661988904761900	1889121733750000	-6514540193678730	17	23	10	3UTR		0	0
rno-miR-18a-5p	NM_012757	Mas1	1825	1847	1.0	-22.0	0	9.41802	0.441	0.21502014285714285	0.07488395625000008	-7236136814494240	18	22	11	3UTR		0	0
rno-miR-18a-5p	NM_181089	MAST1	4731	4753	1.0	-21.3	0	2.03413	0.529	0.0	0.0	-814709009323158	19	22	12	3UTR		0	0
rno-miR-18a-5p	NM_001044282	Mat2b	1207	1234	1.0	-19.1	0	0.002719988	0.485	1.88084e+16	1.55288e+16	-8058226728550050	18	27	13	3UTR		0	0
rno-miR-18a-5p	XM_006252878	Mau2	2044	2077	1.0	-25.7	1	0.0007466143	0.515	0.0	0.0	-495700071937229	19	23	7	3UTR		0	0
rno-miR-18a-5p	NM_001109056	Mb21d2	2255	2278	1.0	-21.4	1	0.0004335708	0.603	1.68569e+16	1.15293e+16	-6618099312767460	21	23	17	3UTR		0	0
rno-miR-18a-5p	XM_039099614	Mbnl3	7681	7702	1.0	-18.8	1	0.0003245139	0.647	0.0	0.0	-6246131332038530	17	21	7	3UTR		0	0
rno-miR-18a-5p	XM_039099622	Mbnl3	7727	7748	1.0	-18.8	1	0.0003245139	0.647	0.0	0.0	-6246131332038530	17	21	7	3UTR		0	0
rno-miR-18a-5p	XM_039096846	Mcc	5184	5228	1.0	-21.1	1	0.05973999	0.588	0.0	0.0	-5.19005e+16	19	25	9	3UTR		0	0
rno-miR-18a-5p	XM_039096847	Mcc	7927	7971	1.0	-21.1	1	0.05973999	0.588	0.0	0.0	-5.19005e+16	19	25	9	3UTR		0	0
rno-miR-18a-5p	XM_039101988	Mccc1	2032	2056	1.0	-18.8	1	0.0005109279	0.485	0.0	0.0	-1.55734e+16	15	24	9	3UTR		0	0
rno-miR-18a-5p	XM_008770719	Mcpt1l3	2259	2282	1.0	-26.0	0	50.9493	0.485	0.0	0.0	-7371380111199140	19	23	6	3UTR		0	0
rno-miR-18a-5p	XM_039093842	Mcpt1l3	2078	2101	1.0	-26.0	0	50.9493	0.485	0.0	0.0	-7371380111199140	19	23	6	3UTR		0	0
rno-miR-18a-5p	XM_039098643	Mdc1	5234	5262	1.0	-24.9	1	62.7315	0.368	0.0	0.0	-7302520990284290	17	19	17	3UTR		0	0
rno-miR-18a-5p	XM_039098645	Mdc1	7400	7428	1.0	-24.9	1	62.7315	0.368	0.0	0.0	-7302520990284290	17	19	17	3UTR		0	0
rno-miR-18a-5p	XM_008764688	Mdga2	15987	16039	1.0	-21.6	1	0.003483664	0.691	0.0	0.0	-3937574446201660	20	42	12	3UTR		0	0
rno-miR-18a-5p	XM_008764688	Mdga2	11127	11144	1.0	-20.2	0	0.007325988	0.544	0.0	0.0	-6.50069e+16	14	17	10	3UTR		0	0
rno-miR-18a-5p	NM_033235	Mdh1	1829	1851	1.0	-21.2	0	0.0008965848	0.576	0.10457939523809527	0.8975960900657896	-9546562468637920	18	22	13	3UTR		0	0
rno-miR-18a-5p	XM_039110964	Mdn1	17116	17154	1.0	-23.6	1	0.09909967	0.471	0.0	0.0	-3793324837357110	21	38	13	3UTR		0	0
rno-miR-18a-5p	XM_006254923	Me2	4543	4558	1.0	-20.3	0	0.0001823056	0.544	0.0	0.0	-1.04034e+16	13	15	9	3UTR		0	0
rno-miR-18a-5p	XM_039099534	Mecp2	3167	3183	0.9743589743589743	-19.2	1	5.70038	0.588	0.0	0.0	-6246439457921660	14	16	12	3UTR		0	0
rno-miR-18a-5p	XM_006229567	Mecp2	8467	8483	0.9743589743589743	-19.2	1	5.70038	0.588	0.0	0.0	-6246439457921660	14	16	12	3UTR		0	0
rno-miR-18a-5p	NM_001134361	Med1	4919	4957	1.0	-24.3	1	59.0722	0.5	2147320208333330	1.82404e+16	-495700071937229	19	26	13	3UTR		0	0
rno-miR-18a-5p	XM_039112019	Med6	849	869	1.0	-19.7	1	0.0008164489	0.559	0.0	0.0	-6246131332038530	18	20	11	3UTR		0	0
rno-miR-18a-5p	XM_008759541	Mef2a	2527	2545	1.0	-20.2	1	0.01429764	0.441	0.0	0.0	-6283094717113670	15	18	11	3UTR		0	0
rno-miR-18a-5p	XM_008759541	Mef2a	4461	4479	1.0	-20.4	0	29.0811	0.426	0.0	0.0	-9870711841670000	14	18	9	3UTR		0	0
rno-miR-18a-5p	XM_039080825	Mef2a	2569	2587	1.0	-20.2	1	0.01429764	0.441	0.0	0.0	-6283094717113670	15	18	11	3UTR		0	0
rno-miR-18a-5p	XM_039080825	Mef2a	4503	4521	1.0	-20.4	0	29.0811	0.426	0.0	0.0	-9870711841670000	14	18	9	3UTR		0	0
rno-miR-18a-5p	XM_039080839	Mef2a	2560	2578	1.0	-20.2	1	0.01429764	0.441	0.0	0.0	-6283094717113670	15	18	11	3UTR		0	0
rno-miR-18a-5p	XM_039080839	Mef2a	4494	4512	1.0	-20.4	0	29.0811	0.426	0.0	0.0	-9870711841670000	14	18	9	3UTR		0	0
rno-miR-18a-5p	NM_001014035	Mef2a	2021	2039	1.0	-20.2	1	0.01429764	0.441	2.13734e+16	2.11406e+16	-6283094717113670	15	18	11	3UTR		0	0
rno-miR-18a-5p	XM_017591127	Mef2d	3810	3838	1.0	-23.4	1	0.0004810153	0.515	0.0	0.0	-508245545002336	17	19	17	3UTR		0	0
rno-miR-18a-5p	XM_039103204	Mef2d	3826	3854	1.0	-23.4	1	0.0004810153	0.515	0.0	0.0	-508245545002336	17	19	17	3UTR		0	0
rno-miR-18a-5p	XM_039103205	Mef2d	3808	3836	1.0	-23.4	1	0.0004810153	0.515	0.0	0.0	-508245545002336	17	19	17	3UTR		0	0
rno-miR-18a-5p	XM_039082449	Megf11	5983	6012	1.0	-24.9	1	0.001618378	0.706	0.0	0.0	-6083544976388310	17	22	12	3UTR		0	0
rno-miR-18a-5p	NM_013143	Mep1a	2600	2620	1.0	-18.9	1	0.002942927	0.544	-0.18059020000000003	0.002433045000000012	-4993964104447420	16	20	8	3UTR		0	0
rno-miR-18a-5p	XM_039090488	Mettl11b	1069	1088	1.0	-22.0	1	25.8105	0.426	0.0	0.0	-5.19005e+16	16	19	13	3UTR		0	0
rno-miR-18a-5p	NM_001376860	Mettl11b	1309	1328	1.0	-22.0	1	25.8105	0.426	0.0	0.0	-5.19005e+16	16	19	13	3UTR		0	0
rno-miR-18a-5p	NM_001106470	Mettl14	1724	1739	1.0	-20.9	1	0.0001113612	0.456	2.03773e+16	2040210171249990	-6870230295138450	13	15	10	3UTR		0	0
rno-miR-18a-5p	XM_006233266	Mettl14	1784	1799	1.0	-20.9	1	0.0001113612	0.456	0.0	0.0	-6870230295138450	13	15	10	3UTR		0	0
rno-miR-18a-5p	XM_039106366	Mettl8	1795	1812	1.0	-19.8	1	0.001938777	0.471	0.0	0.0	-5915530474780470	15	17	13	3UTR		0	0
rno-miR-18a-5p	XM_039101678	Mfn1	3727	3780	1.0	-26.9	1	0.0163365	0.559	0.0	0.0	-46730240064523	16	19	14	3UTR		0	0
rno-miR-18a-5p	XM_039101679	Mfn1	3618	3671	1.0	-26.9	1	0.0163365	0.559	0.0	0.0	-46730240064523	16	19	14	3UTR		0	0
rno-miR-18a-5p	XM_039101680	Mfn1	3622	3675	1.0	-26.9	1	0.0163365	0.559	0.0	0.0	-46730240064523	16	19	14	3UTR		0	0
rno-miR-18a-5p	XM_039101681	Mfn1	3619	3672	1.0	-26.9	1	0.0163365	0.559	0.0	0.0	-46730240064523	16	19	14	3UTR		0	0
rno-miR-18a-5p	NM_001109069	Mfsd4a	1994	2017	1.0	-19.9	1	0.02309738	0.515	1.14164e+16	1.3201e+16	-1.06027e+16	16	23	9	3UTR		0	0
rno-miR-18a-5p	NM_001012225	Mgat4a	6889	6908	1.0	-18.9	0	0.001521441	0.485	0.0	0.0	-6514540193678730	17	19	12	3UTR		0	0
rno-miR-18a-5p	NM_001160155	Mgat4a	6916	6935	1.0	-18.9	0	0.001521441	0.485	-0.11045066585714285	1.28796e+16	-6514540193678730	17	19	12	3UTR		0	0
rno-miR-18a-5p	NM_001007751	MGC94207	1478	1507	1.0	-26.5	0	0.00354006	0.5	1.14207e+16	1.41653e+16	-1.28934e+16	18	21	12	3UTR		0	0
rno-miR-18a-5p	XM_006253200	Micu3	4654	4672	0.9743589743589743	-20.3	0	37.0382	0.485	0.0	0.0	-8239134289107160	15	18	11	3UTR		0	0
rno-miR-18a-5p	XM_008771293	Micu3	4615	4633	0.9743589743589743	-20.3	0	37.0382	0.485	0.0	0.0	-8239134289107160	15	18	11	3UTR		0	0
rno-miR-18a-5p	XM_039094721	Micu3	4542	4560	0.9743589743589743	-20.3	0	37.0382	0.485	0.0	0.0	-8239134289107160	15	18	11	3UTR		0	0
rno-miR-18a-5p	XM_017593374	Mier1	3718	3741	1.0	-20.3	1	0.07049688	0.632	0.0	0.0	-4993964104447420	19	23	8	3UTR		0	0
rno-miR-18a-5p	XM_039109954	Mier1	3472	3495	1.0	-20.3	1	0.07049688	0.632	0.0	0.0	-4993964104447420	19	23	8	3UTR		0	0
rno-miR-18a-5p	NM_001131012	Mier1	3270	3293	1.0	-20.3	1	0.07049688	0.632	0.53658525	0.3096392723375001	-4993964104447420	19	23	8	3UTR		0	0
rno-miR-18a-5p	NM_001131012	Mier1	3424	3444	1.0	-18.4	1	0.007289318	0.559	0.5196792	0.26063916000000004	-4650164754877520	15	20	7	3UTR		0	0
rno-miR-18a-5p	XM_039103885	Miga1	5127	5150	0.9615384615384616	-22.1	0	49.9231	0.456	0.0	0.0	-7757046662006910	15	18	9	3UTR		0	0
rno-miR-18a-5p	XM_039103886	Miga1	5124	5147	0.9615384615384616	-22.1	0	49.9231	0.456	0.0	0.0	-7757046662006910	15	18	9	3UTR		0	0
rno-miR-18a-5p	XM_343420	Mindy2	4317	4338	0.9615384615384616	-21.3	1	0.001264204	0.632	0.0	0.0	-7.78178e+16	18	21	10	3UTR		0	0
rno-miR-18a-5p	NM_019263	Minpp1	1822	1838	1.0	-17.9	0	4.56009	0.441	-0.3149847272727273	0.18742867750000003	-8058226728550050	13	16	7	3UTR		0	0
rno-miR-18a-5p	NM_001009714	Mitd1	803	821	1.0	-19.9	0	48.3494	0.544	1.34395e+16	1.6784e+16	-809297673201465	15	18	10	3UTR		0	0
rno-miR-18a-5p	XM_006236301	Mkrn1	2088	2112	1.0	-21.3	1	0.003578427	0.5	0.0	0.0	-1.22638e+16	14	16	14	3UTR		0	0
rno-miR-18a-5p	XM_006236302	Mkrn1	1962	1986	1.0	-21.3	1	0.003578427	0.5	0.0	0.0	-1.22638e+16	14	16	14	3UTR		0	0
rno-miR-18a-5p	NM_001107962	Mmachc	1534	1556	1.0	-18.6	1	0.02943916	0.618	1.81772e+16	1.43546e+16	-5529863923972700	16	22	13	3UTR		0	0
rno-miR-18a-5p	NM_080776	Mmp16	7352	7377	1.0	-19.7	1	0.006032236	0.662	0.0	0.0	-495700071937229	19	25	8	3UTR		0	0
rno-miR-18a-5p	NM_031054	Mmp2	2834	2863	1.0	-22.8	1	0.0002647445	0.397	-0.07702730888888887	0.08854623024999997	-9592934641634880	15	17	15	3UTR		0	0
rno-miR-18a-5p	NM_053606	Mmp23	1203	1236	1.0	-19.6	1	0.0004757938	0.647	-0.05131781818181818	0.30900364625000004	-4849714495602880	18	33	11	3UTR		0	0
rno-miR-18a-5p	NM_001007752	Mns1	1644	1679	1.0	-21.0	0	56.48	0.529	0.11029487500000001	0.45555723625000005	-1063357736849120	15	20	8	3UTR		0	0
rno-miR-18a-5p	XM_006256865	Mospd2	2878	2897	1.0	-19.3	1	0.0003119938	0.529	0.0	0.0	-903925358921928	16	19	9	3UTR		0	0
rno-miR-18a-5p	XM_017595285	Mov10l1	4572	4588	1.0	-21.7	0	37.8434	0.412	0.0	0.0	-7914349138811090	15	16	15	3UTR		0	0
rno-miR-18a-5p	XM_006256069	Mpig6b	1920	1939	0.9914529914529915	-20.3	0	0.0002646802	0.5	0.0	0.0	-933931466908909	16	19	9	3UTR		0	0
rno-miR-18a-5p	XM_006240258	Mpp5	3456	3474	1.0	-19.7	0	0.001770288	0.588	0.0	0.0	-1.27174e+16	14	18	11	3UTR		0	0
rno-miR-18a-5p	XM_006245265	Mreg	2009	2031	1.0	-20.0	0	0.0004930752	0.5	0.0	0.0	-1.08814e+16	17	22	8	3UTR		0	0
rno-miR-18a-5p	XM_039084110	Mreg	1525	1547	1.0	-20.0	0	0.0004930752	0.5	0.0	0.0	-1.08814e+16	17	22	8	3UTR		0	0
rno-miR-18a-5p	NM_001013068	Mrpl46	942	984	1.0	-21.5	1	0.00316651	0.574	1.03568e+16	0.7005836750000001	-5.19005e+16	17	22	13	3UTR		0	0
rno-miR-18a-5p	XM_039087663	Msi2	3125	3141	1.0	-18.3	1	0.004215968	0.588	0.0	0.0	-6138845108269120	14	16	7	3UTR		0	0
rno-miR-18a-5p	XM_039087668	Msi2	3153	3169	1.0	-18.3	1	0.004215968	0.588	0.0	0.0	-6138845108269120	14	16	7	3UTR		0	0
rno-miR-18a-5p	XM_039087676	Msi2	4592	4608	1.0	-18.3	1	0.004215968	0.588	0.0	0.0	-6138845108269120	14	16	7	3UTR		0	0
rno-miR-18a-5p	NM_001107048	Msl1	2236	2257	1.0	-20.6	1	0.001973318	0.441	0.19332729411764704	0.2992534237500001	-46730240064523	17	21	11	3UTR		0	0
rno-miR-18a-5p	XM_006256504	Msl3l2	1930	1948	1.0	-19.2	0	0.0004539355	0.676	0.0	0.0	-9231529462659650	15	18	9	3UTR		0	0
rno-miR-18a-5p	XM_006253206	Msr1	1888	1902	1.0	-19.2	0	0.000488361	0.529	0.0	0.0	-8427769769444900	12	14	9	3UTR		0	0
rno-miR-18a-5p	XM_006238382	Mtap	4336	4365	1.0	-19.5	1	0.1328937	0.588	0.0	0.0	-1.2408e+16	16	24	8	3UTR		0	0
rno-miR-18a-5p	NM_001107880	Mtmr14	2384	2422	1.0	-20.9	0	0.0003755804	0.574	0.22585651999999998	0.5325054312499999	-8327025306798680	17	38	9	3UTR		0	0
rno-miR-18a-5p	XM_006237024	Mtmr14	2235	2273	1.0	-20.9	0	0.0001222316	0.574	0.0	0.0	-8327025306798680	17	38	9	3UTR		0	0
rno-miR-18a-5p	NM_001012038	Mtmr3	4522	4562	1.0	-22.3	1	0.0001888879	0.382	212485352	20937065	-7255896845946230	15	22	7	3UTR		0	0
rno-miR-18a-5p	NM_001105827	Mtmr4	3953	3968	1.0	-20.3	0	0.000465007	0.529	0.89259	0.9636138524999998	-1.15245e+16	14	15	14	3UTR		0	0
rno-miR-18a-5p	NM_001191558	Mtss1l	2874	2896	1.0	-19.7	0	0.0001799923	0.485	1.53096e+16	2.26062e+16	-6747589273982350	18	22	12	3UTR		0	0
rno-miR-18a-5p	XM_008762880	Mturn	1596	1615	1.0	-21.5	0	0.0009250067	0.559	0.0	0.0	-1.39148e+16	15	19	9	3UTR		0	0
rno-miR-18a-5p	NM_031062	Mvd	1300	1316	1.0	-20.6	0	97.0382	0.382	1.81872e+16	0.9599555124999997	-1.1405e+16	14	16	11	3UTR		0	0
rno-miR-18a-5p	NM_001106536	Mybl2	3178	3202	0.9743589743589743	-22.0	0	23.3027	0.456	-0.342525375	-0.01090205374999998	-7593409040815970	15	18	12	3UTR		0	0
rno-miR-18a-5p	NM_001106536	Mybl2	3308	3324	1.0	-20.4	0	0.0006223856	0.485	-0.47862723333333335	-0.025840261250000003	-1.11271e+16	13	16	9	3UTR		0	0
rno-miR-18a-5p	XM_008765250	Mybpc1	3800	3820	1.0	-19.6	0	0.05750428	0.717	0.0	0.0	-7789817866909850	19	20	19	3UTR		0	0
rno-miR-18a-5p	XM_008765256	Mybpc1	3737	3757	1.0	-19.6	0	0.05750428	0.717	0.0	0.0	-7789817866909850	19	20	19	3UTR		0	0
rno-miR-18a-5p	XM_008765257	Mybpc1	3725	3745	1.0	-19.6	0	0.05750428	0.717	0.0	0.0	-7789817866909850	19	20	19	3UTR		0	0
rno-miR-18a-5p	XM_008765258	Mybpc1	3826	3846	1.0	-19.6	0	0.05750428	0.717	0.0	0.0	-7789817866909850	19	20	19	3UTR		0	0
rno-miR-18a-5p	NM_001100758	Mybpc1	3873	3893	1.0	-19.6	0	0.05750428	0.717	0.6271582	0.73260946	-7789817866909850	19	20	19	3UTR		0	0
rno-miR-18a-5p	XM_039084328	Mydgf	1916	1949	1.0	-21.0	1	0.001952936	0.456	0.0	0.0	-3937574446201660	17	33	9	3UTR		0	0
rno-miR-18a-5p	NM_013194	Myh9	6384	6400	1.0	-23.3	0	3.91706	0.353	197366674	1.94274e+16	-136655996434504	15	16	15	3UTR		0	0
rno-miR-18a-5p	XM_039089891	Myl10	1132	1149	1.0	-18.4	0	0.002219118	0.5	0.0	0.0	-1.08528e+16	13	17	8	3UTR		0	0
rno-miR-18a-5p	XM_006235402	Myl9	1061	1078	1.0	-20.1	0	0.05655808	0.485	0.0	0.0	-1.57411e+16	14	17	9	3UTR		0	0
rno-miR-18a-5p	NM_138893	Myo16	6671	6695	1.0	-19.9	0	25.0691	0.441	0.9287132909090908	1.2848e+16	-1.01172e+16	20	24	10	3UTR		0	0
rno-miR-18a-5p	XM_039082953	Myo1b	4343	4359	1.0	-19.7	0	0.001608216	0.456	0.0	0.0	-6573982767645340	15	16	15	3UTR		0	0
rno-miR-18a-5p	XM_039082955	Myo1b	4256	4272	1.0	-19.7	0	0.001608216	0.456	0.0	0.0	-6573982767645340	15	16	15	3UTR		0	0
rno-miR-18a-5p	XM_039080847	Myo5a	8496	8531	1.0	-24.3	0	0.0001509293	0.456	0.0	0.0	-7570929851924500	19	35	11	3UTR		0	0
rno-miR-18a-5p	XM_017600855	Myo5b	7157	7180	1.0	-20.5	1	0.001186055	0.647	0.0	0.0	-46730240064523	20	23	10	3UTR		0	0
rno-miR-18a-5p	NM_182667	Myocd	3267	3288	1.0	-17.4	1	0.007732309	0.618	1.73235e+16	1.53838e+16	-7284377755798020	17	21	9	3UTR		0	0
rno-miR-18a-5p	XM_006238094	Myorg	3258	3276	0.9743589743589743	-22.2	1	7.44699	0.485	0.0	0.0	-6479180412342140	15	18	10	3UTR		0	0
rno-miR-18a-5p	XM_001070223	Myoz3	3230	3247	1.0	-21.4	1	0.00839278	0.529	0.0	0.0	-4650164754877520	15	17	12	3UTR		0	0
rno-miR-18a-5p	NM_001108615	Myt1	3820	3844	1.0	-22.0	1	3.6496	0.471	0.18904786666666668	0.26542075374999996	-46730240064523	16	19	11	3UTR		0	0
rno-miR-18a-5p	XM_006248729	Mzt2b	2490	2514	1.0	-19.1	1	0.0001786964	0.544	0.0	0.0	-5585164055853510	19	24	9	3UTR		0	0
rno-miR-18a-5p	XM_008760899	Naaladl2	13371	13408	1.0	-19.2	1	0.1245025	0.735	0.0	0.0	-46730240064523	19	37	13	3UTR		0	0
rno-miR-18a-5p	XM_039103970	Naaladl2	3818	3855	1.0	-19.2	1	0.1245025	0.735	0.0	0.0	-46730240064523	19	37	13	3UTR		0	0
rno-miR-18a-5p	XM_039103971	Naaladl2	4250	4287	1.0	-19.2	1	0.1245025	0.735	0.0	0.0	-46730240064523	19	37	13	3UTR		0	0
rno-miR-18a-5p	XM_006239513	Nadk	1726	1743	1.0	-21.4	0	32.1448	0.456	0.0	0.0	-7091008560868940	15	17	12	3UTR		0	0
rno-miR-18a-5p	XM_006239514	Nadk	1874	1891	1.0	-21.4	0	32.1448	0.456	0.0	0.0	-7091008560868940	15	17	12	3UTR		0	0
rno-miR-18a-5p	NM_053561	Nap1l1	1666	1718	1.0	-21.7	1	0.001592807	0.485	1.44831e+16	0.6524566275000001	-5035831305685290	17	20	9	3UTR		0	0
rno-miR-18a-5p	XM_006241344	Nap1l1	1486	1538	1.0	-21.7	1	0.001592807	0.485	0.0	0.0	-5035831305685290	17	20	9	3UTR		0	0
rno-miR-18a-5p	NM_133402	Nap1l3	2394	2431	1.0	-25.4	1	0.00152997	0.662	0.862734088888889	0.5396901687500001	-5035831305685290	20	24	9	3UTR		0	0
rno-miR-18a-5p	NM_001044293	Nap1l5	1346	1365	1.0	-19.7	1	0.004721787	0.691	0.2581357222222222	0.39160224374999997	-5035831305685290	17	19	9	3UTR		0	0
rno-miR-18a-5p	NM_001025635	Nars1	2466	2503	1.0	-21.4	1	47.3088	0.368	1.04925e+16	1.57041e+16	-1.00807e+16	16	22	10	3UTR		0	0
rno-miR-18a-5p	NM_001142949	Nars1	2313	2350	1.0	-21.4	1	47.3088	0.368	0.9779694999999998	1.63019e+16	-1.00807e+16	16	22	10	3UTR		0	0
rno-miR-18a-5p	NM_080883	Nat8f3	2225	2246	1.0	-19.2	1	99.5547	0.515	0.0	0.0	-5692450279622920	16	21	11	3UTR		0	0
rno-miR-18a-5p	XM_017588743	Nav2	7798	7813	1.0	-19.4	0	15.0236	0.426	0.0	0.0	-8306379412175130	14	15	14	3UTR		0	0
rno-miR-18a-5p	NM_031609	Nbl1	828	848	1.0	-24.5	0	0.005023546	0.397	-0.05089957142857143	0.41735166725000017	-6.50069e+16	17	20	9	3UTR		0	0
rno-miR-18a-5p	XM_039110853	Ncoa2	7005	7028	1.0	-22.1	1	0.0008063324	0.544	0.0	0.0	-7.78178e+16	17	23	9	3UTR		0	0
rno-miR-18a-5p	XM_006237745	Ncoa2	7117	7140	1.0	-22.1	1	0.0008063324	0.544	0.0	0.0	-7.78178e+16	17	23	9	3UTR		0	0
rno-miR-18a-5p	NM_001271103	Ncor1	8221	8251	1.0	-22.9	0	87.2319	0.618	0.15991175	0.56226413625	-9861343503275090	16	20	8	3UTR		0	0
rno-miR-18a-5p	XM_039090516	Ncstn	2618	2636	1.0	-18.6	1	0.004965719	0.647	0.0	0.0	-3793324837357110	16	18	11	3UTR		0	0
rno-miR-18a-5p	XM_017596976	Ndel1	2675	2698	1.0	-24.3	1	0.0006624262	0.529	0.0	0.0	-9592934641634880	19	23	10	3UTR		0	0
rno-miR-18a-5p	XM_017596635	Ndufa10	1917	1955	1.0	-21.3	1	0.001742072	0.456	0.0	0.0	-1.34275e+16	17	38	11	3UTR		0	0
rno-miR-18a-5p	XM_039095826	Nebl	6099	6120	1.0	-20.4	0	56.726	0.588	0.0	0.0	-941660617873957	16	21	9	3UTR		0	0
rno-miR-18a-5p	XM_039095827	Nebl	3047	3068	1.0	-20.4	0	56.726	0.588	0.0	0.0	-941660617873957	16	21	9	3UTR		0	0
rno-miR-18a-5p	NM_001389243	Nebl	4439	4460	1.0	-20.4	0	56.726	0.588	0.0	0.0	-941660617873957	16	21	9	3UTR		0	0
rno-miR-18a-5p	XM_006239179	Necap2	1400	1421	1.0	-23.6	0	0.00380467	0.456	0.0	0.0	-933931466908909	18	21	15	3UTR		0	0
rno-miR-18a-5p	XM_017595479	Nedd4	4845	4886	1.0	-23.9	1	0.004818521	0.5	0.0	0.0	-5915530474780470	17	19	17	3UTR		0	0
rno-miR-18a-5p	NM_012986	Nedd4	3143	3184	1.0	-23.9	1	0.004818521	0.5	0.6338373444444445	0.43341419	-5915530474780470	17	19	17	3UTR		0	0
rno-miR-18a-5p	NM_021682	Negr1	1236	1259	1.0	-25.2	1	82.6199	0.515	1.77476e+16	2.07411e+16	-508245545002336	19	23	8	3UTR		0	0
rno-miR-18a-5p	XM_008766530	Nek11	3224	3245	1.0	-20.4	0	66.6253	0.632	0.0	0.0	-1.54497e+16	17	21	10	3UTR		0	0
rno-miR-18a-5p	XM_017595682	Nek11	2993	3014	1.0	-20.4	0	66.6253	0.632	0.0	0.0	-1.54497e+16	17	21	10	3UTR		0	0
rno-miR-18a-5p	NM_031070	Nell2	2965	2982	1.0	-20.4	0	0.0175401	0.574	1220401625	1.4328e+16	-9046177274673160	16	17	16	3UTR		0	0
rno-miR-18a-5p	NM_001039023	Net1	1780	1800	1.0	-19.2	0	0.002811395	0.5	0.6153308636363637	0.8377227687499997	-1.49547e+16	17	20	7	3UTR		0	0
rno-miR-18a-5p	XM_017601291	Nfat5	7732	7756	1.0	-20.7	0	0.002263647	0.574	0.0	0.0	-791236201216959	20	24	11	3UTR		0	1
rno-miR-18a-5p	XM_003751872	Nfat5	8548	8572	1.0	-20.7	0	0.002263647	0.574	0.0	0.0	-791236201216959	20	24	11	3UTR		0	1
rno-miR-18a-5p	XM_039096525	Nfatc1	3446	3481	1.0	-20.1	1	0.00411271	0.5	0.0	0.0	-4993964104447420	15	18	8	3UTR		0	0
rno-miR-18a-5p	XM_039109300	Nfia	8256	8290	1.0	-20.3	0	0.0008880445	0.5	0.0	0.0	-6514540193678730	13	16	10	3UTR		0	0
rno-miR-18a-5p	XM_039109301	Nfia	8890	8924	1.0	-20.3	0	0.0008880445	0.5	0.0	0.0	-6514540193678730	13	16	10	3UTR		0	0
rno-miR-18a-5p	NM_053727	Nfil3	1780	1800	1.0	-18.7	0	0.001229677	0.485	0.8991055714285715	118921073625	-7816489235973520	19	20	19	3UTR		0	0
rno-miR-18a-5p	XM_006242753	Nfrkb	5119	5161	1.0	-26.0	1	0.003411862	0.559	0.0	0.0	-3937574446201660	20	25	18	3UTR		0	0
rno-miR-18a-5p	NM_031553	Nfyb	1480	1505	1.0	-22.6	0	2.25136	0.456	0.8820085937500001	0.4349024387499999	-8968751670415350	20	25	12	3UTR		0	0
rno-miR-18a-5p	XM_008761017	Nhlrc3	3109	3127	1.0	-21.2	0	8.35213	0.471	0.0	0.0	-1.0282e+16	14	16	14	3UTR		0	0
rno-miR-18a-5p	XM_008761017	Nhlrc3	2680	2700	1.0	-20.3	0	0.0003935842	0.5	0.0	0.0	-9779611548941540	17	20	11	3UTR		0	0
rno-miR-18a-5p	NM_001024763	Nif3l1	1156	1174	1.0	-17.3	1	0.001183695	0.559	1.404e+16	162402472125	-5692450279622920	15	18	8	3UTR		0	0
rno-miR-18a-5p	NM_012867	Ninj1	855	870	1.0	-19.4	0	0.0008532968	0.456	1.49326e+16	1.30689e+16	-1.01173e+16	14	15	14	3UTR		0	0
rno-miR-18a-5p	XM_039111290	Nipal3	1363	1383	1.0	-22.2	0	0.0002593534	0.471	0.0	0.0	-6770391593739220	18	20	11	3UTR		0	0
rno-miR-18a-5p	XM_006239277	Nipal3	2004	2024	1.0	-22.2	0	0.0002593534	0.471	0.0	0.0	-6770391593739220	18	20	11	3UTR		0	0
rno-miR-18a-5p	NM_001271381	Nkd1	2147	2170	1.0	-18.5	1	0.001451408	0.441	1.54249e+16	0.9456351437499999	-8071469890113180	14	18	10	3UTR		0	0
rno-miR-18a-5p	NM_031833	Nme2	674	712	1.0	-21.2	0	0.002424217	0.574	0.04167714999999999	0.006412997499999972	-829127580885367	14	17	11	3UTR		0	0
rno-miR-18a-5p	NM_001109478	Nme4	578	601	1.0	-20.1	1	0.0002327045	0.441	2.30034e+16	1.52774e+16	-902428166311082	17	23	10	3UTR		0	0
rno-miR-18a-5p	XM_039102256	Nnt	4103	4124	1.0	-20.0	0	0.0001892266	0.662	0.0	0.0	-8663307682805060	19	21	10	3UTR		0	0
rno-miR-18a-5p	NM_053524	Nox4	2025	2044	1.0	-19.0	1	0.004649648	0.662	0.8934016538461539	0.5636909999999999	-5692450279622920	15	19	10	3UTR		0	0
rno-miR-18a-5p	NM_001002025	Npc1l1	4199	4237	1.0	-20.1	0	0.000264686	0.618	0.5043530444444445	0.7119723350000002	-7803670806344980	17	20	9	3UTR		0	0
rno-miR-18a-5p	NM_022628	Nphs1	5741	5763	1.0	-21.7	1	83.3205	0.544	-0.4828335	-0.04987927812499994	-1.24177e+16	16	22	8	3UTR		0	0
rno-miR-18a-5p	XM_017600839	Nr3c1	4048	4078	1.0	-22.2	1	0.02962429	0.574	0.0	0.0	-4794414363722070	18	30	10	3UTR		0	0
rno-miR-18a-5p	XM_017592142	Nr6a1	4137	4158	1.0	-20.6	1	0.002223484	0.559	0.0	0.0	-495700071937229	18	21	13	3UTR		0	0
rno-miR-18a-5p	XM_039106246	Nr6a1	5446	5467	1.0	-20.6	1	0.002223484	0.559	0.0	0.0	-495700071937229	18	21	13	3UTR		0	0
rno-miR-18a-5p	NM_001143750	Nrarp	868	886	1.0	-18.5	1	0.001438213	0.324	0.6095142333333333	0.132323285	-6870230295138450	15	18	10	3UTR		0	0
rno-miR-18a-5p	XM_039107511	Nrf1	4722	4741	1.0	-19.1	0	0.0001744156	0.529	0.0	0.0	-7803670806344980	14	19	9	3UTR		0	0
rno-miR-18a-5p	XM_006253620	Nsd1	10492	10516	1.0	-20.7	0	0.0008688898	0.588	0.0	0.0	-9761564542288690	18	24	11	3UTR		0	0
rno-miR-18a-5p	XM_039095619	Nsd1	9627	9651	1.0	-20.7	0	0.0008688898	0.588	0.0	0.0	-9761564542288690	18	24	11	3UTR		0	0
rno-miR-18a-5p	XM_039092439	Nsd2	3068	3104	1.0	-21.3	0	8.59413	0.441	0.0	0.0	-7127663820060950	20	36	9	3UTR		0	0
rno-miR-18a-5p	XM_039078794	Nsmce2	951	966	1.0	-18.2	0	0.003958869	0.5	0.0	0.0	-911461638679582	12	15	8	3UTR		0	0
rno-miR-18a-5p	XM_006233554	Nsmf	2396	2414	1.0	-21.6	1	10.2302	0.382	0.0	0.0	-495700071937229	15	18	9	3UTR		0	0
rno-miR-18a-5p	XM_002728891	Nt5c2	3725	3769	1.0	-21.7	1	0.0006327829	0.5	0.0	0.0	-495700071937229	19	44	13	3UTR		0	0
rno-miR-18a-5p	XM_008761394	Ntng1	5257	5278	0.9743589743589743	-19.3	1	0.927657	0.544	0.0	0.0	-1039884692653890	15	21	11	3UTR		0	0
rno-miR-18a-5p	XM_017590779	Ntng1	5318	5339	0.9743589743589743	-19.3	1	0.927657	0.544	0.0	0.0	-1039884692653890	15	21	11	3UTR		0	0
rno-miR-18a-5p	XM_017590780	Ntng1	5190	5211	0.9743589743589743	-19.3	1	0.927657	0.544	0.0	0.0	-1039884692653890	15	21	11	3UTR		0	0
rno-miR-18a-5p	NM_001106465	Ntng1	4813	4834	1.0	-19.3	1	0.927657	0.544	0.6926754090909092	0.7061107375	-1039884692653890	15	21	11	3UTR		0	0
rno-miR-18a-5p	NM_057120	Nudt1	579	598	1.0	-19.2	0	0.002535604	0.544	1.00198e+16	154876823875	-1.05615e+16	17	19	15	3UTR		0	0
rno-miR-18a-5p	XM_003752016	Nudt11	1269	1288	1.0	-19.0	0	0.003675524	0.618	0.0	0.0	-1.25345e+16	16	19	15	3UTR		0	0
rno-miR-18a-5p	XM_039104890	Nup160	10620	10637	0.9615384615384616	-19.5	1	0.0005679769	0.5	0.0	0.0	-1.19854e+16	15	17	9	3UTR		0	0
rno-miR-18a-5p	XM_039092981	Nup58	3446	3467	1.0	-20.9	0	0.001341756	0.676	0.0	0.0	-9861343503275090	18	21	8	3UTR		0	0
rno-miR-18a-5p	NM_001164157	Nus1	1888	1905	1.0	-20.0	0	0.0001197479	0.588	0.0035057812500000063	0.273864826125	-6514540193678730	15	17	10	3UTR		0	0
rno-miR-18a-5p	XM_008762102	Nusap1	1966	1982	1.0	-18.6	1	63.7322	0.5	0.0	0.0	-7102971249558930	13	16	10	3UTR		0	0
rno-miR-18a-5p	NM_001107762	Nusap1	1936	1952	1.0	-18.6	1	63.7322	0.5	-0.0015653000000000138	-0.009361893499999996	-7102971249558930	13	16	10	3UTR		0	0
rno-miR-18a-5p	XM_006234768	Nusap1	1914	1930	1.0	-18.6	1	63.7322	0.5	0.0	0.0	-7102971249558930	13	16	10	3UTR		0	0
rno-miR-18a-5p	NM_001007629	Nutf2	595	620	1.0	-17.9	1	0.0007118667	0.574	1.4677e+16	1.48264e+16	-6199507187700460	18	25	7	3UTR		0	0
rno-miR-18a-5p	NM_021680	Nxph4	973	992	1.0	-20.0	0	0.35673	0.441	0.6087848666666668	0.41744340750000003	-8058226728550050	16	19	13	3UTR		0	0
rno-miR-18a-5p	XM_017596833	Nyap2	4793	4812	1.0	-19.6	0	0.01285359	0.662	0.0	0.0	-882817512285937	15	19	8	3UTR		0	0
rno-miR-18a-5p	XM_017596836	Nyap2	4697	4716	1.0	-19.6	0	0.01285359	0.662	0.0	0.0	-882817512285937	15	19	8	3UTR		0	0
rno-miR-18a-5p	NM_001009492	Oas1e	1518	1553	1.0	-21.8	0	47.342	0.397	0.2417007777777778	-0.15262408374999997	-7803670806344980	16	21	9	3UTR		0	0
rno-miR-18a-5p	NM_001009493	Oas3	3693	3729	1.0	-19.4	1	0.001023461	0.574	0.0	0.0	-3937574446201660	22	36	9	3UTR		0	0
rno-miR-18a-5p	NM_001108389	Obi1	2768	2793	1.0	-21.3	1	0.005187402	0.471	2.35906e+16	18865499125	-8303804028968640	20	25	9	3UTR		0	0
rno-miR-18a-5p	NM_001108389	Obi1	2959	2977	1.0	-20.8	0	0.005189693	0.544	0.6122942818181818	0.847774740625	-1.0603e+16	15	18	11	3UTR		0	0
rno-miR-18a-5p	NM_001108256	Ocrl	4824	4847	1.0	-20.9	1	0.08634571	0.515	0.26583717777777777	0.3920076050000001	-9759731223361450	18	23	7	3UTR		0	0
rno-miR-18a-5p	XM_039091346	Odr4	2508	2524	1.0	-19.8	0	0.0002151341	0.485	0.0	0.0	-6514540193678730	14	16	9	3UTR		0	0
rno-miR-18a-5p	XM_039091346	Odr4	3163	3183	1.0	-19.3	0	0.0001333303	0.456	0.0	0.0	-9046177274673160	13	15	13	3UTR		0	0
rno-miR-18a-5p	XM_039091347	Odr4	2497	2513	1.0	-19.8	0	0.0002151341	0.485	0.0	0.0	-6514540193678730	14	16	9	3UTR		0	0
rno-miR-18a-5p	XM_039091347	Odr4	3152	3172	1.0	-19.3	0	0.0001333303	0.456	0.0	0.0	-9046177274673160	13	15	13	3UTR		0	0
rno-miR-18a-5p	XM_039091350	Odr4	2570	2586	1.0	-19.8	0	0.0002151341	0.485	0.0	0.0	-6514540193678730	14	16	9	3UTR		0	0
rno-miR-18a-5p	XM_039091350	Odr4	3225	3245	1.0	-19.3	0	0.0001333303	0.456	0.0	0.0	-9046177274673160	13	15	13	3UTR		0	0
rno-miR-18a-5p	XM_017588708	Oga	4874	4899	1.0	-21.3	0	0.008808425	0.655	0.0	0.0	-1.18921e+16	17	25	10	3UTR		0	0
rno-miR-18a-5p	XM_039105637	Olr546	2223	2242	1.0	-21.3	0	0.0114908	0.618	0.0	0.0	-7371380111199140	15	19	6	3UTR		0	0
rno-miR-18a-5p	XM_006229890	Olr63	1811	1834	1.0	-20.1	0	0.01644947	0.662	0.0	0.0	-1.11505e+16	18	23	10	3UTR		0	0
rno-miR-18a-5p	XM_006231112	Oosp2	2072	2088	0.9807692307692307	-20.4	0	0.01308152	0.574	0.0	0.0	-1.0603e+16	14	16	7	3UTR		0	0
rno-miR-18a-5p	XM_006231112	Oosp2	3268	3288	1.0	-19.4	1	0.009436626	0.559	0.0	0.0	-5.19005e+16	16	20	8	3UTR		0	0
rno-miR-18a-5p	XM_006231112	Oosp2	5246	5265	1.0	-19.3	1	0.06200805	0.559	0.0	0.0	-9141305453362320	15	19	9	3UTR		0	0
rno-miR-18a-5p	XM_006248497	Opa1	4090	4108	1.0	-25.5	0	0.0009304482	0.471	0.0	0.0	-881343632025268	17	18	17	3UTR		0	0
rno-miR-18a-5p	XM_006248497	Opa1	5153	5173	1.0	-22.2	0	0.0004005868	0.529	0.0	0.0	-1.14475e+16	17	20	10	3UTR		0	0
rno-miR-18a-5p	XM_006248498	Opa1	4036	4054	1.0	-25.5	0	0.0009304482	0.471	0.0	0.0	-881343632025268	17	18	17	3UTR		0	0
rno-miR-18a-5p	XM_006248498	Opa1	5099	5119	1.0	-22.2	0	0.0004005868	0.529	0.0	0.0	-1.14475e+16	17	20	10	3UTR		0	0
rno-miR-18a-5p	XM_006248499	Opa1	3979	3997	1.0	-25.5	0	0.0009304482	0.471	0.0	0.0	-881343632025268	17	18	17	3UTR		0	0
rno-miR-18a-5p	XM_006248499	Opa1	5042	5062	1.0	-22.2	0	0.0004005868	0.529	0.0	0.0	-1.14475e+16	17	20	10	3UTR		0	0
rno-miR-18a-5p	XM_017597866	Opa1	3871	3889	1.0	-25.5	0	0.0009304482	0.471	0.0	0.0	-881343632025268	17	18	17	3UTR		0	0
rno-miR-18a-5p	XM_017597866	Opa1	4934	4954	1.0	-22.2	0	0.0004005868	0.529	0.0	0.0	-1.14475e+16	17	20	10	3UTR		0	0
rno-miR-18a-5p	NM_017167	Oprk1	3449	3481	1.0	-21.7	1	0.005445899	0.515	2124487167741930	1.62361e+16	-3793324837357110	22	32	9	3UTR		0	0
rno-miR-18a-5p	XM_039095343	Optn	3281	3296	1.0	-20.6	0	0.0007536279	0.5	0.0	0.0	-1.26861e+16	14	15	14	3UTR		0	0
rno-miR-18a-5p	NM_145081	Optn	3096	3111	1.0	-20.6	0	0.0007536279	0.5	0.0985374285714286	-0.15184732750000002	-1.26861e+16	14	15	14	3UTR		0	0
rno-miR-18a-5p	XM_006244956	Orc2	2722	2742	1.0	-18.9	0	0.003991688	0.632	0.0	0.0	-1.01404e+16	18	20	9	3UTR		0	0
rno-miR-18a-5p	XM_039083305	Orc2	2674	2694	1.0	-18.9	0	0.003991688	0.632	0.0	0.0	-1.01404e+16	18	20	9	3UTR		0	0
rno-miR-18a-5p	NM_199092	Orc4	1520	1538	1.0	-18.4	1	0.01407062	0.676	0.4919364874999999	0.33587600874999995	-1.2408e+16	15	18	8	3UTR		0	0
rno-miR-18a-5p	NM_001033690	Orc6	1158	1194	1.0	-20.6	1	0.0003543079	0.5	-0.12265328571428571	0.10387621375	-7255896845946230	15	17	15	3UTR		0	0
rno-miR-18a-5p	NM_001134704	Ormdl1	724	740	1.0	-18.7	0	0.0001887447	0.515	0.0	0.0	-136655996434504	14	16	9	3UTR		0	0
rno-miR-18a-5p	XM_006228020	Oscar	3249	3292	1.0	-22.0	0	0.00196899	0.529	0.0	0.0	-1.00748e+16	17	22	7	3UTR		0	0
rno-miR-18a-5p	XM_039102191	Osmr	3332	3349	1.0	-19.4	1	0.001170631	0.515	0.0	0.0	-1.24177e+16	14	17	8	3UTR		0	0
rno-miR-18a-5p	XM_006256737	Otud5	2507	2526	1.0	-20.2	0	0.001095144	0.382	0.0	0.0	-9861343503275090	16	19	11	3UTR		0	0
rno-miR-18a-5p	XM_006256738	Otud5	2503	2522	1.0	-20.2	0	0.001095144	0.382	0.0	0.0	-9861343503275090	16	19	11	3UTR		0	0
rno-miR-18a-5p	XM_006256741	Otud5	2373	2392	1.0	-20.2	0	0.001095144	0.382	0.0	0.0	-9861343503275090	16	19	11	3UTR		0	0
rno-miR-18a-5p	NM_001109036	Ovca2	710	729	1.0	-17.6	0	0.01799287	0.529	0.0	0.0	-1.23943e+16	14	19	9	3UTR		0	0
rno-miR-18a-5p	XM_008760138	Ovol1	4832	4855	1.0	-22.3	1	0.0009738889	0.529	0.0	0.0	-8237904470243800	19	23	6	3UTR		0	0
rno-miR-18a-5p	XM_008760991	P2ry13	4269	4286	1.0	-21.9	1	0.01699461	0.676	0.0	0.0	-3793324837357110	15	17	9	3UTR		0	0
rno-miR-18a-5p	XM_039078304	Pacsin2	2890	2908	1.0	-19.3	0	0.001936058	0.5	0.0	0.0	-7914349138811090	13	18	8	3UTR		0	0
rno-miR-18a-5p	XM_232121	Paip2b	3083	3101	1.0	-21.1	1	0.0002956348	0.559	0.0	0.0	-1.32745e+16	17	18	17	3UTR		0	0
rno-miR-18a-5p	XM_232121	Paip2b	1680	1699	1.0	-18.9	1	0.004973257	0.574	0.0	0.0	-5915530474780470	17	19	13	3UTR		0	0
rno-miR-18a-5p	XM_006257333	Pak3	5903	5923	1.0	-19.6	1	0.01241242	0.662	0.0	0.0	-4528774397607750	17	20	8	3UTR		0	0
rno-miR-18a-5p	XM_006257333	Pak3	2646	2676	1.0	-19.5	1	0.002508964	0.647	0.0	0.0	-5813840636892690	17	30	8	3UTR		0	0
rno-miR-18a-5p	XM_039104926	Pamr1	2801	2817	1.0	-20.6	1	23.667	0.5	0.0	0.0	-5692450279622920	14	16	7	3UTR		0	0
rno-miR-18a-5p	XM_039112392	Papola	2914	2931	1.0	-19.1	0	2.07434	0.559	0.0	0.0	-8613886579527320	14	17	9	3UTR		0	0
rno-miR-18a-5p	NM_001108056	Papola	2945	2962	1.0	-19.1	0	2.07434	0.559	0.1602441	0.7513862025000001	-8613886579527320	14	17	9	3UTR		0	0
rno-miR-18a-5p	XM_006240521	Papola	3112	3129	1.0	-19.1	0	2.07434	0.559	0.0	0.0	-8613886579527320	14	17	9	3UTR		0	0
rno-miR-18a-5p	XM_017601371	Pard3	4076	4104	1.0	-22.6	0	95.1774	0.515	0.0	0.0	-7593409040815970	19	28	12	3UTR		0	0
rno-miR-18a-5p	XM_017601371	Pard3	3163	3186	1.0	-21.1	1	0.001352221	0.603	0.0	0.0	-6083544976388310	19	23	7	3UTR		0	0
rno-miR-18a-5p	NM_001277249	Park7	1204	1229	1.0	-20.6	1	0.0108443	0.647	1.61741e+16	1.71271e+16	-5.19005e+16	19	25	9	3UTR		0	0
rno-miR-18a-5p	NM_173114	Parm1	4628	4650	1.0	-20.3	1	0.1496235	0.574	0.0	0.0	-1.07429e+16	17	22	8	3UTR		0	0
rno-miR-18a-5p	NM_001108623	Parp12	2385	2407	1.0	-21.0	0	0.005249272	0.618	0.0	0.0	-8648548035175390	14	17	11	3UTR		0	0
rno-miR-18a-5p	NM_001039539	Pax9	1330	1349	1.0	-17.8	1	0.003261719	0.647	0.0	0.0	-8303804028968640	17	19	12	3UTR		0	0
rno-miR-18a-5p	XM_039090792	Pbx1	2610	2635	1.0	-21.1	1	0.0001440377	0.618	0.0	0.0	-5692450279622920	20	25	14	3UTR		0	0
rno-miR-18a-5p	NM_001107834	Pbx3	1920	1939	0.9743589743589743	-20.2	0	0.008426959	0.471	22095118	2.45221e+16	-1.0883e+16	16	19	13	3UTR		0	0
rno-miR-18a-5p	XM_006233975	Pbx3	1869	1888	0.9743589743589743	-20.2	0	0.008426959	0.471	0.0	0.0	-1.0883e+16	16	19	13	3UTR		0	0
rno-miR-18a-5p	XM_006232668	Pbxip1	2503	2522	1.0	-20.6	1	0.003715223	0.515	0.0	0.0	-840585589311169	15	19	9	3UTR		0	0
rno-miR-18a-5p	XM_006232669	Pbxip1	2482	2501	1.0	-20.6	1	0.003715223	0.515	0.0	0.0	-840585589311169	15	19	9	3UTR		0	0
rno-miR-18a-5p	XM_039099112	Pcdh15	7904	7927	1.0	-24.1	1	0.05146222	0.544	0.0	0.0	-8545027458612470	18	23	12	3UTR		0	0
rno-miR-18a-5p	XM_006251017	Pcdh7	9550	9572	1.0	-20.0	0	34.6192	0.471	0.0	0.0	-1063357736849120	17	22	9	3UTR		0	0
rno-miR-18a-5p	XM_006251023	Pcdh7	14754	14777	1.0	-21.9	1	0.0002781432	0.544	0.0	0.0	-4.17062e+16	19	23	11	3UTR		0	0
rno-miR-18a-5p	XM_008770897	Pcdh8	3480	3497	1.0	-20.3	1	0.02152374	0.676	0.0	0.0	-6083544976388310	16	17	16	3UTR		0	0
rno-miR-18a-5p	XM_039105909	Pde1a	2413	2429	1.0	-20.4	0	0.002443863	0.515	0.0	0.0	-1.39286e+16	12	16	6	3UTR		0	0
rno-miR-18a-5p	XM_039105910	Pde1a	1996	2012	1.0	-20.4	0	0.002443863	0.515	0.0	0.0	-1.39286e+16	12	16	6	3UTR		0	0
rno-miR-18a-5p	NM_030871	Pde1a	2037	2053	1.0	-20.4	0	0.004220255	0.507	1.5252e+16	0.8249571645	-1.39286e+16	12	16	6	3UTR		0	0
rno-miR-18a-5p	XM_039108433	Pde1c	2861	2905	1.0	-22.7	0	0.005523229	0.588	0.0	0.0	-810682967144978	15	19	10	3UTR		0	0
rno-miR-18a-5p	XM_039108434	Pde1c	3041	3085	1.0	-22.7	0	0.005523229	0.588	0.0	0.0	-810682967144978	15	19	10	3UTR		0	0
rno-miR-18a-5p	XM_039108435	Pde1c	2786	2806	1.0	-20.2	0	0.001927466	0.471	0.0	0.0	-6514540193678730	16	20	11	3UTR		0	0
rno-miR-18a-5p	NM_031078	Pde1c	2789	2833	1.0	-22.7	0	0.005634858	0.574	0.0	0.0	-810682967144978	15	19	10	3UTR		0	0
rno-miR-18a-5p	XM_017591073	Pde4dip	8578	8600	1.0	-21.4	1	0.01519757	0.529	0.0	0.0	-609222096393106	16	22	7	3UTR		0	0
rno-miR-18a-5p	XM_017591081	Pde4dip	8496	8518	1.0	-21.4	1	0.01519757	0.529	0.0	0.0	-609222096393106	16	22	7	3UTR		0	0
rno-miR-18a-5p	NM_022382	Pde4dip	7770	7792	1.0	-21.4	1	0.01519757	0.529	0.0	0.0	-609222096393106	16	22	7	3UTR		0	0
rno-miR-18a-5p	XM_008758591	Pde7b	7311	7330	1.0	-19.3	1	0.004813338	0.544	0.0	0.0	-1.1864e+16	16	19	8	3UTR		0	0
rno-miR-18a-5p	XM_039082864	Pde7b	4063	4082	1.0	-19.3	1	0.004813338	0.544	0.0	0.0	-1.1864e+16	16	19	8	3UTR		0	0
rno-miR-18a-5p	XM_039089322	Pds5b	5903	5929	1.0	-23.5	1	0.0004130663	0.559	0.0	0.0	-3937574446201660	18	21	12	3UTR		0	0
rno-miR-18a-5p	XM_039089328	Pds5b	5636	5662	1.0	-23.5	1	0.0004130663	0.559	0.0	0.0	-3937574446201660	18	21	12	3UTR		0	0
rno-miR-18a-5p	NM_001107446	Pdzd8	5713	5730	1.0	-20.1	1	0.003904395	0.559	1.64867e+16	1.80761e+16	-8303804028968640	16	17	16	3UTR		0	0
rno-miR-18a-5p	XM_039089765	Pet100	1001	1019	1.0	-19.8	0	0.01476614	0.441	0.0	0.0	-1.39752e+16	16	18	13	3UTR		0	0
rno-miR-18a-5p	NM_173152	Pex5l	7657	7677	1.0	-19.8	1	0.003340196	0.676	0.0	0.0	-8573508368464260	15	20	6	3UTR		0	0
rno-miR-18a-5p	XM_006243840	Pfkfb4	2171	2195	1.0	-25.7	1	0.000325723	0.485	0.0	0.0	-6246131332038530	20	24	13	3UTR		0	0
rno-miR-18a-5p	NM_001025272	Pgam5	902	922	1.0	-22.6	0	0.002079429	0.412	-0.2831973111111111	0.84956582	-866051072386539	18	20	12	3UTR		0	0
rno-miR-18a-5p	XM_006238159	Pgap4	2018	2042	1.0	-21.7	1	0.0003148034	0.529	0.0	0.0	-3937574446201660	19	24	7	3UTR		0	0
rno-miR-18a-5p	XM_039101003	Pgpep1l	3386	3408	1.0	-19.3	1	0.0001310465	0.618	0.0	0.0	-495700071937229	16	22	9	3UTR		0	0
rno-miR-18a-5p	XM_017589100	Phactr2	8441	8475	1.0	-21.6	0	0.0002313964	0.515	0.0	0.0	-6514540193678730	20	34	8	3UTR		0	0
rno-miR-18a-5p	XM_039110963	Phactr2	10271	10305	1.0	-21.6	0	0.0002313964	0.515	0.0	0.0	-6514540193678730	20	34	8	3UTR		0	0
rno-miR-18a-5p	XM_039102231	Phc3	4868	4886	1.0	-20.7	0	0.000249864	0.485	0.0	0.0	-9779611548941540	16	18	11	3UTR		0	0
rno-miR-18a-5p	XM_006232226	Phc3	4271	4289	1.0	-20.7	0	0.000249864	0.485	0.0	0.0	-9779611548941540	16	18	11	3UTR		0	0
rno-miR-18a-5p	XM_006232227	Phc3	4223	4241	1.0	-20.7	0	0.000249864	0.485	0.0	0.0	-9779611548941540	16	18	11	3UTR		0	0
rno-miR-18a-5p	XM_039089241	Pheta1	2193	2225	1.0	-22.5	1	0.0002515644	0.382	0.0	0.0	-6246131332038530	19	23	11	3UTR		0	0
rno-miR-18a-5p	XM_039089242	Pheta1	1942	1974	1.0	-22.5	1	0.0002515644	0.382	0.0	0.0	-6246131332038530	19	23	11	3UTR		0	0
rno-miR-18a-5p	XM_039089243	Pheta1	2489	2511	1.0	-22.3	1	0.0002515644	0.382	0.0	0.0	-6246131332038530	19	22	11	3UTR		0	0
rno-miR-18a-5p	XM_039089244	Pheta1	2110	2142	1.0	-22.5	1	0.0002515644	0.382	0.0	0.0	-6246131332038530	19	23	11	3UTR		0	0
rno-miR-18a-5p	NM_001376816	Pheta1	2049	2081	1.0	-22.5	1	0.0002515644	0.382	0.0	0.0	-6246131332038530	19	23	11	3UTR		0	0
rno-miR-18a-5p	XM_006255269	Phkb	5610	5630	1.0	-20.0	0	0.0005226976	0.471	0.0	0.0	-866051072386539	12	15	9	3UTR		0	0
rno-miR-18a-5p	XM_006255270	Phkb	5611	5631	1.0	-20.0	0	0.0005226976	0.471	0.0	0.0	-866051072386539	12	15	9	3UTR		0	0
rno-miR-18a-5p	XM_039097815	Phkb	5719	5739	1.0	-20.0	0	0.0005226976	0.471	0.0	0.0	-866051072386539	12	15	9	3UTR		0	0
rno-miR-18a-5p	XM_039088878	Phldb2	4316	4351	1.0	-19.4	1	0.004914582	0.618	0.0	0.0	-495700071937229	21	35	8	3UTR		0	0
rno-miR-18a-5p	XM_039088883	Phldb2	4199	4234	1.0	-19.4	1	0.004914582	0.618	0.0	0.0	-495700071937229	21	35	8	3UTR		0	0
rno-miR-18a-5p	XM_039088884	Phldb2	4145	4180	1.0	-19.4	1	0.004914582	0.618	0.0	0.0	-495700071937229	21	35	8	3UTR		0	0
rno-miR-18a-5p	XM_039088885	Phldb2	4139	4174	1.0	-19.4	1	0.004914582	0.618	0.0	0.0	-495700071937229	21	35	8	3UTR		0	0
rno-miR-18a-5p	XM_039088889	Phldb2	3982	4017	1.0	-19.4	1	0.004914582	0.618	0.0	0.0	-495700071937229	21	35	8	3UTR		0	0
rno-miR-18a-5p	XM_039107247	Phtf2	2958	2996	1.0	-27.9	0	52.5347	0.574	0.0	0.0	-7371380111199140	15	18	10	3UTR		0	0
rno-miR-18a-5p	NM_001005883	Pi4k2b	1562	1588	1.0	-17.6	1	0.06645915	0.647	0.7247176999999999	0.267982535875	-7255896845946230	13	21	7	3UTR		0	0
rno-miR-18a-5p	XM_039097144	Pias2	3491	3535	1.0	-20.8	1	5.26907	0.544	0.0	0.0	-3793324837357110	22	44	9	3UTR		0	0
rno-miR-18a-5p	XM_039097149	Pias2	3698	3742	1.0	-20.8	1	5.26907	0.544	0.0	0.0	-3793324837357110	22	44	9	3UTR		0	0
rno-miR-18a-5p	NM_001108166	Pigb	1813	1831	1.0	-17.5	0	0.0005937528	0.456	1.03309e+16	1.65994e+16	-8893559804169000	13	18	9	3UTR		0	0
rno-miR-18a-5p	XM_006240265	Pigh	2604	2622	1.0	-19.9	0	84.5723	0.5	0.0	0.0	-8036719886648590	14	18	9	3UTR		0	0
rno-miR-18a-5p	NM_138901	Pigl	1100	1122	1.0	-20.1	0	0.0005089424	0.471	0.10175000000000001	-0.033687500000000016	-9704629567538020	17	22	5	3UTR		0	0
rno-miR-18a-5p	XM_008760414	Pik3ap1	6616	6635	1.0	-21.1	0	0.001692104	0.647	0.0	0.0	-1.0282e+16	17	19	10	3UTR		0	0
rno-miR-18a-5p	XM_017590649	Pik3r1	4677	4691	1.0	-17.6	0	0.2250375	0.559	0.0	0.0	-7803670806344980	12	14	9	3UTR		0	0
rno-miR-18a-5p	NM_022213	Pik3r3	1575	1594	1.0	-21.8	0	0.0002152851	0.426	0.0	0.0	-1.1405e+16	17	19	14	3UTR		0	0
rno-miR-18a-5p	NM_053550	Pip4k2b	1568	1602	1.0	-22.1	0	0.001237648	0.426	2.16442e+16	2.09701e+16	-6514540193678730	14	18	10	3UTR		0	0
rno-miR-18a-5p	NM_001024900	Pip4p2	1679	1704	1.0	-18.6	1	0.003025528	0.574	0.11789459333333335	0.5176541823749998	-3793324837357110	19	25	8	3UTR		0	0
rno-miR-18a-5p	NM_001009967	Pip5k1c	3850	3877	1.0	-22.9	1	0.212104	0.338	2.02347e+16	1.9124e+16	-6748839937868680	15	18	9	3UTR		0	0
rno-miR-18a-5p	NM_001033970	Pip5k1c	3694	3721	1.0	-22.9	1	0.212104	0.338	2.02347e+16	1.9124e+16	-6748839937868680	15	18	9	3UTR		0	0
rno-miR-18a-5p	XM_017599508	Pisd	1924	1956	1.0	-19.5	1	0.01102959	0.618	0.0	0.0	-6013390377618050	20	32	8	3UTR		0	0
rno-miR-18a-5p	XM_039092441	Pisd	1892	1924	1.0	-19.5	1	0.01102959	0.618	0.0	0.0	-6013390377618050	20	32	8	3UTR		0	0
rno-miR-18a-5p	XM_039092444	Pisd	2072	2104	1.0	-19.5	1	0.01102959	0.618	0.0	0.0	-6013390377618050	20	32	8	3UTR		0	0
rno-miR-18a-5p	NM_001377107	Pisd	1737	1769	1.0	-19.5	1	0.01102959	0.618	0.0	0.0	-6013390377618050	20	32	8	3UTR		0	0
rno-miR-18a-5p	NM_017231	Pitpna	1155	1168	1.0	-16.8	0	0.0007105182	0.618	1935167125	1.14901e+16	-6662782239104410	12	13	12	3UTR		0	0
rno-miR-18a-5p	NM_053742	Pitpnb	1759	1775	1.0	-17.6	1	4.09483	0.544	1.72074e+16	1.27768e+16	-7302520990284290	15	16	15	3UTR		0	0
rno-miR-18a-5p	NM_053624	Pitx1	1654	1669	1.0	-17.4	1	58.8696	0.353	0.3385347	0.10232167875000002	-803797055053493	14	15	14	3UTR		0	0
rno-miR-18a-5p	NM_001105755	Pkn2	5412	5441	1.0	-19.2	1	0.00429237	0.559	0.731675	0.5308652198749999	-6236470572775600	19	29	8	3UTR		0	0
rno-miR-18a-5p	XM_039098544	Pknox1	2815	2834	0.9743589743589743	-20.0	1	31.4484	0.485	0.0	0.0	-6246439457921660	16	19	10	3UTR		0	0
rno-miR-18a-5p	XM_039098545	Pknox1	2578	2597	0.9743589743589743	-20.0	1	31.4484	0.485	0.0	0.0	-6246439457921660	16	19	10	3UTR		0	0
rno-miR-18a-5p	NM_001271278	Pknox2	1997	2018	1.0	-19.8	0	0.00158029	0.441	2.21034e+16	2.14201e+16	-8725488370743260	18	21	9	3UTR		0	0
rno-miR-18a-5p	XM_006249884	Pkp1	3413	3433	1.0	-20.0	0	0.03026303	0.5	0.0	0.0	-1427204373390020	17	20	11	3UTR		0	0
rno-miR-18a-5p	NM_001106015	Pla2g3	1760	1779	1.0	-21.1	0	0.0003082588	0.5	0.3747997777777777	0.20227927499999993	-6514540193678730	17	19	11	3UTR		0	0
rno-miR-18a-5p	XM_008762122	Pla2g4f	5956	5977	1.0	-20.3	0	0.005395519	0.515	0.0	0.0	-882817512285937	17	21	8	3UTR		0	0
rno-miR-18a-5p	NM_001106528	Plagl2	3173	3194	1.0	-20.2	0	0.03485505	0.441	1.33492e+16	12233528125	-1177167060286300	16	21	7	3UTR		0	0
rno-miR-18a-5p	XM_039102281	Plch1	5193	5213	1.0	-19.1	0	0.02410005	0.515	0.0	0.0	-7593409040815970	15	20	11	3UTR		0	0
rno-miR-18a-5p	NM_001079894	Plekha1	3072	3088	1.0	-18.6	0	0.04776932	0.574	0.7018738200000001	0.48658244499999986	-1.14283e+16	13	16	10	3UTR		0	0
rno-miR-18a-5p	XM_006237872	Plekhf2	2784	2799	1.0	-18.9	0	0.002472431	0.632	0.0	0.0	-1.23507e+16	14	15	14	3UTR		0	0
rno-miR-18a-5p	NM_022533	Pllp	1018	1033	1.0	-20.3	0	0.007592525	0.441	0.6984549714285714	0.34377797000000004	-933931466908909	13	15	7	3UTR		0	0
rno-miR-18a-5p	NM_053827	Plod1	2812	2828	1.0	-22.5	0	0.004803333	0.382	0.5100706727272727	0.37701637625000006	-882817512285937	15	16	15	3UTR		0	0
rno-miR-18a-5p	NM_001107720	Plppr5	1579	1597	0.9615384615384616	-20.9	0	0.01109136	0.588	1.93864e+16	209821141375	-7570929851924500	15	18	10	3UTR		0	0
rno-miR-18a-5p	NM_020086	Plvap	1583	1598	1.0	-20.1	1	40.4574	0.412	0.15237268333333334	0.40770765124999997	-7991346406196860	14	15	14	3UTR		0	0
rno-miR-18a-5p	NM_001105988	Plxna2	9713	9727	1.0	-23.3	0	0.0005457691	0.456	-0.04838461538461539	-0.0851375	-9546562468637920	13	14	13	3UTR		0	0
rno-miR-18a-5p	XM_006235689	Pmepa1	988	1002	1.0	-18.8	1	0.00645289	0.485	0.0	0.0	-6748839937868680	13	14	13	3UTR		0	0
rno-miR-18a-5p	NM_017037	Pmp22	1774	1796	1.0	-22.0	0	0.002642217	0.683	1.46565e+16	1325562198076920	-6747589273982350	18	22	8	3UTR		0	0
rno-miR-18a-5p	NM_001134750	Pnkd	2807	2825	1.0	-19.7	1	0.001294355	0.471	0.82131425	1.10576e+16	-1.23711e+16	15	18	8	3UTR		0	1
rno-miR-18a-5p	NM_001134751	Pnkd	2725	2743	1.0	-19.7	1	0.001525574	0.471	0.82131425	1.10576e+16	-1.23711e+16	15	18	8	3UTR		0	1
rno-miR-18a-5p	XM_008769008	Pnpla6	4434	4451	1.0	-22.0	0	0.3088782	0.529	0.0	0.0	-8683814681824790	16	17	16	3UTR		0	0
rno-miR-18a-5p	XM_008769009	Pnpla6	4427	4444	1.0	-22.0	0	0.3088782	0.529	0.0	0.0	-8683814681824790	16	17	16	3UTR		0	0
rno-miR-18a-5p	NM_001107621	Pofut2	2086	2102	1.0	-19.6	0	22.4447	0.324	0.5584487499999999	0.9532314425000002	-1.09177e+16	14	16	13	3UTR		0	0
rno-miR-18a-5p	NM_001013195	Pold4	648	684	1.0	-21.7	0	0.006903629	0.5	0.11913081249999996	0.033783727499999985	-6514540193678730	16	22	11	3UTR		0	0
rno-miR-18a-5p	NM_001024883	Pomk	1437	1455	1.0	-20.3	0	0.002349487	0.441	-0.10799999999999998	0.13269999999999998	-814709009323158	16	18	11	3UTR		0	0
rno-miR-18a-5p	XM_039096067	Pou6f2	6600	6618	1.0	-18.8	1	0.000786674	0.632	0.0	0.0	-1.11286e+16	15	18	8	3UTR		0	0
rno-miR-18a-5p	XM_039092489	Ppargc1a	3880	3901	1.0	-18.8	1	0.001044735	0.691	0.0	0.0	-6618099312767460	16	21	7	3UTR		0	0
rno-miR-18a-5p	NM_001108763	Ppcdc	869	887	1.0	-20.1	1	0.004169482	0.441	0.24615425000000002	0.10647991250000002	-5.26888e+16	14	18	8	3UTR		0	0
rno-miR-18a-5p	XM_039078173	Ppfibp2	6250	6270	1.0	-20.0	1	0.002435871	0.529	0.0	0.0	-46730240064523	17	20	8	3UTR		0	0
rno-miR-18a-5p	XM_039078178	Ppfibp2	6030	6050	1.0	-20.0	1	0.002435871	0.529	0.0	0.0	-46730240064523	17	20	8	3UTR		0	0
rno-miR-18a-5p	XM_017590865	Ppm1l	3801	3820	1.0	-20.9	1	0.008824929	0.559	0.0	0.0	-5962154619118540	18	19	18	3UTR		0	0
rno-miR-18a-5p	NM_001107681	Ppm1l	4197	4216	1.0	-20.9	1	0.008824929	0.559	0.0	0.0	-5962154619118540	18	19	18	3UTR		0	0
rno-miR-18a-5p	XM_006249876	Ppp1r12b	8659	8676	1.0	-19.8	0	0.0001959866	0.456	0.0	0.0	-8893559804169000	14	17	9	3UTR		0	0
rno-miR-18a-5p	XM_008769561	Ppp1r12b	7899	7916	1.0	-19.8	0	0.0001959866	0.456	0.0	0.0	-8893559804169000	14	17	9	3UTR		0	0
rno-miR-18a-5p	NM_001107178	Ppp1r12b	8834	8851	1.0	-19.8	0	0.0001959866	0.456	0.6116843144444444	1.40936e+16	-8893559804169000	14	17	9	3UTR		0	0
rno-miR-18a-5p	NM_022676	Ppp1r1a	680	714	1.0	-19.1	0	0.002271286	0.647	0.03172158000000001	-0.09471378875000001	-5838533207394710	15	18	10	3UTR		0	0
rno-miR-18a-5p	NM_001109200	Ppp1r1c	2546	2563	1.0	-16.7	0	25.2074	0.471	-0.16098885714285713	0.1939314674999999	-7570929851924500	14	17	9	3UTR		0	0
rno-miR-18a-5p	NM_053999	Ppp2r2a	1799	1815	1.0	-20.6	0	41.0338	0.5	2.57583e+16	239278726375	-7803670806344980	15	16	15	3UTR		0	0
rno-miR-18a-5p	XM_039112010	Ppp2r5e	2427	2447	1.0	-19.8	0	0.001036794	0.662	0.0	0.0	-9779611548941540	15	18	11	3UTR		0	0
rno-miR-18a-5p	NM_001106740	Ppp2r5e	3135	3154	1.0	-22.3	1	0.01013576	0.544	2.39891e+16	2174513643749990	-5692450279622920	16	19	12	3UTR		0	0
rno-miR-18a-5p	NM_001106740	Ppp2r5e	2932	2949	1.0	-19.6	0	0.001036794	0.662	0.7884536999999999	0.8018796512500002	-9779611548941540	15	17	11	3UTR		0	0
rno-miR-18a-5p	XM_006240222	Ppp2r5e	2649	2669	1.0	-19.8	0	0.001036794	0.662	0.0	0.0	-9779611548941540	15	18	11	3UTR		0	0
rno-miR-18a-5p	XM_039092985	Ppp3cb	3001	3036	1.0	-21.2	1	0.002009355	0.588	0.0	0.0	-5962154619118540	21	26	9	3UTR		0	0
rno-miR-18a-5p	XM_039092990	Ppp3cb	2944	2979	1.0	-21.2	1	0.002009355	0.588	0.0	0.0	-5962154619118540	21	26	9	3UTR		0	0
rno-miR-18a-5p	XM_039078861	Ppp6r2	3651	3667	1.0	-20.4	1	6.57201	0.368	0.0	0.0	-6479180412342140	13	16	10	3UTR		0	0
rno-miR-18a-5p	NM_001107639	Prdm1	4729	4773	1.0	-21.9	1	0.000450713	0.559	14215445875	1.54859e+16	-5925499359926530	17	19	17	3UTR		0	0
rno-miR-18a-5p	XM_039110958	Prdm13	6080	6098	1.0	-21.7	1	0.004085021	0.676	0.0	0.0	-6246131332038530	14	18	10	3UTR		0	0
rno-miR-18a-5p	NM_001077648	Prdm2	5451	5471	1.0	-20.0	0	0.0006338857	0.471	1.55113e+16	0.7537365362500001	-9231529462659650	17	20	13	3UTR		0	0
rno-miR-18a-5p	XM_006241160	Prdm4	3138	3156	1.0	-18.0	1	0.0003112253	0.588	0.0	0.0	-8071469890113180	15	18	10	3UTR		0	0
rno-miR-18a-5p	XM_039107620	Prickle2	4097	4112	1.0	-21.1	0	20.6213	0.441	0.0	0.0	-7249989753929370	13	15	11	3UTR		0	0
rno-miR-18a-5p	XM_039094879	Primpol	2145	2166	1.0	-20.2	0	29.0381	0.603	0.0	0.0	-7757046662006910	16	21	10	3UTR		0	0
rno-miR-18a-5p	XM_017597006	Prkca	5554	5576	1.0	-21.4	0	0.971725	0.426	0.0	0.0	-8799583380817550	17	22	9	3UTR		0	0
rno-miR-18a-5p	XM_039113017	Prkd1	2908	2932	1.0	-21.7	1	0.0009183491	0.632	0.0	0.0	-495700071937229	20	24	9	3UTR		0	0
rno-miR-18a-5p	XM_006240074	Prkd1	3153	3177	1.0	-21.7	1	0.0009183491	0.632	0.0	0.0	-495700071937229	20	24	9	3UTR		0	0
rno-miR-18a-5p	NM_001191630	Prkrir	2741	2761	1.0	-20.0	1	0.0007103698	0.544	0.33313664285714284	0.09359443374999997	-8112736763466630	16	20	7	3UTR		0	0
rno-miR-18a-5p	NM_001191630	Prkrir	2522	2541	1.0	-19.6	0	0.0001327056	0.5	0.4555137499999999	0.40583844750000003	-7570929851924500	16	19	8	3UTR		0	0
rno-miR-18a-5p	XM_006235058	Prnd	2367	2382	1.0	-17.8	1	0.007570186	0.603	0.0	0.0	-6479180412342140	13	15	12	3UTR		0	0
rno-miR-18a-5p	XM_006235058	Prnd	2023	2065	1.0	-16.9	1	0.0005368798	0.559	0.0	0.0	-6236470572775600	14	16	14	3UTR		0	0
rno-miR-18a-5p	XM_006236821	Prokr1	1774	1826	1.0	-21.0	1	3.21713	0.426	0.0	0.0	-495700071937229	21	52	11	3UTR		0	0
rno-miR-18a-5p	XM_039095332	Prpf18	6160	6181	1.0	-19.7	0	0.0003063669	0.618	0.0	0.0	-6514540193678730	18	21	9	3UTR		0	0
rno-miR-18a-5p	NM_138523	Prpf18	4358	4376	1.0	-20.5	0	0.0002978442	0.485	-0.20694349999999995	-0.273626758	-93473573412163	16	18	13	3UTR		0	0
rno-miR-18a-5p	XM_006251416	Prr14l	8895	8914	1.0	-19.9	1	0.006150803	0.471	0.0	0.0	-5925499359926530	15	19	12	3UTR		0	0
rno-miR-18a-5p	XM_039092538	Prr14l	8350	8369	1.0	-19.9	1	0.006150803	0.471	0.0	0.0	-5925499359926530	15	19	12	3UTR		0	0
rno-miR-18a-5p	XM_003750919	Prr15l	704	722	1.0	-16.5	0	0.01642679	0.515	0.0	0.0	-1.26861e+16	16	18	9	3UTR		0	0
rno-miR-18a-5p	XM_006255942	Prr3	828	844	1.0	-19.9	0	0.0009477063	0.456	0.0	0.0	-1.07891e+16	14	16	11	3UTR		0	0
rno-miR-18a-5p	XM_006233903	Prrt1b	2499	2515	1.0	-17.8	0	2.56008	0.471	0.0	0.0	-8100465948893510	13	16	7	3UTR		0	0
rno-miR-18a-5p	XM_008766647	Prss44	1500	1548	1.0	-21.2	0	0.0002218105	0.515	0.0	0.0	-1.0977e+16	13	17	11	3UTR		0	0
rno-miR-18a-5p	NM_001013888	Prss54	1637	1651	1.0	-18.7	1	0.239737	0.5	0.08066017142857143	0.31614056375	-7255896845946230	13	14	13	3UTR		0	0
rno-miR-18a-5p	NM_138836	Prss8	1358	1376	1.0	-19.1	0	0.002574429	0.588	0.34719875	1.11265e+16	-1.32526e+16	16	18	11	3UTR		0	0
rno-miR-18a-5p	XM_039095570	Prtfdc1	1752	1771	1.0	-20.9	0	0.0001635203	0.603	0.0	0.0	-7371380111199140	17	19	14	3UTR		0	0
rno-miR-18a-5p	XM_039095571	Prtfdc1	1734	1753	1.0	-20.9	0	0.0001635203	0.603	0.0	0.0	-7371380111199140	17	19	14	3UTR		0	0
rno-miR-18a-5p	NM_001107395	Psd2	4211	4234	1.0	-22.2	1	0.0001526976	0.559	0.5391558571428571	0.33153783499999995	-6199507187700460	14	17	7	3UTR		0	0
rno-miR-18a-5p	XM_006240321	Psen1	4707	4728	1.0	-22.9	1	0.0008021592	0.603	0.0	0.0	-6246131332038530	17	21	8	3UTR		0	0
rno-miR-18a-5p	XM_008770467	Psme4	6783	6804	1.0	-20.7	1	0.01510151	0.588	0.0	0.0	-5226705058867900	18	21	13	3UTR		0	0
rno-miR-18a-5p	NM_001025140	Psme4	6770	6791	1.0	-20.7	1	0.01510151	0.588	0.6818663785714287	10056776075	-5226705058867900	18	21	13	3UTR		0	0
rno-miR-18a-5p	NM_001012113	Ptdss1	1684	1708	1.0	-17.6	0	0.001223364	0.456	0.040993612499999964	0.32687540625	-882817512285937	12	15	8	3UTR		0	0
rno-miR-18a-5p	XM_039107900	Ptdss2	3275	3291	1.0	-18.9	0	0.001649489	0.588	0.0	0.0	-1.0282e+16	15	16	15	3UTR		0	0
rno-miR-18a-5p	XM_039082024	Pth1r	3690	3705	1.0	-21.7	0	0.0005462315	0.485	0.0	0.0	-1.11505e+16	14	15	14	3UTR		0	0
rno-miR-18a-5p	XM_039082030	Pth1r	3741	3756	1.0	-21.7	0	0.0005462315	0.485	0.0	0.0	-1.11505e+16	14	15	14	3UTR		0	0
rno-miR-18a-5p	XM_006243999	Pth1r	3808	3823	1.0	-21.7	0	0.0005462315	0.485	0.0	0.0	-1.11505e+16	14	15	14	3UTR		0	0
rno-miR-18a-5p	NM_031579	Ptp4a1	1901	1940	1.0	-26.6	1	4.34698	0.544	2.08806e+16	19657093598625	-495700071937229	20	24	10	3UTR		0	0
rno-miR-18a-5p	XM_008769853	Ptpn14	4397	4415	1.0	-21.5	0	4.99012	0.368	0.0	0.0	-1.03287e+16	15	18	7	3UTR		0	0
rno-miR-18a-5p	XM_008772081	Ptpn2	1381	1414	1.0	-24.2	0	0.0009279159	0.515	0.0	0.0	-6514540193678730	19	33	10	3UTR		0	0
rno-miR-18a-5p	XM_008772081	Ptpn2	4544	4569	1.0	-22.6	1	0.006895284	0.529	0.0	0.0	-3937574446201660	21	25	8	3UTR		0	0
rno-miR-18a-5p	XM_008772081	Ptpn2	5604	5622	1.0	-22.1	1	0.001460432	0.471	0.0	0.0	-5692450279622920	16	18	12	3UTR		0	0
rno-miR-18a-5p	NM_133545	Ptpn21	4004	4027	1.0	-19.9	1	0.0007515497	0.515	1.48161e+16	1.53078e+16	-6934956747951100	17	23	10	3UTR		0	0
rno-miR-18a-5p	XM_001059757	Ptpn3	5160	5176	1.0	-20.7	1	48.7249	0.515	0.0	0.0	-495700071937229	15	16	15	3UTR		0	0
rno-miR-18a-5p	XM_017598666	Ptpn4	6137	6158	1.0	-24.6	0	0.0007765046	0.632	0.0	0.0	-6857959480565330	19	21	14	3UTR		0	0
rno-miR-18a-5p	XM_017598667	Ptpn4	5982	6003	1.0	-24.6	0	0.0007765046	0.632	0.0	0.0	-6857959480565330	19	21	14	3UTR		0	0
rno-miR-18a-5p	XM_017593957	Ptprd	7331	7352	1.0	-22.8	1	0.00698642	0.706	0.0	0.0	-4993964104447420	19	21	11	3UTR		0	0
rno-miR-18a-5p	XM_039108690	Ptpre	5012	5034	1.0	-21.1	1	0.001685152	0.515	0.0	0.0	-5315504530326970	17	20	13	3UTR		0	0
rno-miR-18a-5p	XM_006230450	Ptpre	4621	4643	1.0	-21.1	1	0.001685152	0.515	0.0	0.0	-5315504530326970	17	20	13	3UTR		0	0
rno-miR-18a-5p	XM_039083058	Ptprs	6593	6609	0.9615384615384616	-22.1	1	3.5134	0.382	0.0	0.0	-6013390377618050	14	16	8	3UTR		0	0
rno-miR-18a-5p	XM_039083059	Ptprs	6739	6755	0.9615384615384616	-22.1	1	3.5134	0.382	0.0	0.0	-6013390377618050	14	16	8	3UTR		0	0
rno-miR-18a-5p	XM_039083064	Ptprs	5329	5376	0.9615384615384616	-21.8	1	3.5134	0.382	0.0	0.0	-6013390377618050	14	17	8	3UTR		0	0
rno-miR-18a-5p	NM_001108603	Ptprt	4647	4697	0.9615384615384616	-24.7	1	0.001699725	0.529	2.33209e+16	193740935	-3793324837357110	21	26	12	3UTR		0	0
rno-miR-18a-5p	XM_039105536	Ptprt	5126	5168	1.0	-24.7	1	0.001699725	0.529	0.0	0.0	-3793324837357110	21	26	12	3UTR		0	0
rno-miR-18a-5p	XM_039105537	Ptprt	5123	5165	1.0	-24.7	1	0.001699725	0.529	0.0	0.0	-3793324837357110	21	26	12	3UTR		0	0
rno-miR-18a-5p	XM_017593120	Ptpru	4524	4540	1.0	-21.8	0	0.604683	0.397	0.0	0.0	-7803978932228110	14	16	11	3UTR		0	0
rno-miR-18a-5p	XM_039109154	Ptpru	8959	8975	1.0	-21.8	0	0.604683	0.397	0.0	0.0	-7803978932228110	14	16	11	3UTR		0	0
rno-miR-18a-5p	NM_001025036	Pum3	2037	2066	1.0	-22.2	0	0.007352476	0.588	0.6469338720000001	0.4239222487499999	-6857959480565330	18	29	12	3UTR		0	0
rno-miR-18a-5p	NM_001017503	Purb	2007	2026	1.0	-18.0	1	0.004727489	0.588	2.09013e+16	2.00009e+16	-5413129994833450	17	19	9	3UTR		0	0
rno-miR-18a-5p	XM_006246135	Pwwp2a	3120	3166	1.0	-22.3	1	0.002230881	0.721	0.0	0.0	-495700071937229	17	21	11	3UTR		0	0
rno-miR-18a-5p	XM_006257301	Pwwp3b	3248	3270	0.9615384615384616	-17.9	1	0.01524866	0.676	0.0	0.0	-5180080914529840	18	22	12	3UTR		0	0
rno-miR-18a-5p	XM_006257302	Pwwp3b	3308	3330	0.9615384615384616	-17.9	1	0.01524866	0.676	0.0	0.0	-5180080914529840	18	22	12	3UTR		0	0
rno-miR-18a-5p	XM_006257301	Pwwp3b	3930	3963	1.0	-18.7	0	25.7211	0.618	0.0	0.0	-8058226728550050	12	15	9	3UTR		0	0
rno-miR-18a-5p	XM_006257302	Pwwp3b	3990	4023	1.0	-18.7	0	25.7211	0.618	0.0	0.0	-8058226728550050	12	15	9	3UTR		0	0
rno-miR-18a-5p	NM_001012208	Pycr2	1463	1482	1.0	-23.5	1	0.0006463368	0.559	-0.23756336363636363	0.11419907249999997	-6246131332038530	17	19	12	3UTR		0	0
rno-miR-18a-5p	XM_039078820	Pycr3	1119	1137	1.0	-17.7	1	0.616202	0.397	0.0	0.0	-6870230295138450	15	18	10	3UTR		0	0
rno-miR-18a-5p	NM_022390	Qdpr	824	844	1.0	-22.1	1	0.0009848841	0.529	-0.14079719999999998	0.2325158125	-1.00807e+16	17	20	11	3UTR		0	0
rno-miR-18a-5p	XM_039086940	Qk	4592	4609	1.0	-19.1	1	0.009996233	0.588	0.0	0.0	-8196517805199230	16	17	16	3UTR		0	0
rno-miR-18a-5p	NM_001109898	Qsox1	3050	3083	1.0	-22.6	1	0.03590409	0.515	0.5813546375	1.30092e+16	-4.17062e+16	21	33	9	3UTR		0	0
rno-miR-18a-5p	NM_053431	Qsox1	2199	2232	1.0	-22.6	1	0.03590409	0.515	0.5813546375	1.30092e+16	-4.17062e+16	21	33	9	3UTR		0	0
rno-miR-18a-5p	NM_001134867	R3hdm1	4764	4783	1.0	-17.9	1	1.57242	0.662	2236264999999990	1.91546e+16	-7140128146953470	16	19	11	3UTR		0	0
rno-miR-18a-5p	XM_006234049	Rab14	2246	2310	1.0	-24.9	1	0.01144233	0.382	0.0	0.0	-3937574446201660	23	47	13	3UTR		0	0
rno-miR-18a-5p	NM_001109979	Rab1b	1048	1094	1.0	-20.7	1	0.0002926083	0.368	0.0	0.0	-46730240064523	21	46	8	3UTR		0	1
rno-miR-18a-5p	XM_008766961	Rab23	3487	3510	1.0	-22.0	1	0.003310018	0.603	0.0	0.0	-6628120783456330	18	23	8	3UTR		0	0
rno-miR-18a-5p	NM_145774	Rab38	1266	1289	1.0	-20.3	1	0.0549398	0.544	0.7849782333333333	0.5911159850000001	-7353548873018100	18	23	9	3UTR		0	0
rno-miR-18a-5p	XM_039078547	Rab5b	1843	1861	1.0	-18.7	1	0.008118475	0.574	0.0	0.0	-1.22085e+16	15	18	9	3UTR		0	0
rno-miR-18a-5p	XM_006240750	Rab5b	1827	1845	1.0	-18.7	1	0.008118475	0.574	0.0	0.0	-1.22085e+16	15	18	9	3UTR		0	0
rno-miR-18a-5p	XM_006240751	Rab5b	1913	1931	1.0	-18.7	1	0.008118475	0.574	0.0	0.0	-1.22085e+16	15	18	9	3UTR		0	0
rno-miR-18a-5p	NM_001013922	Rab5if	817	838	1.0	-19.2	1	0.01388924	0.5	0.5182480588888888	0.7953324778749997	-9272302669522890	16	21	11	3UTR		0	0
rno-miR-18a-5p	XM_006250105	Rabgap1l	8175	8200	1.0	-21.6	1	0.0005745582	0.676	0.0	0.0	-3937574446201660	21	25	9	3UTR		0	0
rno-miR-18a-5p	XM_006250105	Rabgap1l	4161	4177	1.0	-21.2	0	25.9877	0.5	0.0	0.0	-6514540193678730	14	16	10	3UTR		0	0
rno-miR-18a-5p	XM_006250108	Rabgap1l	6910	6935	1.0	-21.6	1	0.0005745582	0.676	0.0	0.0	-3937574446201660	21	25	9	3UTR		0	0
rno-miR-18a-5p	XM_006250108	Rabgap1l	2896	2912	1.0	-21.2	0	25.9877	0.5	0.0	0.0	-6514540193678730	14	16	10	3UTR		0	0
rno-miR-18a-5p	XM_008769643	Rabgap1l	7479	7504	1.0	-21.6	1	0.0005745582	0.676	0.0	0.0	-3937574446201660	21	25	9	3UTR		0	0
rno-miR-18a-5p	XM_008769643	Rabgap1l	3465	3481	1.0	-21.2	0	25.9877	0.5	0.0	0.0	-6514540193678730	14	16	10	3UTR		0	0
rno-miR-18a-5p	XM_008769645	Rabgap1l	11232	11257	1.0	-21.6	1	0.0005745582	0.676	0.0	0.0	-3937574446201660	21	25	9	3UTR		0	0
rno-miR-18a-5p	XM_008769645	Rabgap1l	7218	7234	1.0	-21.2	0	25.9877	0.5	0.0	0.0	-6514540193678730	14	16	10	3UTR		0	0
rno-miR-18a-5p	XM_039113281	Rad51b	2429	2448	1.0	-19.7	1	86.8873	0.574	0.0	0.0	-1.24177e+16	17	19	13	3UTR		0	0
rno-miR-18a-5p	NM_001129777	Rad51c	1479	1499	1.0	-19.8	0	19.3055	0.441	2.31575e+16	1.94313e+16	-9884564781105130	17	20	13	3UTR		0	0
rno-miR-18a-5p	XM_039081787	Rad54l2	4948	4968	1.0	-20.4	0	0.0116582	0.485	0.0	0.0	-1.04182e+16	18	20	11	3UTR		0	0
rno-miR-18a-5p	XM_039081792	Rad54l2	4674	4694	1.0	-20.4	0	0.0116582	0.485	0.0	0.0	-1.04182e+16	18	20	11	3UTR		0	0
rno-miR-18a-5p	XM_039081793	Rad54l2	4581	4601	1.0	-20.4	0	0.0116582	0.485	0.0	0.0	-1.04182e+16	18	20	11	3UTR		0	0
rno-miR-18a-5p	NM_001134520	Rad54l2	4849	4869	1.0	-20.4	0	0.0116582	0.485	1941125	2.14791e+16	-1.04182e+16	18	20	11	3UTR		0	0
rno-miR-18a-5p	XM_006253993	Rala	1921	1938	1.0	-19.7	0	26.7221	0.559	0.0	0.0	-1.29166e+16	15	17	12	3UTR		0	0
rno-miR-18a-5p	XM_017600665	Rala	1989	2006	1.0	-19.7	0	26.7221	0.559	0.0	0.0	-1.29166e+16	15	17	12	3UTR		0	0
rno-miR-18a-5p	XM_039090267	Ralb	1429	1443	1.0	-20.0	0	0.033092	0.485	0.0	0.0	-7757046662006910	13	14	13	3UTR		0	0
rno-miR-18a-5p	XM_039090751	Ralgps2	2517	2540	1.0	-26.4	1	0.000164943	0.441	0.0	0.0	-5082763575906490	20	23	10	3UTR		0	0
rno-miR-18a-5p	XM_017601317	Ranbp10	4926	4948	1.0	-25.1	1	0.0003760022	0.426	0.0	0.0	-5.19005e+16	18	22	11	3UTR		0	0
rno-miR-18a-5p	NM_001191604	Ranbp2	9573	9593	1.0	-19.2	0	0.005989612	0.75	1.06042e+16	1.1834e+16	-1.14283e+16	16	20	13	3UTR		0	0
rno-miR-18a-5p	XM_006242100	Rangap1	2692	2740	1.0	-25.8	1	10.8337	0.456	0.0	0.0	-495700071937229	20	24	8	3UTR		0	0
rno-miR-18a-5p	XM_008767831	Rap1gap2	2437	2456	1.0	-20.6	0	0.0009232872	0.368	0.0	0.0	-9569531775126860	17	19	12	3UTR		0	0
rno-miR-18a-5p	XM_008767832	Rap1gap2	2351	2370	1.0	-20.6	0	0.0009232872	0.368	0.0	0.0	-9569531775126860	17	19	12	3UTR		0	0
rno-miR-18a-5p	XM_017597289	Rap1gap2	2798	2817	1.0	-20.6	0	0.0009232872	0.368	0.0	0.0	-9569531775126860	17	19	12	3UTR		0	0
rno-miR-18a-5p	XM_017597290	Rap1gap2	2623	2642	1.0	-20.6	0	0.0009232872	0.368	0.0	0.0	-9569531775126860	17	19	12	3UTR		0	0
rno-miR-18a-5p	XM_017597292	Rap1gap2	2384	2403	1.0	-20.6	0	0.0009232872	0.368	0.0	0.0	-9569531775126860	17	19	12	3UTR		0	0
rno-miR-18a-5p	XM_039086005	Rap1gap2	2383	2402	1.0	-20.6	0	0.0009232872	0.368	0.0	0.0	-9569531775126860	17	19	12	3UTR		0	0
rno-miR-18a-5p	XM_039106160	Rapgef1	4644	4711	1.0	-21.3	1	0.02317769	0.368	0.0	0.0	-632496191835154	14	18	8	3UTR		0	0
rno-miR-18a-5p	XM_039106161	Rapgef1	7493	7560	1.0	-21.3	1	0.02317769	0.368	0.0	0.0	-632496191835154	14	18	8	3UTR		0	0
rno-miR-18a-5p	XM_039106169	Rapgef1	6859	6926	1.0	-21.3	1	0.02317769	0.368	0.0	0.0	-632496191835154	14	18	8	3UTR		0	0
rno-miR-18a-5p	XM_006233902	Rapgef1	6973	7040	1.0	-21.3	1	0.02317769	0.368	0.0	0.0	-632496191835154	14	18	8	3UTR		0	0
rno-miR-18a-5p	XM_039083861	Raph1	4450	4470	1.0	-21.2	0	1.91028	0.603	0.0	0.0	-9546562468637920	17	20	9	3UTR		0	0
rno-miR-18a-5p	XM_039083862	Raph1	4374	4394	1.0	-21.2	0	1.91028	0.603	0.0	0.0	-9546562468637920	17	20	9	3UTR		0	0
rno-miR-18a-5p	XM_039083863	Raph1	4368	4388	1.0	-21.2	0	1.91028	0.603	0.0	0.0	-9546562468637920	17	20	9	3UTR		0	0
rno-miR-18a-5p	NM_001108798	Raph1	4144	4164	1.0	-21.2	0	1.91028	0.603	1.81328e+16	114522960125	-9546562468637920	17	20	9	3UTR		0	0
rno-miR-18a-5p	XM_039101802	Rasa1	3718	3746	1.0	-22.5	1	0.008845833	0.603	0.0	0.0	-508245545002336	21	28	13	3UTR		0	0
rno-miR-18a-5p	NM_001108335	Rasal1	2941	2970	1.0	-20.7	0	0.0686572	0.397	0.6869692153846155	139246023875	-9076037894184760	14	18	10	3UTR		0	0
rno-miR-18a-5p	XM_039108790	Rasgef1a	3336	3383	1.0	-21.3	1	0.000295064	0.591	0.0	0.0	-5.19005e+16	17	20	15	3UTR		0	0
rno-miR-18a-5p	XM_006237211	Rasgef1a	3178	3225	1.0	-21.3	1	0.000295064	0.591	0.0	0.0	-5.19005e+16	17	20	15	3UTR		0	0
rno-miR-18a-5p	NM_001108009	Rasgrp3	3646	3668	1.0	-20.6	0	0.000113531	0.588	1.43016e+16	2.1413e+16	-7570929851924500	19	22	8	3UTR		0	0
rno-miR-18a-5p	NM_001002830	Rasl11b	1702	1744	1.0	-21.5	1	0.3411771	0.529	-0.36478779166666664	-0.24643027875000004	-5226705058867900	17	20	15	3UTR		0	0
rno-miR-18a-5p	XM_006237659	Rassf8	2141	2162	1.0	-21.0	1	0.002403964	0.485	0.0	0.0	-9964902622363820	16	21	7	3UTR		0	0
rno-miR-18a-5p	NM_001106974	Rbfox1	2674	2694	1.0	-18.9	0	0.0006874726	0.574	2925181818181810	1.88695e+16	-9113001279259900	17	20	8	3UTR		0	0
rno-miR-18a-5p	NM_001107838	Rbm18	1932	1952	1.0	-19.8	0	0.00820722	0.485	21350385	1.94251e+16	-881343632025268	17	20	12	3UTR		0	0
rno-miR-18a-5p	XM_006253238	Rbpms	1666	1681	1.0	-20.8	0	0.0001890022	0.412	0.0	0.0	-881343632025268	14	15	14	3UTR		0	0
rno-miR-18a-5p	XM_039110405	Rcan3	4791	4810	1.0	-22.6	0	0.0004011586	0.456	0.0	0.0	-7058396192619920	16	19	11	3UTR		0	0
rno-miR-18a-5p	XM_218819	Rccd1	1821	1837	1.0	-19.9	0	8.32805	0.456	0.0	0.0	-1.0282e+16	14	16	10	3UTR		0	0
rno-miR-18a-5p	XM_006229457	Rccd1	1791	1807	1.0	-19.9	0	8.32805	0.456	0.0	0.0	-1.0282e+16	14	16	10	3UTR		0	0
rno-miR-18a-5p	NM_001007618	Rchy1	1339	1362	1.0	-19.7	0	0.000721522	0.574	0.1709181222222222	0.409746395	-6.50069e+16	17	23	9	3UTR		0	0
rno-miR-18a-5p	XM_006250181	Rcsd1	1615	1666	1.0	-25.8	0	0.0113812	0.574	0.0	0.0	-1.11505e+16	16	23	8	3UTR		0	0
rno-miR-18a-5p	XM_008769663	Rcsd1	2416	2467	1.0	-25.8	0	0.0113812	0.574	0.0	0.0	-1.11505e+16	16	23	8	3UTR		0	0
rno-miR-18a-5p	NM_001107954	Reck	3773	3790	1.0	-18.8	1	0.01443377	0.735	0.6207845375	1.24593e+16	-1400999859481620	16	17	16	3UTR		0	0
rno-miR-18a-5p	NM_001108633	Reep1	1796	1815	1.0	-20.7	1	0.002462227	0.559	0.9930158625000001	0.32125679875000007	-9629898026710020	16	19	10	3UTR		0	0
rno-miR-18a-5p	NM_001025279	Reep4	1108	1129	1.0	-20.9	1	31.9846	0.471	-0.21053242727272725	0.5021967574999999	-6246131332038530	18	21	12	3UTR		0	0
rno-miR-18a-5p	NM_001025279	Reep4	793	817	1.0	-19.9	1	0.002886993	0.426	0.06366036875	0.4110722712500001	-9430348285984670	18	24	12	3UTR		0	0
rno-miR-18a-5p	NM_001013218	Reep6	1847	1869	1.0	-19.6	0	0.01282547	0.441	13752590125	1.8406e+16	-7570929851924500	13	22	8	3UTR		0	0
rno-miR-18a-5p	XM_017592472	Reln	11480	11497	1.0	-21.9	0	98.4639	0.515	0.0	0.0	-1.0282e+16	15	17	10	3UTR		0	0
rno-miR-18a-5p	NM_001108495	Relt	1633	1664	1.0	-24.3	1	0.0003563332	0.456	1.33238e+16	1.27893e+16	-5180080914529840	21	31	12	3UTR		0	0
rno-miR-18a-5p	NM_012643	Ret	3598	3643	1.0	-22.8	1	0.0003889117	0.5	1687637125	1.19202e+16	-495700071937229	17	21	9	3UTR		0	0
rno-miR-18a-5p	XM_006246970	Rffl	2349	2365	1.0	-20.4	0	35.9511	0.456	0.0	0.0	-7570929851924500	13	16	8	3UTR		0	0
rno-miR-18a-5p	XM_006246974	Rffl	2141	2166	1.0	-20.1	0	35.9511	0.456	0.0	0.0	-7570929851924500	13	17	8	3UTR		0	0
rno-miR-18a-5p	XM_039085321	Rffl	2445	2461	1.0	-20.4	0	35.9511	0.456	0.0	0.0	-7570929851924500	13	16	8	3UTR		0	0
rno-miR-18a-5p	XM_006255229	Rfx1	3622	3645	1.0	-22.4	1	0.01884035	0.456	0.0	0.0	-5226705058867900	18	23	12	3UTR		0	0
rno-miR-18a-5p	NM_001105944	Rfx1	3337	3360	1.0	-22.4	1	0.01884035	0.456	112800475	0.3394884149999999	-5226705058867900	18	23	12	3UTR		0	0
rno-miR-18a-5p	XM_039084334	Rfx3	4338	4354	1.0	-22.5	0	61.0116	0.559	0.0	0.0	-7803670806344980	15	16	15	3UTR		0	0
rno-miR-18a-5p	XM_006255743	RGD1304884	2010	2030	1.0	-22.3	0	0.07311911	0.515	0.0	0.0	-1.72986e+16	15	20	11	3UTR		0	0
rno-miR-18a-5p	XM_006255743	RGD1304884	5326	5343	1.0	-18.8	0	89.7302	0.529	0.0	0.0	-7249989753929370	15	17	9	3UTR		0	0
rno-miR-18a-5p	NM_001107436	RGD1304884	1960	1980	1.0	-22.3	0	0.07311911	0.515	-0.3008333727272727	-0.11213040999999996	-1.72986e+16	15	20	11	3UTR		0	0
rno-miR-18a-5p	NM_001107654	RGD1306502	2822	2844	1.0	-19.5	0	0.0008252842	0.632	1.15274e+16	16189084075	-9884564781105130	16	22	9	3UTR		0	0
rno-miR-18a-5p	XM_006232047	RGD1306502	2951	2973	1.0	-19.5	0	0.0008252842	0.632	0.0	0.0	-9884564781105130	16	22	9	3UTR		0	0
rno-miR-18a-5p	XM_006232048	RGD1306502	2774	2796	1.0	-19.5	0	0.0008252842	0.632	0.0	0.0	-9884564781105130	16	22	9	3UTR		0	0
rno-miR-18a-5p	NM_001109664	RGD1307554	2037	2081	1.0	-23.8	1	26.4276	0.353	0.6363308181818181	0.5075632526249998	-6013390377618050	19	24	11	3UTR		0	0
rno-miR-18a-5p	XM_017592129	RGD1308742	1440	1456	1.0	-19.3	1	8.65928	0.368	0.0	0.0	-7336020329862550	12	16	10	3UTR		0	0
rno-miR-18a-5p	XM_039100243	RGD1308750	2017	2046	1.0	-19.9	0	0.008606683	0.574	0.0	0.0	-6857959480565330	18	29	10	3UTR		0	0
rno-miR-18a-5p	XM_006233387	RGD1309170	1273	1289	1.0	-17.3	0	0.0004673594	0.544	0.0	0.0	-7.23797e+16	13	16	9	3UTR		0	0
rno-miR-18a-5p	NM_001106972	RGD1309748	2607	2633	1.0	-18.7	0	0.01706763	0.647	1.96549e+16	20154466375	-5838533207394710	19	26	8	3UTR		0	0
rno-miR-18a-5p	XM_039111057	RGD1310951	5645	5672	1.0	-21.1	1	0.009130846	0.588	0.0	0.0	-5226705058867900	22	27	10	3UTR		0	0
rno-miR-18a-5p	NM_001100996	RGD1559714	1790	1825	1.0	-22.6	0	0.004711315	0.632	0.0	0.0	-6.50069e+16	20	35	11	3UTR		0	0
rno-miR-18a-5p	XM_039078168	RGD1559724	1620	1638	1.0	-17.7	1	5.5942	0.397	0.0	0.0	-6870230295138450	15	18	10	3UTR		0	0
rno-miR-18a-5p	XM_008759956	RGD1559891	2356	2398	1.0	-22.0	1	0.004668013	0.544	0.0	0.0	-6432556268004080	15	18	12	3UTR		0	0
rno-miR-18a-5p	NM_001109134	RGD1559896	1915	1959	1.0	-23.5	1	0.0002143784	0.338	0.482132	0.57008549875	-1.24177e+16	14	19	8	3UTR		0	0
rno-miR-18a-5p	XM_006233461	RGD1560065	1362	1388	1.0	-20.4	1	0.0001558562	0.544	0.0	0.0	-9546310497296820	15	19	7	3UTR		0	0
rno-miR-18a-5p	XM_017597742	RGD1562156	809	846	1.0	-21.8	0	0.0007624206	0.456	0.0	0.0	-7249989753929370	15	19	11	3UTR		0	0
rno-miR-18a-5p	NM_001100944	RGD1562638	3543	3560	0.9615384615384616	-21.8	0	0.001746579	0.441	0.0	0.0	-7570929851924500	15	17	10	3UTR		0	0
rno-miR-18a-5p	XM_039095005	RGD1562641	3413	3449	1.0	-19.3	0	27.6948	0.515	0.0	0.0	-8161785847638780	20	36	8	3UTR		0	0
rno-miR-18a-5p	XM_577143	RGD1562667	1449	1486	1.0	-21.8	0	0.0002625168	0.485	0.0	0.0	-7249989753929370	15	19	11	3UTR		0	0
rno-miR-18a-5p	NM_001346368	RGD1562844	1195	1241	1.0	-23.1	1	4.4878	0.456	0.0	0.0	-5925499359926530	17	23	12	3UTR		0	0
rno-miR-18a-5p	XM_039096338	RGD1563581	341	361	1.0	-17.9	0	0.07832691	0.382	0.0	0.0	-1.32314e+16	15	20	9	3UTR		0	0
rno-miR-18a-5p	XM_039095042	RGD1564941	2776	2798	1.0	-22.2	1	49.4074	0.456	0.0	0.0	-495700071937229	18	22	10	3UTR		0	0
rno-miR-18a-5p	XM_039080480	RGD1565071	4950	4974	1.0	-24.0	0	0.0003001043	0.485	0.0	0.0	-9716900382111150	17	24	9	3UTR		0	0
rno-miR-18a-5p	XM_039080481	RGD1565071	4950	4974	1.0	-24.0	0	0.0003001043	0.485	0.0	0.0	-9716900382111150	17	24	9	3UTR		0	0
rno-miR-18a-5p	XM_039084792	RGD1566007	13648	13664	1.0	-21.2	0	3.01043	0.456	0.0	0.0	-8648548035175390	14	16	11	3UTR		0	0
rno-miR-18a-5p	XM_039099173	RGD1566085	4429	4454	1.0	-22.9	1	0.0005024145	0.382	0.0	0.0	-6013390377618050	16	20	12	3UTR		0	0
rno-miR-18a-5p	NM_019338	Rgs11	1420	1442	1.0	-21.1	1	0.01956378	0.456	0.0	0.0	-1.13983e+16	18	22	9	3UTR		0	0
rno-miR-18a-5p	XM_006238263	Rgs3	2695	2713	1.0	-19.8	0	0.0003033602	0.529	0.0	0.0	-1.11737e+16	15	18	11	3UTR		0	0
rno-miR-18a-5p	XM_006238263	Rgs3	7675	7698	1.0	-19.4	1	0.01221287	0.441	0.0	0.0	-1.1254e+16	18	23	9	3UTR		0	0
rno-miR-18a-5p	XM_039091028	Rgs7	1974	1999	1.0	-21.0	0	0.001153808	0.603	0.0	0.0	-1113885194640890	14	16	14	3UTR		0	0
[truncated: 10,977 more rows]

## Sheet: Supplementary Table S6
Supplementary Table S6. Differentially expressed proteins in prostate tissue between the CTR GLLP groups of rats on the postnatal day 540 ; p < 0.05 for downregulated proteins and p > 0.95 for upregulated proteins.
[truncated: 317 more rows]

[truncated: 3 more sheets: Supplementary Table S7 , Supplementary Table S8, Supplementary Table S9]
